# Supplementary material for: Decoding the molecular, cellular, and functional heterogeneity of zebrafish intracardiac nervous system
Source: Nat Commun. 2024 Dec 4;15:10483. doi: 10.1038/s41467-024-54830-w (PMC11618350; doi:10.1038/s41467-024-54830-w)
Supplement: Supplementary file 3 — Supplementary Dataset 2 [file 41467_2024_54830_MOESM3_ESM.xlsx]

## Sheet: Sheet 1
	p_val	avg_log2FC	pct.1	pct.2	p_val_adj
dlx5a	8.66712e-20	3.52752	0.71	0	1.83032e-15
zgc:77517	1.93656e-09	2.95869	0.742	0.303	4.08963e-05
paics	3.71161e-15	2.95307	0.71	0.071	7.83818e-11
apoda.1	8.07601e-19	2.49916	0.677	0	1.70549e-14
sox4a	3.40739e-09	1.83313	0.839	0.232	7.19573e-05
si:dkey-239h2.3	1.83106e-09	1.83131	0.645	0.141	3.86684e-05
gtpbp4	5.10839e-07	1.8233	0.774	0.616	0.0107879
si:ch211-243a20.3	6.36318e-17	1.74781	0.613	0	1.34378e-12
LOC100003530	3.99816e-14	1.71359	0.548	0.01	8.44332e-10
LOC103909099	8.07601e-19	1.66544	0.677	0	1.70549e-14
h1f0	9.70839e-07	1.65802	0.613	0.162	0.0205022
rsl24d1	3.2158e-09	1.61389	0.968	0.929	6.79112e-05
rsl1d1	5.58713e-06	1.60519	0.71	0.505	0.117989
sox2	6.70092e-08	1.59276	0.323	0.01	0.0014151
rpl23a	1.97228e-07	1.54322	0.968	0.919	0.00416505
rpl18	8.0486e-07	1.51822	0.935	0.929	0.016997
rps17	2.37333e-08	1.49257	0.903	0.879	0.000501199
ddx21	2.52423e-05	1.45309	0.774	0.636	0.533067
rpl32	3.39627e-07	1.43154	0.968	0.99	0.00717224
si:ch211-256m1.8	6.36318e-17	1.42722	0.613	0	1.34378e-12
smim29	1.27087e-10	1.42692	0.742	0.202	2.68381e-06
rpl6	2.25735e-06	1.426	0.935	0.818	0.0476708
rps20	1.98127e-07	1.42198	1	0.98	0.00418404
celf2	7.20245e-12	1.42196	0.871	0.192	1.52101e-07
rplp2l	1.02962e-07	1.41263	0.968	0.96	0.00217435
cthrc1b	1.24039e-16	1.40896	0.645	0.01	2.61945e-12
rps23	5.14227e-07	1.40692	0.935	0.97	0.0108594
eef1g	8.19185e-09	1.37843	0.935	0.939	0.000172996
nanos1	1.03074e-10	1.37299	0.645	0.091	2.17672e-06
mibp2	4.00475e-09	1.36922	0.935	0.859	8.45722e-05
tfec	4.71209e-16	1.34107	0.613	0.01	9.95099e-12
si:dkey-261h17.1	3.47554e-14	1.32542	0.548	0.01	7.33965e-10
gnb2l1	3.63082e-08	1.30947	0.935	0.929	0.000766757
alx4a	3.52416e-14	1.29896	0.516	0	7.44231e-10
rps6	1.43228e-05	1.29545	0.871	0.939	0.30247
defbl1	5.38726e-16	1.28207	0.581	0	1.13768e-11
rps12	8.4253e-07	1.27904	0.968	0.97	0.0177925
sox10	8.07601e-19	1.26978	0.677	0	1.70549e-14
rps16	1.06749e-06	1.26387	0.968	0.98	0.0225433
si:dkey-23i12.5	0.000141152	1.2482	0.71	0.424	1
rpl5b	1.52115e-06	1.24605	0.871	0.818	0.0321237
rangap1a	2.13068e-07	1.24511	0.581	0.152	0.00449956
si:ch211-153b23.7	2.72858e-13	1.24344	0.581	0.03	5.76222e-09
rpl30	1.75874e-07	1.22738	0.935	0.96	0.00371411
arhgef1b	3.93155e-05	1.22161	0.581	0.212	0.830264
rpl34	1.6549e-06	1.21927	0.935	0.96	0.0349482
rpl12	1.00971e-06	1.21267	0.935	0.98	0.021323
rpl35	7.36996e-06	1.21243	0.968	0.97	0.155639
btf3	7.84e-06	1.20458	0.935	0.939	0.165565
rps27.1	5.7882e-08	1.19334	0.968	0.96	0.00122235
mcmdc2as	4.11343e-08	1.19285	0.677	0.212	0.000868674
LOC101884949	2.38552e-06	1.18982	0.258	0.01	0.0503775
rps15a	1.7866e-07	1.18814	0.968	0.97	0.00377295
gpnmb	6.36318e-17	1.18122	0.613	0	1.34378e-12
rps15	4.11074e-06	1.17401	1	0.949	0.0868106
si:ch211-121a2.2	1.04939e-13	1.17035	0.645	0.051	2.21609e-09
daam1b	0.00360593	1.16638	0.323	0.101	1
rpl3	3.84173e-06	1.15961	0.903	0.949	0.0811297
apodb	8.64285e-09	1.15737	0.355	0.01	0.00018252
rpl7	1.16153e-07	1.15283	0.968	0.98	0.00245293
rpl22l1	4.27644e-05	1.14991	0.806	0.798	0.903099
rpl9	5.36382e-08	1.14374	0.968	0.97	0.00113273
rpl7a	4.93907e-06	1.13763	0.968	0.98	0.104303
rpl23	2.50401e-07	1.13466	0.968	0.98	0.00528797
rpl15	1.34805e-06	1.13421	0.968	0.949	0.028468
rpl36	6.53036e-08	1.12339	0.935	0.949	0.00137908
rps3a	6.09958e-07	1.12309	0.968	0.98	0.0128811
rpl18a	1.61105e-07	1.12004	0.935	0.98	0.00340221
LOC100535890	0.00264074	1.11108	0.742	0.485	1
id1	0.0149708	1.10772	0.71	0.556	1
mafa	5.46229e-11	1.10074	0.613	0.081	1.15353e-06
socs3b	1.09466e-07	1.0964	0.742	0.242	0.00231171
faua	2.67176e-08	1.09367	1	0.97	0.000564223
rps14	6.45043e-07	1.07908	0.935	0.97	0.013622
rps18	2.14719e-06	1.07771	0.968	0.879	0.0453443
hmgn2	0.907593	1.07722	0.774	0.697	1
rnd1b	1.05229e-06	1.07722	0.419	0.061	0.0222222
rps25	4.72102e-07	1.07582	0.968	0.96	0.00996984
rps5	2.29099e-06	1.07459	0.935	0.97	0.0483811
nsa2	8.80579e-05	1.06895	0.839	0.808	1
rplp1	5.70483e-08	1.06367	0.968	0.99	0.00120475
LOC101882365	5.38726e-16	1.0627	0.581	0	1.13768e-11
adh5	5.75619e-06	1.05353	0.806	0.636	0.121559
rpl37	4.21327e-07	1.04751	0.935	0.99	0.00889758
srgap3	0.00312923	1.04564	0.387	0.131	1
myo10l3	1.568e-06	1.03878	0.387	0.051	0.0331129
rps8a	5.33993e-06	1.03831	0.968	0.98	0.112769
rpl27	8.20764e-08	1.02948	0.968	0.949	0.00173329
si:ch211-217k17.7	3.42195e-05	1.02815	0.71	0.354	0.722647
rps10	4.81516e-08	1.01993	0.968	0.96	0.00101686
rps26l	5.14521e-07	1.01405	0.968	0.98	0.0108657
rps19	3.70299e-07	1.00319	0.968	0.99	0.00781997
rpl26	1.68473e-07	0.997952	0.968	0.99	0.00355781
nrgna	7.39663e-10	0.993875	0.355	0	1.56202e-05
rpl10a	1.54102e-07	0.993482	0.968	0.97	0.00325434
naca	4.72102e-07	0.991262	0.935	0.97	0.00996984
rpl27a	6.01393e-09	0.990366	0.968	0.929	0.000127002
lig3	8.5804e-05	0.986515	0.258	0.03	1
rps4x	2.00109e-06	0.985688	0.935	0.96	0.042259
nudt9	0.0273237	0.985008	0.516	0.263	1
snai1a	8.54007e-14	0.980675	0.581	0.02	1.80349e-09
rpl4	2.53478e-05	0.969367	0.903	0.828	0.535296
mdkb	1.60194e-09	0.960546	0.613	0.081	3.38299e-05
s100v2	0.00031309	0.960053	0.645	0.313	1
rpl35a	4.45889e-07	0.954443	0.968	0.96	0.00941628
si:ch73-295i22.2	0.00108193	0.949975	0.516	0.253	1
rplp0	9.55329e-07	0.944106	0.968	0.98	0.0201746
rpl5a	5.1665e-06	0.933195	0.903	0.869	0.109106
rps2	8.48252e-06	0.931402	0.968	0.98	0.179134
si:ch211-39i22.1	2.01405e-13	0.928898	0.742	0.081	4.25326e-09
pcdh10b	1.13898e-13	0.925955	0.645	0.04	2.40529e-09
mbnl2	0.000129453	0.925834	0.677	0.283	1
hdr	6.36318e-17	0.925616	0.613	0	1.34378e-12
hpca	1.61661e-10	0.920509	0.645	0.081	3.41397e-06
rpl17	5.29227e-07	0.919384	0.935	0.98	0.0111762
rpl13	1.9215e-06	0.915655	0.968	0.949	0.0405782
rpl19	1.2256e-06	0.914492	0.935	0.99	0.0258822
rps24	9.28606e-07	0.908203	0.935	0.97	0.0196103
lmo4b	3.28202e-12	0.904686	0.516	0.02	6.93097e-08
fabp3	3.98915e-05	0.90447	0.839	0.667	0.842428
rps3	9.81702e-08	0.894234	0.968	0.929	0.00207316
mia	3.52416e-14	0.894151	0.516	0	7.44231e-10
pax3a	5.38726e-16	0.891796	0.581	0	1.13768e-11
zgc:171772	1.00991e-06	0.878349	0.968	0.98	0.0213274
rpl36a	4.44921e-06	0.876147	0.935	0.99	0.0939584
med31	0.0320226	0.864844	0.387	0.172	1
trpm1b	2.72666e-13	0.864617	0.484	0	5.75816e-09
plp1b	2.72666e-13	0.85713	0.484	0	5.75816e-09
rpl10	8.05739e-06	0.853155	0.968	0.96	0.170156
socs3a	1.51461e-05	0.852219	0.871	0.434	0.319856
cct2	1.96751e-05	0.850324	0.806	0.747	0.4155
rpl11	9.75126e-06	0.850288	0.968	0.97	0.205927
zgc:114188	3.37165e-06	0.843697	0.968	0.949	0.0712025
rps27a	8.48252e-06	0.840719	0.968	0.98	0.179134
rpl8	5.29359e-07	0.837001	0.935	0.99	0.011179
eef1db	3.03658e-05	0.831659	0.871	0.798	0.641265
phlda2	5.89671e-05	0.826084	0.742	0.333	1
tnfaip2a	9.13108e-08	0.823983	0.419	0.04	0.0019283
rpl13a	3.41919e-06	0.819168	0.935	0.98	0.0722065
grb2b	0.532343	0.818531	0.323	0.273	1
fxyd6l	5.68227e-05	0.817253	0.774	0.424	1
acbd7	1.32027e-08	0.812996	0.677	0.131	0.000278815
rps7	6.54434e-07	0.805572	0.968	0.97	0.0138203
hif1ab	0.124528	0.803612	0.581	0.475	1
cyp2n13	1.49902e-11	0.801102	0.419	0	3.16563e-07
rpl39	2.41896e-06	0.797743	1	1	0.0510836
cmtm6	6.81751e-08	0.792397	0.742	0.232	0.00143972
dnase1l4.1	0.239187	0.788913	0.129	0.253	1
eef1b2	3.54945e-06	0.778916	0.968	0.929	0.0749573
nop53	0.00316101	0.7785	0.71	0.727	1
hsp90ab1	1.42003e-08	0.777056	1	0.97	0.000299882
h1fx	0.126418	0.765454	0.484	0.384	1
chd7	0.399723	0.762309	0.355	0.293	1
nipal2	3.52416e-14	0.762197	0.516	0	7.44231e-10
scn1ba	1.04812e-11	0.76064	0.677	0.081	2.21342e-07
rps21	2.10042e-07	0.758132	0.935	0.98	0.00443566
mphosph8	0.826175	0.756872	0.355	0.384	1
col15a1b	1.89299e-06	0.754833	0.323	0.03	0.0399761
ppiaa	8.9346e-05	0.746999	0.903	0.838	1
tsc22d1	0.501568	0.742438	0.29	0.232	1
rpl31	1.33478e-05	0.736313	0.935	0.98	0.281879
rps28	3.15847e-06	0.734887	0.935	0.99	0.0667005
h3f3b.1	0.684568	0.733528	0.677	0.667	1
rbm7	0.133256	0.730167	0.258	0.141	1
alx4b	3.52416e-14	0.725316	0.516	0	7.44231e-10
eif3g	4.41336e-05	0.723952	0.871	0.788	0.932014
rpsa	8.26923e-06	0.722546	0.968	0.98	0.17463
phyhd1	3.50316e-13	0.721816	0.516	0.01	7.39796e-09
pebp1	2.60424e-06	0.720828	0.387	0.051	0.0549964
fam49a	0.077873	0.720134	0.355	0.212	1
histh1l	0.0160741	0.715933	0.645	0.465	1
plk3	2.40058e-05	0.713163	0.613	0.212	0.506955
ctss2.1	0.662184	0.70688	0.258	0.202	1
ldb1a	0.217594	0.706486	0.29	0.182	1
tardbpl	0.555046	0.703702	0.323	0.384	1
rpl28	4.15243e-07	0.70215	0.968	0.97	0.0087691
eif3ea	9.09736e-06	0.698498	0.871	0.778	0.192118
ccnf	4.09103e-06	0.694224	0.29	0.02	0.0863943
fbxl6	0.105227	0.692765	0.258	0.131	1
spry4	9.01048e-06	0.690523	0.613	0.182	0.190283
rpl22	4.39056e-06	0.687037	0.968	0.97	0.0927199
si:ch73-1a9.3	0.00131473	0.68684	0.871	0.566	1
rps9	1.51108e-05	0.685332	0.935	0.97	0.319111
bmt2	1.4391e-07	0.680018	0.452	0.061	0.00303909
tgfa	9.41594e-09	0.679414	0.581	0.091	0.000198846
zeb2a	2.1269e-07	0.676769	0.581	0.111	0.00449158
uba52	7.08687e-06	0.676749	0.935	0.96	0.149661
rpl38	2.34635e-05	0.665555	0.935	0.939	0.495501
baz2ba	0.602439	0.660869	0.452	0.364	1
zfhx4	8.17017e-06	0.659654	0.452	0.101	0.172538
eef1da	0.000208758	0.652822	0.839	0.687	1
rpl24	1.42522e-06	0.650369	0.968	0.97	0.0300979
inhbaa	8.19805e-08	0.64599	0.355	0.02	0.00173126
hivep2a	0.703196	0.641899	0.226	0.293	1
sf3b1	0.00252192	0.632396	0.677	0.343	1
cwc25	0.0171496	0.630742	0.387	0.192	1
rpl29	0.000174397	0.623454	0.935	0.96	1
pnp4a	3.30146e-08	0.618606	0.29	0	0.000697201
rps13	4.11273e-06	0.61831	0.968	0.98	0.0868526
si:ch73-281n10.2	0.562447	0.617771	0.484	0.444	1
chmp2bb	0.428387	0.613187	0.161	0.253	1
si:dkey-21a6.5	2.54825e-09	0.609226	0.548	0.071	5.3814e-05
rpl21	2.62056e-06	0.608792	0.935	0.98	0.055341
eif5a	6.84894e-05	0.602624	0.871	0.818	1
serbp1a	0.00147339	0.601555	0.903	0.869	1
sort1a	6.899e-07	0.600352	0.452	0.081	0.0145693
cct8	0.000272985	0.595329	0.742	0.374	1
adam8a	2.94489e-06	0.593185	0.484	0.091	0.0621902
trip10a	7.40451e-08	0.585041	0.516	0.081	0.00156368
unm-sa821	1.49902e-11	0.581119	0.419	0	3.16563e-07
plpp3	0.00096997	0.578322	0.29	0.061	1
hdac1	0.660501	0.571398	0.29	0.404	1
eif3ha	0.000184309	0.567645	0.839	0.616	1
s100b	1.06683e-10	0.566012	0.387	0	2.25294e-06
eva1a	2.52597e-07	0.565797	0.452	0.061	0.00533435
eif3d	0.0024345	0.564887	0.742	0.636	1
tnika	7.37297e-09	0.56172	0.387	0.02	0.000155702
hepacam	2.05008e-12	0.560516	0.452	0	4.32937e-08
igf2b	2.69857e-06	0.55792	0.548	0.131	0.0569885
sh3bp5la	0.0282615	0.55754	0.097	0.303	1
si:zfos-1451h6.1	5.66011e-06	0.55652	0.677	0.212	0.11953
zgc:165573	0.545166	0.55556	0.29	0.364	1
mbpb	0.00012259	0.553542	0.71	0.303	1
pappab	1.49902e-11	0.552017	0.419	0	3.16563e-07
ubfd1	7.92172e-06	0.549093	0.613	0.192	0.167291
nedd8	0.956998	0.548764	0.323	0.293	1
atg13	0.0886927	0.547859	0.355	0.192	1
si:dkeyp-66d1.7	8.93564e-08	0.546322	0.516	0.071	0.00188703
si:ch73-156l6.2	1.49902e-11	0.544353	0.419	0	3.16563e-07
si:ch73-209l12.1	4.85619e-07	0.540486	0.323	0.02	0.0102553
nol4lb	0.00201263	0.539669	0.387	0.111	1
nfkb2	0.385641	0.538749	0.323	0.253	1
ptprea	9.13108e-08	0.532476	0.419	0.04	0.0019283
kdm6bb	0.760513	0.53088	0.29	0.273	1
si:dkey-204f11.64	0.00437088	0.52747	0.581	0.303	1
chst2a	2.65595e-08	0.526707	0.548	0.071	0.000560883
eef2b	0.000512573	0.525949	0.903	0.889	1
cd74a	0.542734	0.523453	0.323	0.253	1
arfip1	7.64493e-08	0.519273	0.581	0.111	0.00161446
med19a	0.196131	0.515148	0.226	0.364	1
LOC100332329	0.00235401	0.514479	0.452	0.172	1
tlcd1	3.89446e-11	0.511429	0.452	0.01	8.22432e-07
spry2	4.55682e-07	0.510526	0.581	0.121	0.00962309
btbd6b	0.135422	0.506437	0.323	0.182	1
carhsp1	0.00760968	0.504689	0.419	0.162	1
bambia	0.18944	0.504358	0.226	0.364	1
skia	0.00134389	0.501908	0.419	0.131	1
LOC103909972	0.00449256	0.50132	0.645	0.323	1
sh3pxd2aa	0.000269863	0.501002	0.387	0.101	1
qki2	1.32412e-06	0.50037	0.484	0.091	0.0279628
tpt1	0.000142901	0.500021	0.871	0.949	1
padi2	3.44736e-07	0.496684	0.323	0.02	0.00728013
ube2e1	0.00511304	0.494361	0.581	0.273	1
pcdh7a	1.10776e-07	0.487029	0.387	0.03	0.00233937
zgc:110591	0.00102487	0.484614	0.484	0.212	1
cct4	0.0120592	0.482249	0.871	0.687	1
hmgb2a	0.322424	0.481569	0.871	0.737	1
sarnp	0.0613594	0.479961	0.613	0.434	1
wsb1	0.00278907	0.472544	0.677	0.303	1
col9a2	1.06683e-10	0.471525	0.387	0	2.25294e-06
rap2c	0.0383404	0.466039	0.419	0.212	1
wu:fc33b09	0.00790217	0.465359	0.355	0.131	1
LOC100330530	1.26429e-08	0.46534	0.387	0.02	0.000266992
eif3s6ip	0.00721616	0.461699	0.839	0.636	1
rps11	4.3777e-05	0.460212	0.935	0.99	0.924482
gigyf1	0.00652429	0.460046	0.387	0.152	1
il13ra1	0.00826946	0.459291	0.29	0.101	1
hgs	0.635122	0.458709	0.323	0.263	1
exoc3l1	1.26429e-08	0.458211	0.387	0.02	0.000266992
prdx2	0.00274482	0.456922	0.935	0.758	1
ednrba	3.52416e-14	0.456769	0.516	0	7.44231e-10
mrpl36	0.125065	0.453788	0.452	0.263	1
ccdc85b	6.2023e-05	0.446603	0.742	0.273	1
dpep2	2.13101e-07	0.444475	0.258	0	0.00450027
LOC555645	7.39663e-10	0.441545	0.355	0	1.56202e-05
zgc:153317	2.30812e-05	0.43873	0.645	0.192	0.487429
rpl14	0.000268393	0.438405	1	0.98	1
ola1	0.00301805	0.437303	0.871	0.697	1
rps29	0.000521674	0.437052	0.935	0.96	1
rnf2	0.0439418	0.436418	0.419	0.212	1
marcksl1a	4.88123e-06	0.435655	0.742	0.222	0.103082
ubap2a	0.421061	0.42954	0.323	0.253	1
mhc1uba	0.309137	0.427854	0.871	0.667	1
zgc:154093	2.63343e-06	0.426592	0.355	0.04	0.0556127
eif3m	0.00522127	0.426012	0.871	0.818	1
eif2s3	0.00616218	0.425757	0.871	0.677	1
zgc:171686	1.26937e-08	0.424878	0.355	0.01	0.000268066
tnrc6c1	0.6835	0.422327	0.29	0.313	1
erp44	0.629315	0.418135	0.387	0.343	1
emc3	0.0200865	0.417673	0.258	0.101	1
zgc:56676	0.0183122	0.416716	0.613	0.303	1
pfdn5	0.0276314	0.416135	0.516	0.303	1
nme3	9.74005e-05	0.415495	0.548	0.182	1
si:dkey-27p23.3	2.13101e-07	0.415154	0.258	0	0.00450027
dlx6a	1.06683e-10	0.412983	0.387	0	2.25294e-06
lbr	0.00656658	0.412182	0.258	0.071	1
zgc:158234	0.00332631	0.410824	0.355	0.111	1
ubl3a	0.596572	0.409083	0.516	0.404	1
cyp2k19	3.30146e-08	0.407926	0.29	0	0.000697201
zfp36l1a	0.000596669	0.406145	0.71	0.343	1
ctnna2	0.0289527	0.405723	0.29	0.111	1
sumo2b	0.537889	0.401841	0.71	0.586	1
LOC799265	2.23187e-06	0.40071	0.29	0.02	0.0471326
sypl2a	0.151373	0.400347	0.419	0.253	1
dusp6	5.83257e-05	0.399693	0.484	0.131	1
atrx	0.515478	0.396647	0.355	0.444	1
kansl1b	0.485833	0.395907	0.258	0.303	1
tmem179b	5.00108e-09	0.39493	0.323	0	0.000105613
metrnl	1.29429e-05	0.394205	0.677	0.222	0.273328
smarce1	0.0862484	0.392803	0.548	0.333	1
nktr	0.020936	0.392454	0.452	0.263	1
fabp2	3.30146e-08	0.389556	0.29	0	0.000697201
si:ch211-137a8.4	7.7964e-08	0.387016	0.516	0.071	0.00164644
arl6ip1	0.0565282	0.385081	0.871	0.667	1
dpysl2b	2.77941e-05	0.384986	0.613	0.162	0.586956
eif3i	0.0189057	0.384743	0.677	0.495	1
fam133b	0.982373	0.382745	0.387	0.364	1
eif4bb	0.00499439	0.382415	0.613	0.333	1
pald1a	0.000188052	0.380549	0.452	0.141	1
cavin1b	0.000147106	0.378779	0.323	0.061	1
phf20b	0.0778861	0.37822	0.129	0.313	1
si:ch73-71c20.5	0.00290444	0.377994	0.355	0.111	1
auts2a	0.00165376	0.377966	0.355	0.101	1
ostm1	0.0284305	0.371776	0.29	0.121	1
si:dkey-156n14.5	0.834812	0.37117	0.645	0.596	1
rgs12a	1.06359e-05	0.370804	0.355	0.051	0.22461
dpyda.1	1.64445e-08	0.370537	0.452	0.04	0.000347274
setd8a	0.485667	0.370451	0.258	0.212	1
ccdc6a	0.00321439	0.369468	0.452	0.172	1
hmgb2b	0.547876	0.369257	0.613	0.535	1
si:ch211-214p13.9	5.00108e-09	0.367796	0.323	0	0.000105613
spns1	1.89466e-05	0.367677	0.387	0.071	0.400113
tcirg1a	4.44144e-07	0.36602	0.29	0.01	0.00937944
gramd2aa	8.09245e-08	0.365428	0.323	0.01	0.00170896
smg6	0.0195486	0.365374	0.355	0.162	1
gnaz	1.26047e-05	0.363119	0.548	0.131	0.266185
pfkfb4b	0.0747015	0.361977	0.194	0.374	1
LOC101886891	5.00108e-09	0.358995	0.323	0	0.000105613
si:ch211-178n15.1	0.00285427	0.358544	0.452	0.172	1
eif4a1b	0.0883498	0.357465	0.774	0.657	1
chd2	0.721857	0.357327	0.935	0.798	1
zgc:153115	0.619043	0.355366	0.29	0.323	1
tsc1b	9.50755e-06	0.35525	0.29	0.03	0.20078
znf576.2	0.0168642	0.353076	0.387	0.162	1
plxna3	0.00717704	0.352875	0.355	0.131	1
hsbp1b	0.867747	0.34987	0.484	0.455	1
si:dkey-23c22.5	5.00108e-09	0.348125	0.323	0	0.000105613
marcksb	0.00300666	0.347496	0.387	0.121	1
cct7	0.0426353	0.34579	0.71	0.596	1
pfdn4	0.044309	0.344686	0.645	0.434	1
pik3r3b	0.0760309	0.344168	0.548	0.343	1
vps28	0.6487	0.344082	0.355	0.273	1
jpt1a	5.39733e-05	0.339691	0.355	0.061	1
ufm1	0.875196	0.338658	0.323	0.303	1
fam53b	0.038909	0.338323	0.323	0.152	1
cirbpb	0.280476	0.337583	0.903	0.929	1
dohh	0.00347269	0.336879	0.452	0.192	1
wu:fi37e09	0.545802	0.33551	0.258	0.202	1
fntb	0.00502317	0.333765	0.452	0.212	1
pelp1	0.00256419	0.332829	0.29	0.071	1
ranbp9	0.0328385	0.332015	0.452	0.232	1
ubxn4	0.0872868	0.331878	0.258	0.121	1
zeb1b	0.00582537	0.330424	0.258	0.071	1
taf3	0.0666649	0.326478	0.323	0.162	1
ivns1abpa	0.914121	0.325681	0.323	0.293	1
ltk	1.49902e-11	0.325059	0.419	0	3.16563e-07
sdad1	0.000203796	0.324297	0.452	0.131	1
tsr2	4.58265e-06	0.323194	0.484	0.101	0.0967764
pcdh18a	5.00108e-09	0.32151	0.323	0	0.000105613
si:ch211-286o17.1	5.54246e-08	0.319644	0.323	0.01	0.00117046
ywhaz	0.00905917	0.319033	0.871	0.576	1
hmgb1a	0.145723	0.318938	0.774	0.586	1
stmn1a	2.02798e-08	0.318614	0.387	0.02	0.000428268
zgc:63831	0.0205048	0.316076	0.613	0.374	1
zfhx3	0.107191	0.31575	0.452	0.273	1
net1	8.75128e-05	0.315673	0.419	0.091	1
etv4	1.32487e-05	0.31566	0.355	0.051	0.279787
myca	0.176247	0.314755	0.419	0.283	1
mvb12ba	0.0228881	0.31367	0.258	0.091	1
smc1al	0.157493	0.313614	0.387	0.253	1
ppef1	3.30146e-08	0.313511	0.29	0	0.000697201
cux1a	0.156915	0.312013	0.29	0.172	1
smarca2	0.000579739	0.310814	0.323	0.071	1
atp6v0e1	0.283292	0.31049	0.29	0.404	1
zgc:158366	7.78893e-05	0.307539	0.419	0.101	1
tcf7l1a	7.27126e-05	0.30738	0.419	0.101	1
zgc:111986	0.0110389	0.306655	0.419	0.162	1
lim2.2	3.30146e-08	0.306275	0.29	0	0.000697201
cav2	0.000148135	0.306102	0.355	0.071	1
ywhah	0.166134	0.304626	0.258	0.394	1
slc6a8	0.00414893	0.304589	0.419	0.141	1
ezrb	0.929711	0.30404	0.548	0.465	1
rad21a	0.327012	0.303822	0.484	0.364	1
spint2	0.00212259	0.302562	0.032	0.323	1
ddx39aa	0.032281	0.301316	0.452	0.232	1
cdc5l	0.0102743	0.301178	0.323	0.111	1
foxd3	3.0412e-06	0.299281	0.258	0.01	0.064224
cnbpa	0.0366353	0.298704	0.548	0.303	1
si:ch211-108c6.2	2.13101e-07	0.29805	0.258	0	0.00450027
eif2s1b	0.0741835	0.297617	0.742	0.606	1
si:ch211-79k12.1	0.0285889	0.296909	0.065	0.273	1
fam168b	0.211853	0.294919	0.258	0.152	1
cnp	0.00293009	0.291082	0.613	0.253	1
wdr3	0.000186713	0.286748	0.29	0.051	1
ctbp1	0.0144754	0.286257	0.29	0.101	1
gm2a	8.17476e-05	0.285571	0.323	0.051	1
im:7154036	0.0131083	0.285361	0.29	0.101	1
pcdh17	0.0406912	0.281532	0.323	0.141	1
zgc:113208	0.633866	0.278371	0.387	0.333	1
kcnk5a	2.94505e-06	0.276568	0.29	0.02	0.0621935
cd3eap	0.000120688	0.276162	0.484	0.131	1
nrxn3a	0.000554992	0.275743	0.258	0.051	1
si:dkey-56m19.5	0.000275612	0.274499	0.452	0.131	1
txnl1	0.0211065	0.272286	0.065	0.263	1
lnpep	0.000276103	0.271637	0.355	0.081	1
denr	0.508864	0.270445	0.323	0.374	1
sept7b	0.127645	0.270319	0.323	0.182	1
cnot6a	0.310583	0.268733	0.29	0.212	1
nap1l1	0.0796864	0.267544	0.774	0.626	1
aif1l	0.0442752	0.267206	0.258	0.495	1
taf15	0.593748	0.267089	0.226	0.293	1
med11	0.0991528	0.266605	0.258	0.121	1
cd40	0.0805623	0.265832	0.323	0.152	1
anxa4	0.19585	0.26555	0.677	0.515	1
lifrb	0.107072	0.264328	0.258	0.131	1
lmbrd2b	0.0570607	0.263473	0.258	0.111	1
sh3pxd2b	0.00859576	0.260685	0.387	0.152	1
ss18	0.0314269	0.260311	0.387	0.172	1
rbm39a	0.112367	0.260279	0.516	0.343	1
si:dkey-46a10.3	0.0188626	0.26001	0.613	0.293	1
mycn	0.182054	0.259221	0.323	0.192	1
cbx1a	0.0332432	0.256871	0.387	0.172	1
papolg	6.77147e-05	0.256327	0.258	0.03	1
baz1b	0.118282	0.254978	0.226	0.374	1
znf45l	0.00656658	0.252426	0.258	0.071	1
srsf9	0.195647	0.252146	0.484	0.333	1
tomm7	0.698924	0.252069	0.419	0.374	1
ythdc1	0.0181325	0.251383	0.323	0.121	1
rps26	0.0259868	0.251167	0.968	0.949	1
b2m	0.273288	0.250999	0.968	0.929	1
chp2	0.0059993	0.250731	0.29	0.091	1
LOC794598	0.787398	0.250477	0.355	0.313	1
pak2b	0.383211	0.250353	0.258	0.182	1
vamp5	0.00117987	0.250021	0.323	0.081	1
lsm12b	0.214002	-0.250404	0.613	0.677	1
cd83	0.303573	-0.250432	0.161	0.253	1
vma21	0.83143	-0.250874	0.452	0.384	1
ier5	0.0623279	-0.251259	0.645	0.667	1
aco1	0.0411441	-0.251293	0.065	0.253	1
tcea3	0.828378	-0.251386	0.29	0.232	1
aes	0.289773	-0.252022	0.194	0.263	1
rps27.2	0.0753489	-0.254222	0.968	0.97	1
zgc:136864	0.888525	-0.254502	0.613	0.465	1
tmem14ca	0.290762	-0.254708	0.194	0.293	1
tnip1	0.0611935	-0.25496	0.129	0.293	1
nucb1	0.020607	-0.254982	0.097	0.303	1
ptbp1a	0.442898	-0.255267	0.355	0.394	1
rab40b	0.0744305	-0.256023	0.129	0.273	1
hexb	0.0827231	-0.256248	0.161	0.303	1
magoh	0.166964	-0.256623	0.194	0.303	1
bri3	0.497158	-0.257104	0.323	0.333	1
rab14	0.0457454	-0.257396	0.194	0.374	1
meaf6	0.65643	-0.257432	0.29	0.303	1
txn2	0.672496	-0.257805	0.258	0.242	1
vamp8	0.00989466	-0.258251	0.065	0.313	1
eif5b	0.273425	-0.258553	0.258	0.343	1
pdha1a	0.102083	-0.258863	0.226	0.384	1
napab	0.228777	-0.261235	0.226	0.313	1
kif5ba	0.0702753	-0.261251	0.129	0.283	1
arf6b	0.0235325	-0.261339	0.129	0.354	1
chd4b	0.508772	-0.263175	0.516	0.505	1
hmgb3a	0.935364	-0.263816	0.419	0.374	1
ppp4cb	0.0322027	-0.264085	0.097	0.313	1
ctnna1	0.140449	-0.264408	0.161	0.273	1
rac1a	0.740339	-0.264915	0.387	0.364	1
nfyba	0.0932911	-0.265013	0.194	0.333	1
lsm6	0.146697	-0.265161	0.194	0.303	1
rbx1	0.009024	-0.266279	0.387	0.646	1
pepd	0.0663766	-0.266298	0.161	0.333	1
ndufb11	0.171496	-0.266768	0.387	0.475	1
psma2	0.0891488	-0.266814	0.419	0.535	1
hsf2	0.123538	-0.267249	0.194	0.323	1
lgmn	0.159891	-0.267758	0.452	0.273	1
pfn2l	0.0175322	-0.268008	0.452	0.616	1
elavl1	0.689602	-0.268648	0.258	0.263	1
fbl	0.0871097	-0.27004	0.129	0.273	1
dnajc1	0.0449146	-0.2718	0.29	0.485	1
si:ch211-132b12.7	0.0334334	-0.271887	0.065	0.253	1
COX1	0.000446469	-0.271955	0.903	0.929	1
hist2h2l	0.110836	-0.27209	0.387	0.535	1
LOC108179059	0.282162	-0.272738	0.258	0.343	1
ginm1	0.421684	-0.272817	0.419	0.455	1
si:dkey-110g7.8	0.109472	-0.273081	0.161	0.283	1
got2b	0.052504	-0.274185	0.194	0.374	1
hnrnpabb	0.000131765	-0.274486	0.452	0.828	1
arhgdia	0.121789	-0.275067	0.613	0.636	1
fbxl3a	0.710117	-0.275232	0.516	0.444	1
zgc:100918	0.0309491	-0.275664	0.194	0.404	1
pde7a	0.0779345	-0.276188	0.097	0.253	1
atp2a2b	0.00879244	-0.278036	0.032	0.263	1
cd81a	0.85666	-0.278205	0.71	0.667	1
psme1	0.25458	-0.278813	0.419	0.455	1
arl2	0.0512707	-0.27917	0.097	0.263	1
lasp1	0.62123	-0.279216	0.645	0.586	1
add1	0.397859	-0.279399	0.226	0.253	1
nop56	0.995397	-0.28016	0.645	0.495	1
abca1a	0.564345	-0.280264	0.258	0.293	1
fundc2	0.711028	-0.280309	0.516	0.475	1
LOC100535353	0.480972	-0.28067	0.452	0.465	1
snx6	0.0545602	-0.280988	0.097	0.253	1
uqcrc2a	0.279877	-0.282447	0.452	0.273	1
rab2a	0.120378	-0.283697	0.71	0.717	1
dda1	0.768874	-0.284704	0.29	0.263	1
wdr33	0.22731	-0.28481	0.29	0.162	1
emc6	0.118644	-0.284848	0.194	0.323	1
vps35	0.41811	-0.285485	0.258	0.293	1
si:dkeyp-69b9.6	0.752045	-0.286217	0.258	0.192	1
mrpl2	0.392624	-0.286769	0.323	0.202	1
dag1	0.0873379	-0.287912	0.097	0.253	1
ywhaba	0.0877205	-0.288253	0.645	0.657	1
cox6a1	0.0316939	-0.288599	0.581	0.717	1
ap2a1	0.0228651	-0.289212	0.065	0.263	1
ywhag1	0.0482354	-0.29039	0.29	0.111	1
ddx3a	0.0682002	-0.290818	0.355	0.515	1
hbba2	0.469873	-0.291111	0.419	0.444	1
sgip1a	0.0654028	-0.291332	0.258	0.101	1
emd	0.251293	-0.292161	0.29	0.354	1
ubap2b	0.35368	-0.293249	0.29	0.333	1
ccdc28a	0.286273	-0.293427	0.484	0.465	1
psmb1	0.00543907	-0.294498	0.323	0.566	1
eif3ja	0.17367	-0.294762	0.323	0.424	1
kmt2e	0.133921	-0.294953	0.161	0.263	1
gspt1l	0.674041	-0.294997	0.548	0.444	1
rap2b	0.183131	-0.295596	0.355	0.475	1
glulb	0.39952	-0.29657	0.452	0.444	1
dsc2l	0.0234791	-0.297095	0.065	0.253	1
scaf1	0.110175	-0.297623	0.194	0.333	1
bckdk	0.277434	-0.297806	0.194	0.273	1
ptmaa	0.271703	-0.297813	0.935	0.859	1
esyt1b	0.272017	-0.29823	0.226	0.283	1
si:dkeyp-44a8.2	0.361826	-0.298731	0.226	0.273	1
ndufb6	0.0778737	-0.298824	0.258	0.414	1
csnk2b	0.102091	-0.298991	0.387	0.515	1
pfdn1	0.473582	-0.300178	0.419	0.444	1
optn	0.0317228	-0.300726	0.129	0.313	1
ndfip1l	0.197674	-0.300818	0.323	0.404	1
si:zfos-1192g2.3	0.308646	-0.300864	0.355	0.414	1
yif1a	0.0211065	-0.301042	0.065	0.263	1
ube2d2l	0.00683077	-0.301369	0.032	0.273	1
grinab	0.0508677	-0.301569	0.355	0.485	1
ube2l3a	0.0437863	-0.302867	0.258	0.434	1
fam50a	0.44487	-0.302905	0.323	0.364	1
nars	0.12323	-0.303382	0.194	0.303	1
canx	0.0283408	-0.303547	0.129	0.323	1
arrdc3a	0.196162	-0.304205	0.29	0.404	1
hmgb3b	0.0323765	-0.30503	0.226	0.434	1
fbxo9	0.100625	-0.305071	0.129	0.253	1
gse1	0.0809679	-0.305149	0.129	0.283	1
swap70b	0.155531	-0.305802	0.194	0.293	1
si:dkey-17o15.2	0.0340791	-0.307428	0.065	0.253	1
cpne3	0.0456741	-0.30753	0.097	0.273	1
taf13	0.0266645	-0.308526	0.129	0.333	1
cavin2b	0.462083	-0.308732	0.548	0.384	1
kpnb1	0.415315	-0.309198	0.226	0.263	1
asah1b	0.187016	-0.309382	0.29	0.364	1
lsm4	0.244501	-0.310087	0.226	0.293	1
vps26a	0.0695254	-0.310496	0.161	0.313	1
hspa9	0.0380115	-0.31087	0.129	0.303	1
zgc:173593	0.0287796	-0.31144	0.097	0.303	1
zgc:77486	0.0238299	-0.311573	0.226	0.414	1
mapk6	0.0138557	-0.312742	0.065	0.283	1
itm2bb	0.00138807	-0.313263	0.129	0.465	1
etfb	0.097064	-0.314011	0.323	0.455	1
cnn3a	0.050839	-0.314177	0.258	0.444	1
sirt1	0.0224139	-0.314345	0.065	0.263	1
psmc4	0.0386797	-0.31463	0.161	0.394	1
si:ch211-15b10.6	0.076153	-0.314721	0.323	0.495	1
rrs1	0.0547404	-0.314838	0.161	0.343	1
nono	0.133921	-0.315461	0.161	0.263	1
myeov2	0.948496	-0.316018	0.323	0.283	1
gng5	0.0333991	-0.317112	0.258	0.475	1
rbbp9	0.0995943	-0.317645	0.129	0.263	1
gyg1a	0.528908	-0.317966	0.355	0.242	1
npc2	0.0248132	-0.31977	0.419	0.566	1
anp32b	0.15957	-0.320408	0.29	0.374	1
map2k6	0.906875	-0.321614	0.258	0.232	1
kdelr2a	0.00482335	-0.322067	0.129	0.384	1
psma6b	0.110116	-0.322171	0.258	0.364	1
rabac1	0.0301723	-0.322245	0.161	0.364	1
si:dkey-51e6.1	0.772972	-0.322396	0.484	0.384	1
f2rl1.2	0.00165704	-0.322531	0.032	0.333	1
pabpn1	0.0497151	-0.323051	0.419	0.586	1
top2b	0.190628	-0.323856	0.161	0.263	1
polr2d	0.179349	-0.324888	0.323	0.394	1
brd4	0.119907	-0.324956	0.161	0.293	1
supt4h1	0.103771	-0.325232	0.129	0.253	1
ncl	0.496629	-0.325515	0.839	0.727	1
psmb5	0.0669796	-0.325582	0.129	0.283	1
cast	0.0524243	-0.326629	0.29	0.444	1
ppp1r2	0.209942	-0.326689	0.194	0.263	1
oser1	0.134706	-0.32677	0.161	0.273	1
nr1d2a	0.179271	-0.326935	0.355	0.455	1
psmd1	0.0340791	-0.327365	0.065	0.253	1
prrg2	0.000999969	-0.328192	0.032	0.354	1
junba	0.146541	-0.328195	0.903	0.869	1
zmat2	0.0181357	-0.329911	0.129	0.343	1
abhd2a	0.0403446	-0.330373	0.097	0.273	1
psmb3	0.0462254	-0.33052	0.258	0.485	1
emc2	0.0682002	-0.330783	0.355	0.515	1
adipor1b	0.0545602	-0.332323	0.097	0.253	1
cox14	0.178535	-0.333083	0.161	0.263	1
serpinb14	0.0052893	-0.333253	0.032	0.283	1
glod5	0.0118754	-0.334426	0.097	0.354	1
tomm70a	0.05556	-0.334767	0.161	0.323	1
slmapb	0.0283722	-0.336332	0.065	0.263	1
calr	0.0206942	-0.336875	0.194	0.424	1
immp2l	0.0873945	-0.337382	0.129	0.253	1
si:ch211-262e15.1	0.30658	-0.337397	0.226	0.303	1
gosr1	0.214755	-0.337753	0.194	0.283	1
slc7a3b	0.117672	-0.33861	0.161	0.263	1
nfia	0.0974476	-0.338611	0.194	0.354	1
tanc2a	0.286493	-0.339143	0.194	0.263	1
atp5ib	0.442303	-0.339669	0.871	0.768	1
gpx4a	0.167785	-0.339783	0.419	0.465	1
si:ch73-138n13.1	0.0171613	-0.340566	0.129	0.343	1
ewsr1b	0.141846	-0.342009	0.419	0.475	1
ap1s1	0.0247496	-0.342478	0.065	0.263	1
zbtb16a	0.0175861	-0.343039	0.097	0.343	1
ube2l3b	0.108043	-0.345013	0.258	0.394	1
her6	0.354261	-0.34518	0.226	0.303	1
shfm1	0.127421	-0.345557	0.516	0.576	1
fkbp2	0.195765	-0.346227	0.29	0.364	1
psmb2	0.137948	-0.347612	0.419	0.525	1
cirbpa	0.0471155	-0.347841	0.903	0.808	1
COX2	0.000104903	-0.349332	1	0.98	1
si:ch211-222l21.1	1.80158e-05	-0.349351	0.613	0.899	0.380457
si:ch73-63e15.2	0.0972893	-0.349526	0.161	0.303	1
tomm6	0.1366	-0.34957	0.161	0.273	1
sumo3a	0.288287	-0.349803	0.355	0.424	1
tspan3a	0.1978	-0.350576	0.419	0.505	1
kif5bb	0.0151222	-0.351811	0.129	0.364	1
rnf185	0.0125427	-0.351874	0.29	0.535	1
phactr4a	0.0483758	-0.352799	0.097	0.283	1
mpc1	0.655937	-0.353045	0.548	0.515	1
chmp4ba	0.00355085	-0.355458	0.226	0.556	1
si:ch211-160e1.5	0.315438	-0.356257	0.516	0.535	1
atox1	0.570065	-0.356615	0.516	0.444	1
dkc1	0.151853	-0.357411	0.161	0.263	1
uck2b	0.644253	-0.358215	0.29	0.263	1
si:ch1073-429i10.3	0.811085	-0.35848	0.516	0.465	1
irf2bp2b	0.0119946	-0.358888	0.419	0.646	1
eif4h	0.0767136	-0.35904	0.161	0.303	1
ndufab1b	0.102135	-0.359457	0.194	0.364	1
mt-rnr2	0.835537	-0.359794	1	1	1
rgl1	0.032434	-0.359862	0.097	0.273	1
nutf2	0.0475505	-0.360412	0.129	0.273	1
hivep1	0.0555226	-0.360849	0.097	0.253	1
serpinb1l1	0.507365	-0.361202	0.355	0.343	1
si:dkey-253i9.4	0.0169016	-0.361281	0.065	0.253	1
cdc37	0.0410584	-0.361894	0.129	0.313	1
srprb	0.162461	-0.363151	0.226	0.333	1
snx7	0.0279326	-0.364664	0.097	0.273	1
cwc15	0.210893	-0.36509	0.226	0.313	1
tmem256	0.734245	-0.365391	0.355	0.323	1
slc20a1b	0.00717307	-0.365439	0.161	0.455	1
tktb	0.109534	-0.365952	0.387	0.475	1
guk1a	0.308794	-0.366328	0.258	0.313	1
sf1	0.00300273	-0.367443	0.097	0.374	1
trappc5	0.0424987	-0.367618	0.161	0.364	1
icn	0.0505887	-0.368772	0.903	0.869	1
sdc3	0.0989172	-0.369601	0.29	0.424	1
il17rc	0.0052893	-0.36981	0.032	0.283	1
zgc:112982	0.892655	-0.370202	0.258	0.212	1
baxa	0.0106903	-0.370419	0.129	0.394	1
eif4e1c	0.024276	-0.371521	0.161	0.404	1
asf1bb	0.0440941	-0.371925	0.097	0.273	1
ppp3ccb	0.25102	-0.372547	0.194	0.253	1
prdx5	0.144362	-0.374253	0.581	0.616	1
ssu72	0.0151971	-0.375184	0.065	0.263	1
magi1b	0.430906	-0.375292	0.226	0.253	1
dpp7	0.0404627	-0.375438	0.194	0.364	1
mgat1a	0.086001	-0.376306	0.194	0.323	1
frmd4ba	0.0167645	-0.376454	0.097	0.293	1
zgc:100829	0.521093	-0.376613	0.355	0.333	1
aip	0.580521	-0.377094	0.355	0.364	1
atf5b	0.0163569	-0.377314	0.097	0.303	1
kmt2ca	0.201845	-0.377458	0.194	0.313	1
ccni	0.00616592	-0.377565	0.871	0.899	1
zgc:91976	0.0744116	-0.377601	0.161	0.303	1
plekhf2	0.0320226	-0.37813	0.097	0.263	1
waca	0.3095	-0.378243	0.194	0.253	1
fermt2	0.210991	-0.378268	0.161	0.253	1
hint2	0.449424	-0.378455	0.226	0.273	1
cab39l	0.0457155	-0.378652	0.129	0.283	1
prmt1	0.0727063	-0.378793	0.355	0.465	1
ccser2a	0.00470817	-0.379832	0.032	0.283	1
pho	0.544452	-0.379867	0.258	0.182	1
etfa	0.0124042	-0.380512	0.161	0.384	1
mrps36	0.139168	-0.380535	0.194	0.323	1
LOC100006428	0.00649741	-0.380683	0.032	0.253	1
pde4ba	0.176247	-0.381535	0.226	0.343	1
si:dkey-100n23.5	0.0118721	-0.381807	0.516	0.707	1
si:ch211-235e9.6	0.20428	-0.382172	0.194	0.313	1
ldlra	0.00211285	-0.38262	0	0.253	1
pafah1b1b	0.176997	-0.38322	0.226	0.333	1
tp53bp2b	0.00495569	-0.383655	0.065	0.323	1
pcbp4	0.746751	-0.384156	0.258	0.202	1
copz2	0.00637624	-0.384178	0.032	0.273	1
snrnp27	0.0129245	-0.384204	0.065	0.293	1
lman2	0.00379488	-0.384645	0.065	0.323	1
endouc	0.00715861	-0.38552	0.032	0.263	1
polr2eb	0.0398238	-0.385622	0.194	0.364	1
prnprs3	0.081347	-0.385931	0.161	0.323	1
lysmd3	0.0154931	-0.386075	0.161	0.374	1
adkb	0.00749609	-0.386099	0.032	0.263	1
hopx	0.0184073	-0.387092	0.161	0.465	1
epb41l5	0.00306564	-0.388547	0.032	0.303	1
mtbl	0.0473051	-0.388807	0.129	0.283	1
itga5	0.0102799	-0.389031	0.065	0.293	1
irak3	0.0355113	-0.391734	0.129	0.323	1
vat1	0.0647411	-0.391811	0.452	0.212	1
erbb2ip	0.0230109	-0.392107	0.065	0.253	1
zmiz2	0.00370151	-0.392417	0.032	0.273	1
larp4ab	0.0425604	-0.393878	0.097	0.273	1
grb10b	0.0588465	-0.393905	0.194	0.384	1
nav3	0.0991836	-0.39435	0.355	0.172	1
pla2g15	0.0848177	-0.394618	0.226	0.354	1
khsrp	0.0432653	-0.394887	0.097	0.253	1
ptges3b	0.00102352	-0.395299	0.097	0.444	1
dynlt3	0.0227727	-0.395828	0.226	0.465	1
kdelr2b	0.0595701	-0.39742	0.29	0.414	1
ppm1k	0.0795857	-0.398085	0.161	0.293	1
hic1l	0.126497	-0.398228	0.161	0.263	1
snx3	0.0750678	-0.398311	0.129	0.263	1
ogdha	0.0361801	-0.39947	0.161	0.364	1
tcp1	0.482264	-0.399573	0.806	0.677	1
cdc42ep5	0.0544867	-0.39978	0.387	0.515	1
drg2	0.0261858	-0.399958	0.161	0.333	1
ssr4	0.36011	-0.401055	0.742	0.626	1
trim8b	0.230502	-0.401456	0.29	0.354	1
chmp1a	0.00957354	-0.401777	0.097	0.333	1
trappc3	0.0922144	-0.402405	0.129	0.263	1
srsf6b	0.339761	-0.403398	0.258	0.333	1
fbxw11b	0.00704697	-0.403733	0.194	0.475	1
fubp1	0.185021	-0.404045	0.258	0.364	1
eif4a2	0.795984	-0.404223	0.355	0.303	1
elmo1	0.0407717	-0.404383	0.226	0.394	1
tcea1	0.00484194	-0.404632	0.097	0.364	1
cx35.4	0.00920746	-0.404831	0.032	0.253	1
eif4ebp2	0.0446585	-0.405124	0.129	0.293	1
sccpdhb	0.34533	-0.40578	0.323	0.202	1
naa10	0.098107	-0.40581	0.516	0.545	1
pxk	0.0549968	-0.405829	0.161	0.313	1
tmem131	0.0400217	-0.406009	0.129	0.303	1
wee1	0.00729108	-0.406648	0.065	0.293	1
eif3f	0.0220318	-0.406662	0.903	0.919	1
rtca	0.00604639	-0.406733	0.194	0.485	1
selenbp1	0.0142681	-0.407041	0.065	0.263	1
nudcd3	0.404921	-0.407611	0.323	0.343	1
glrx3	0.0172593	-0.407795	0.065	0.253	1
mrpl54	0.0254016	-0.407884	0.097	0.273	1
pgm1	0.318497	-0.408472	0.226	0.293	1
ube2ql1	0.0895833	-0.408771	0.161	0.354	1
syncrip	0.00630946	-0.409753	0.452	0.667	1
zgc:92481	0.00299345	-0.409918	0.065	0.343	1
clta	0.17444	-0.411668	0.258	0.374	1
olfml3b	0.00211285	-0.412145	0	0.253	1
zgc:77849	0.0697614	-0.41264	0.581	0.667	1
sox11a	0.00781363	-0.412663	0.097	0.374	1
psma3	0.0525143	-0.413448	0.419	0.576	1
yipf4	0.0110484	-0.413551	0.258	0.455	1
gpx1a	0.0110953	-0.413628	0.097	0.323	1
si:rp71-79p20.2	0.00637497	-0.415424	0.065	0.303	1
sub1a	0.342078	-0.415688	0.548	0.556	1
rab11a	0.00337899	-0.415854	0.032	0.293	1
tmem258	0.037963	-0.416946	0.516	0.626	1
ubtf	0.0510271	-0.419978	0.323	0.475	1
smndc1	0.272232	-0.420449	0.355	0.394	1
dapk3	0.00164513	-0.420719	0	0.263	1
pef1	0.0142511	-0.420976	0.097	0.303	1
fastkd2	0.0108044	-0.421054	0.065	0.273	1
fxyd1	0.766846	-0.421245	0.806	0.778	1
lims1	0.00887993	-0.421356	0.097	0.323	1
sap30l	0.0086811	-0.422359	0.29	0.525	1
LOC103909115	0.0927306	-0.423157	0.194	0.313	1
npm1a	0.566483	-0.423469	0.548	0.424	1
glrx	0.00438459	-0.423542	0.194	0.485	1
tnfaip3	0.803064	-0.423604	0.323	0.293	1
sar1b	0.00626824	-0.424383	0.097	0.354	1
ost4	0.133295	-0.424692	0.387	0.434	1
cst14a.2	0.0410937	-0.426004	0.581	0.667	1
sod1	0.0214478	-0.426446	0.645	0.747	1
ypel5	0.324101	-0.426485	0.226	0.263	1
rhbdf1a	0.00479675	-0.426594	0.032	0.263	1
ifrd1	0.00833061	-0.426849	0.226	0.515	1
sec61a1	0.189235	-0.427123	0.581	0.566	1
cgref1	0.00683484	-0.428405	0.032	0.263	1
mcl1b	0.561568	-0.428882	0.71	0.576	1
snx5	0.0860154	-0.428925	0.129	0.253	1
naa20	0.273424	-0.429031	0.323	0.384	1
si:ch211-214j24.10	0.330437	-0.429089	0.677	0.566	1
cox17	0.378568	-0.430887	0.258	0.303	1
rab5c	0.00876039	-0.431702	0.129	0.384	1
kars	0.316819	-0.431981	0.258	0.283	1
col4a2	0.00491322	-0.432538	0.032	0.263	1
cst3	0.000886596	-0.432579	0.903	0.879	1
znf385a	0.00211285	-0.433104	0	0.253	1
atp5a1	0.0498753	-0.43315	0.677	0.768	1
tceb1b	0.00678328	-0.43327	0.29	0.525	1
atp6v1h	0.0231294	-0.433636	0.129	0.333	1
tbca	0.308231	-0.434043	0.484	0.465	1
pnrc2	0.0605366	-0.434656	0.968	0.929	1
tjp1b	0.015867	-0.435059	0.065	0.253	1
nkap	0.0409947	-0.435235	0.129	0.293	1
si:ch211-239e6.4	0.0183746	-0.435274	0.097	0.303	1
LOC101883877	0.000762304	-0.435798	0	0.293	1
arrdc1a	0.00164513	-0.436144	0	0.263	1
srsf2a	0.0549338	-0.436208	0.355	0.505	1
acadl	0.00321439	-0.436504	0.032	0.303	1
ccdc124	0.20428	-0.436523	0.226	0.303	1
yap1	0.0957034	-0.43688	0.194	0.303	1
sec11a	0.00735035	-0.437218	0.161	0.424	1
hadhb	0.407086	-0.437757	0.258	0.313	1
hmgn7	0.0265339	-0.437903	0.742	0.758	1
sod2	0.20481	-0.437987	0.29	0.364	1
mcts1	0.391023	-0.438023	0.387	0.384	1
timp2a	0.462327	-0.438541	0.452	0.424	1
laptm4a	0.00832711	-0.438692	0.129	0.374	1
dpm2	0.0598328	-0.438801	0.161	0.303	1
ndufa9a	0.0648541	-0.439655	0.129	0.283	1
si:ch1073-456m8.1	0.00459471	-0.440094	0.032	0.273	1
prr13	0.00694607	-0.440996	0.194	0.465	1
si:rp71-45k5.4	0.155539	-0.44147	0.258	0.323	1
ppp3r1a	0.105831	-0.441964	0.129	0.263	1
zgc:66388	0.174361	-0.442557	0.258	0.343	1
ndufa1	0.0548308	-0.443028	0.581	0.707	1
prkar2aa	0.00583871	-0.443284	0.097	0.364	1
smad7	0.00577275	-0.443562	0.065	0.323	1
zgc:153867	0.062893	-0.44359	0.871	0.808	1
dynll1	0.0824593	-0.443993	0.387	0.576	1
ndufs1	0.16185	-0.444309	0.161	0.253	1
pon3.1	0.00126931	-0.446213	0.032	0.313	1
zgc:65873	0.0135287	-0.446234	0.129	0.364	1
spcs1	0.0358432	-0.446729	0.355	0.475	1
fb06f03	0.0174228	-0.447322	0.774	0.838	1
sdc2	0.00556773	-0.447864	0.097	0.343	1
mid1ip1b	0.00884941	-0.448666	0.097	0.354	1
htatip2	0.052147	-0.44893	0.161	0.323	1
dnajc7	0.111596	-0.44893	0.226	0.343	1
smx5	0.124924	-0.44897	0.194	0.303	1
lonrf1l	0.0113148	-0.449492	0.129	0.343	1
si:ch73-234b20.5	0.00211285	-0.44998	0	0.253	1
psap	0.0011079	-0.450099	0.581	0.747	1
zgc:174906	0.21081	-0.450147	0.323	0.374	1
hsp70l	7.16713e-05	-0.450414	0.065	0.485	1
ppm1aa	0.104739	-0.450911	0.29	0.394	1
ptges3a	0.00485371	-0.451839	0.194	0.444	1
xiap	0.024136	-0.452191	0.194	0.414	1
zgc:153713	0.0466129	-0.452754	0.226	0.374	1
alg5	0.0142999	-0.454205	0.097	0.293	1
ddost	0.0392315	-0.455765	0.194	0.354	1
zgc:92027	0.00186002	-0.456595	0.226	0.576	1
ssb	0.0659098	-0.456767	0.129	0.283	1
eif4g2a	0.00301249	-0.457282	0.065	0.333	1
cct3	0.109308	-0.45759	0.548	0.606	1
mpc2	0.0788024	-0.457879	0.194	0.323	1
tcf12	0.0637337	-0.458027	0.129	0.313	1
snx12	0.00979797	-0.459312	0.161	0.414	1
rab1ba	0.00110961	-0.459344	0.258	0.566	1
dusp8a	0.0229725	-0.46021	0.161	0.364	1
rhoac	0.0291322	-0.46054	0.355	0.525	1
eif3k	0.0894918	-0.461154	0.774	0.707	1
ctsz	0.00710859	-0.461574	0.065	0.303	1
tmem50a	0.00954177	-0.4619	0.194	0.444	1
bbip1	0.0380489	-0.463426	0.097	0.253	1
nuak2	0.00160845	-0.465079	0.065	0.374	1
slc9a3r1a	0.00329935	-0.466021	0.032	0.293	1
jun	7.46067e-05	-0.466139	0.935	0.96	1
ccng2	0.939241	-0.466991	0.452	0.333	1
ndufs2	0.0857681	-0.467267	0.129	0.273	1
ppiab	0.000967058	-0.467507	0.968	0.96	1
tegt	0.00759247	-0.467971	0.742	0.758	1
higd2a	0.00773645	-0.468866	0.129	0.364	1
lmna	0.0134977	-0.469403	0.226	0.434	1
fam107b	0.0649137	-0.471205	0.161	0.323	1
smdt1b	0.0159124	-0.471584	0.323	0.525	1
selk	0.0125088	-0.471595	0.258	0.505	1
srrm2	0.00227309	-0.473187	0.258	0.556	1
atp6v1ba	0.0133612	-0.473369	0.065	0.273	1
cox7a2b	0.0565775	-0.473739	0.29	0.434	1
ap2m1a	0.0715128	-0.474155	0.258	0.404	1
pik3ca	0.00229196	-0.475091	0.097	0.384	1
pafah1b1a	0.173029	-0.475195	0.419	0.485	1
slc39a14	0.00127707	-0.475795	0	0.273	1
uqcc3	0.101454	-0.475946	0.194	0.333	1
mtpn	0.0178933	-0.476622	0.419	0.545	1
kctd5a	0.0603797	-0.478036	0.323	0.444	1
chchd6b	0.0729777	-0.478057	0.323	0.455	1
pdcd10a	0.159644	-0.478247	0.194	0.293	1
rcan1a	0.0510935	-0.479288	0.129	0.293	1
reep3b	0.0212101	-0.479397	0.194	0.394	1
wu:fb16f03	0.0344482	-0.480062	0.194	0.354	1
serp1	0.079662	-0.480101	0.452	0.535	1
flot2a	0.5583	-0.480461	0.258	0.283	1
rer1	0.041426	-0.480653	0.258	0.414	1
nop10	0.122411	-0.480816	0.258	0.374	1
abracl	0.0155184	-0.480965	0.065	0.263	1
lamp2	0.0205412	-0.481645	0.323	0.515	1
arhgef1a	0.00566731	-0.483078	0.032	0.263	1
kpna4	0.0230716	-0.483146	0.097	0.273	1
tbc1d17	0.000999969	-0.483194	0.032	0.354	1
grpel2	0.00189752	-0.483667	0.258	0.586	1
tmem30ab	0.0281706	-0.485037	0.129	0.303	1
bcl2l1	0.007891	-0.485283	0.226	0.475	1
ctnnb2	0.0160402	-0.485378	0.097	0.303	1
si:ch211-286c4.6	0.403855	-0.488305	0.258	0.283	1
add3a	0.641302	-0.490039	0.581	0.465	1
zgc:162944	0.00973837	-0.490328	0.516	0.646	1
cul3a	0.0061964	-0.490562	0.032	0.253	1
gstr	0.0478261	-0.490789	0.29	0.424	1
fam76b	0.000819997	-0.491478	0.032	0.354	1
acsbg2	0.0252694	-0.491594	0.097	0.283	1
gpd1b	0.00879569	-0.493775	0.032	0.253	1
hnrpl	0.00991008	-0.494454	0.065	0.273	1
si:dkey-206d17.5	0.0576804	-0.49456	0.161	0.313	1
krt8	0.481922	-0.494616	0.806	0.768	1
polr2l	0.0139702	-0.496192	0.129	0.343	1
glo1	0.0320829	-0.496251	0.452	0.586	1
cadm1a	0.0570389	-0.496625	0.161	0.303	1
fkbp3	0.0382808	-0.4968	0.484	0.576	1
ccng1	0.0067648	-0.498208	0.742	0.758	1
arf5	0.0397018	-0.498617	0.452	0.566	1
rhoaa	0.0150567	-0.498617	0.516	0.626	1
rpl7l1	0.117534	-0.499038	0.355	0.424	1
ucp2	0.000764647	-0.499515	0.323	0.667	1
nfkbie	0.183302	-0.500891	0.161	0.263	1
crtap	0.00370151	-0.500931	0.032	0.273	1
sys1	0.00113724	-0.501876	0.097	0.434	1
bcap31	0.0127428	-0.502009	0.194	0.394	1
stk40	0.00380406	-0.502027	0.032	0.293	1
tmed10	0.0239704	-0.502195	0.323	0.485	1
ndel1b	0.0121405	-0.50239	0.097	0.303	1
slc31a1	0.00841445	-0.502595	0.097	0.343	1
bc2	0.042018	-0.502601	0.484	0.596	1
skp1	0.0439423	-0.503495	0.742	0.758	1
rnf24	0.0233742	-0.503798	0.161	0.364	1
ssr1	0.0141527	-0.504219	0.226	0.424	1
id2a	0.788156	-0.505474	0.516	0.434	1
phf11	0.000762304	-0.505924	0	0.293	1
fn1b	0.000449075	-0.506288	0	0.313	1
serpinb1	0.00245335	-0.506692	0.065	0.323	1
insig1	0.00715861	-0.506788	0.032	0.263	1
elmsan1b	0.184521	-0.507544	0.484	0.545	1
dusp7	0.0907924	-0.508256	0.129	0.263	1
tmem176l.1	0.0647667	-0.508309	0.484	0.606	1
b3gnt2b	0.00164513	-0.509822	0	0.263	1
agpat3	0.00429284	-0.510294	0.097	0.354	1
ubc	0.0081729	-0.512804	1	0.899	1
cdv3	0.0166446	-0.5132	0.258	0.515	1
si:dkey-33c12.4	0.0264613	-0.513554	0.355	0.545	1
tspan7	0.00253135	-0.51374	0.032	0.303	1
si:dkey-42i9.6	0.01198	-0.514303	0.161	0.374	1
kpna3	0.0029232	-0.514719	0.032	0.303	1
ndufa10	0.0924902	-0.514918	0.161	0.293	1
rrbp1b	0.00211285	-0.515874	0	0.253	1
dlc1	0.410069	-0.516113	0.226	0.253	1
pprc1	0.014737	-0.517523	0.065	0.283	1
spcs3	0.00557419	-0.517685	0.29	0.556	1
sncga	0.0157777	-0.518695	0.065	0.273	1
senp2	0.00504909	-0.519065	0.097	0.364	1
dbn1	0.0150299	-0.519436	0.355	0.566	1
tbx2b	0.187385	-0.520169	0.387	0.222	1
tacc1	0.00218251	-0.520601	0.032	0.293	1
lmo7a	0.00784776	-0.521935	0.032	0.263	1
arhgdig	0.000136106	-0.522034	0.065	0.495	1
sub1b	0.0013715	-0.523121	0.194	0.535	1
tmem54a	0.00157871	-0.524115	0.032	0.333	1
b4galt6	0.0137893	-0.524124	0.129	0.323	1
fis1	0.0469342	-0.524174	0.258	0.424	1
mif	0.037218	-0.524804	0.355	0.515	1
wdr1	0.00074152	-0.525324	0.194	0.535	1
chmp4bb	0.000812664	-0.525406	0.161	0.525	1
sept10	0.257492	-0.527683	0.258	0.313	1
rap1gap	0.00203186	-0.527727	0.032	0.313	1
crb3a	0.000988254	-0.528711	0	0.283	1
sec61b	0.0494447	-0.53035	0.516	0.606	1
atpif1a	0.00916167	-0.530449	0.581	0.677	1
rnasekb	0.719975	-0.530481	0.323	0.323	1
osbpl9	0.0013669	-0.530684	0.065	0.374	1
abce1	0.00369138	-0.530797	0.097	0.354	1
si:ch211-260e23.9	0.0409555	-0.531833	0.258	0.455	1
hrsp12	0.00597682	-0.531994	0.065	0.293	1
vapal	0.0446585	-0.532364	0.129	0.293	1
vapb	0.0558258	-0.53262	0.387	0.545	1
csnk2a1	0.0400019	-0.533302	0.323	0.485	1
nop58	0.0163569	-0.534272	0.097	0.303	1
slc6a14	0.00164513	-0.535054	0	0.263	1
nufip2	0.00222306	-0.535323	0.097	0.394	1
atp6v0ca	0.0286352	-0.535537	0.516	0.677	1
rgs3a	0.767186	-0.535619	0.29	0.212	1
si:ch73-141c7.1	0.103281	-0.535659	0.161	0.283	1
ecm1b	0.000524819	-0.535856	0.032	0.374	1
mpzl2b	0.000762304	-0.536268	0	0.293	1
zgc:66160	0.00548759	-0.536887	0.097	0.364	1
sdcbp2	0.0706873	-0.537918	0.806	0.768	1
LOC100001114	0.0668002	-0.537931	0.355	0.455	1
spag1a	0.00246835	-0.538375	0.032	0.293	1
sptlc2b	0.000322885	-0.539233	0.065	0.444	1
peli1a	0.011425	-0.539672	0.097	0.354	1
chaf1a	0.000988254	-0.539936	0	0.283	1
zgc:110222	0.0061964	-0.540301	0.032	0.253	1
ppp1caa	0.000345405	-0.541523	0.065	0.434	1
ND4	0.00572235	-0.542691	0.839	0.859	1
zgc:193541	0.756917	-0.54292	0.774	0.697	1
mgst3b	0.0131991	-0.543215	0.484	0.626	1
mllt4a	0.000529508	-0.543259	0.129	0.465	1
lamp1	0.000988254	-0.543306	0	0.283	1
tfg	0.00134821	-0.544218	0.097	0.404	1
krtcap2	0.319662	-0.544728	0.452	0.424	1
zfand2a	0.0277571	-0.545351	0.097	0.283	1
oxr1b	0.00211285	-0.545581	0	0.253	1
hdlbpa	0.150656	-0.545833	0.613	0.586	1
si:ch1073-325m22.2	0.176679	-0.546015	0.516	0.525	1
nfe2l1b	0.00211285	-0.546131	0	0.253	1
maff	0.0561172	-0.546626	0.71	0.687	1
atp5o	0.589311	-0.546777	0.903	0.788	1
rab10	0.0294314	-0.54794	0.452	0.566	1
zbtb20	0.0198387	-0.547951	0.419	0.596	1
atf4a	0.0210124	-0.548268	0.419	0.566	1
rab11fip1a	0.0348571	-0.549142	0.097	0.293	1
csnk1db	0.000258927	-0.549406	0.226	0.556	1
hhatla	0.00211285	-0.549466	0	0.253	1
atp6v1e1b	0.799665	-0.549901	0.548	0.455	1
minos1	0.870409	-0.550292	0.419	0.364	1
si:ch1073-314i13.4	0.149444	-0.551554	0.226	0.313	1
psmd4a	0.011729	-0.552316	0.065	0.283	1
rasgef1ba	0.0112171	-0.552423	0.194	0.444	1
per2	0.000410879	-0.552735	0.032	0.354	1
ndufb5	0.0384068	-0.555028	0.226	0.414	1
creb5a	0.000343741	-0.55542	0.065	0.394	1
tbx2a	0.227677	-0.555438	0.355	0.202	1
CYTB	0.00114011	-0.555845	1	0.96	1
junbb	0.159977	-0.556583	0.903	0.879	1
pcf11	0.040368	-0.558374	0.194	0.374	1
ndufb9	0.0175322	-0.559008	0.419	0.626	1
dnaja	0.00207232	-0.559534	0.032	0.323	1
klf9	0.01475	-0.559536	0.097	0.333	1
jupa	0.0880751	-0.559664	0.258	0.374	1
prodha	0.00127707	-0.562813	0	0.273	1
hnrnph1l	0.0259892	-0.564435	0.194	0.384	1
rasgef1bb	0.000197814	-0.564613	0	0.343	1
ppib	0.0113656	-0.565873	0.806	0.778	1
pgd	0.000727635	-0.566583	0.032	0.333	1
macrod2	0.0125001	-0.567157	0.097	0.323	1
stom	0.643354	-0.567756	0.258	0.263	1
si:ch73-248e21.1	0.0139325	-0.56783	0.065	0.273	1
hmgn3	0.0102253	-0.568573	0.161	0.404	1
cdc42se1	0.00123162	-0.56984	0.065	0.384	1
ap3s1	0.0124042	-0.569909	0.161	0.384	1
rn7sk	0.248993	-0.570577	0.226	0.303	1
klf7b	0.018147	-0.570907	0.129	0.364	1
pcdh19	0.000262826	-0.570933	0.065	0.434	1
eif4ebp1	0.081565	-0.57099	0.419	0.485	1
ppp2r5eb	0.00986984	-0.571438	0.258	0.465	1
rhoca	0.0108559	-0.571553	0.226	0.465	1
fosl2	0.0184793	-0.572308	0.484	0.646	1
cdkn1bb	0.0290955	-0.572642	0.613	0.727	1
zgc:162939	0.0615986	-0.572899	0.097	0.253	1
sdc4	0.195072	-0.57327	0.355	0.414	1
acsl4a	0.00963511	-0.575069	0.097	0.323	1
coa6	0.136203	-0.575558	0.323	0.424	1
eif4g1a	0.00381639	-0.575674	0.129	0.424	1
ndufa12	0.0405982	-0.576677	0.29	0.485	1
csnk1a1	0.0051411	-0.579574	0.742	0.778	1
ATP6	0.000267963	-0.579695	1	0.919	1
glud1b	0.0142976	-0.580293	0.129	0.333	1
rab43	0.00291759	-0.580318	0.032	0.283	1
gabarapa	0.00471525	-0.580751	0.71	0.758	1
galnt12	0.00491322	-0.581543	0.032	0.263	1
sri	0.00843183	-0.58193	0.323	0.566	1
pa2g4b	0.0179246	-0.584084	0.226	0.414	1
lsr	0.000266165	-0.584704	0.032	0.404	1
pcbp2	0.0104925	-0.585783	0.419	0.586	1
ranbp1	0.0178413	-0.586965	0.516	0.626	1
osbpl7	0.00421621	-0.587018	0.065	0.333	1
cd99	0.00231011	-0.587038	0.419	0.616	1
kcnip1b	0.00211285	-0.587982	0	0.253	1
il4r.1	0.105135	-0.588038	0.323	0.434	1
pbxip1b	0.602513	-0.588757	0.387	0.374	1
calr3a	0.0223189	-0.588766	0.161	0.343	1
gabarapl2	0.0685723	-0.589292	0.355	0.485	1
zgc:86599	2.21373e-05	-0.589917	0.645	0.838	0.467495
nr1d1	0.00127707	-0.591312	0	0.273	1
zfand5b	0.00313722	-0.59153	0.581	0.707	1
acin1a	0.0339609	-0.59179	0.677	0.737	1
errfi1a	0.00164513	-0.592939	0	0.263	1
lman1	0.00106364	-0.593962	0.065	0.354	1
rhocb	0.00574678	-0.594389	0.161	0.414	1
ndufa6	0.00558038	-0.594931	0.323	0.616	1
ndufa11	0.0101111	-0.596196	0.065	0.283	1
mknk2b	0.0110102	-0.596677	0.613	0.707	1
myl12.2	0.0403529	-0.597282	0.323	0.434	1
kifc3	0.00925064	-0.597314	0.097	0.323	1
cpeb4b	0.000566289	-0.597997	0.226	0.606	1
anapc16	0.00219249	-0.598479	0.194	0.485	1
ND5	0.00312393	-0.598909	0.29	0.566	1
cox7b	0.0541986	-0.599456	0.774	0.758	1
mknk1	0.00058608	-0.599825	0	0.303	1
aff4	0.00513109	-0.599868	0.097	0.333	1
dazap2	0.0218146	-0.600825	0.323	0.485	1
ctnnd1	0.000227997	-0.602637	0.129	0.505	1
tmem59	0.00292445	-0.602692	0.29	0.545	1
ndufv1	0.0405469	-0.603312	0.226	0.374	1
LOC100535315	0.0405288	-0.604729	0.581	0.596	1
dnaja2	0.00249635	-0.604927	0.452	0.667	1
hspa8	0.000216218	-0.606261	0.968	0.919	1
zgc:92242	0.222535	-0.606666	0.258	0.333	1
abcf2a	0.000126204	-0.607625	0.065	0.495	1
cox6b2	0.00616592	-0.607951	0.935	0.879	1
slc25a25a	0.00595204	-0.608109	0.161	0.424	1
cnbpb	0.0169965	-0.60899	0.839	0.808	1
eif4g2b	0.00109944	-0.609276	0.129	0.424	1
ndufc2	0.00184837	-0.609552	0.194	0.515	1
raraa	0.00700099	-0.609963	0.065	0.323	1
ecm2	0.00127707	-0.610176	0	0.273	1
COX3	4.80913e-05	-0.610461	1	0.98	1
psmb7	0.0293515	-0.614704	0.226	0.404	1
uqcrfs1	4.50857e-05	-0.614772	0.226	0.646	0.95212
setb	0.00761805	-0.615604	0.484	0.677	1
acadsb	0.00723235	-0.61584	0.194	0.424	1
tspan4a	0.00131459	-0.616654	0.065	0.364	1
ctnnb1	0.00455998	-0.616766	0.581	0.717	1
vdac3	0.0140771	-0.617984	0.871	0.798	1
syf2	0.0286288	-0.618638	0.355	0.495	1
pitpnaa	0.000905849	-0.619701	0.032	0.354	1
rca2.1	0.00800996	-0.620605	0.226	0.465	1
ostc	0.00377341	-0.621118	0.161	0.424	1
srpr	0.00123086	-0.621862	0.097	0.404	1
pttg1ipa	0.00108193	-0.623086	0.065	0.394	1
fam102ab	0.00905064	-0.623606	0.065	0.293	1
smox	0.017995	-0.624702	0.129	0.323	1
cd151l	9.695e-05	-0.62533	0.032	0.404	1
dio3b	0.000449075	-0.627514	0	0.313	1
ppp2cb	0.0175128	-0.628706	0.29	0.455	1
grb10a	0.0125592	-0.629571	0.065	0.263	1
bcam	0.00107032	-0.630321	0.29	0.646	1
pfkfb3	0.0309357	-0.631646	0.129	0.323	1
seta	0.0122651	-0.632168	0.452	0.646	1
aimp2	0.00116721	-0.632217	0.065	0.364	1
eif3jb	0.0100641	-0.63231	0.129	0.343	1
rsrp1	0.148164	-0.632498	0.613	0.707	1
cicb	0.0465895	-0.6325	0.29	0.414	1
tuft1a	0.000499831	-0.633566	0.129	0.545	1
csrp1a	0.000197814	-0.634702	0	0.343	1
ndufs4	0.07838	-0.634786	0.161	0.293	1
cotl1	0.00164362	-0.635292	0.161	0.535	1
agrn	0.00408805	-0.636558	0.097	0.364	1
calm1b	0.109313	-0.636859	0.194	0.323	1
irf1b	0.030338	-0.637794	0.129	0.343	1
irf2bpl	0.00879977	-0.638414	0.258	0.495	1
msna	0.0199939	-0.63859	0.581	0.687	1
wu:fb55g09	0.445797	-0.639701	0.677	0.616	1
creb3l3l	0.0360485	-0.639728	0.323	0.505	1
khdrbs2	0.000988254	-0.639963	0	0.283	1
nrp2a	0.000454385	-0.640034	0.097	0.444	1
cltca	0.00210952	-0.640354	0.129	0.434	1
nck1b	0.00175386	-0.641249	0.065	0.354	1
LOC108183364	0.00127707	-0.641303	0	0.273	1
ptp4a1	0.00790215	-0.641438	0.516	0.657	1
klhl35	0.00164513	-0.642157	0	0.263	1
irf2bp2a	3.734e-05	-0.642538	0.323	0.727	0.788546
si:ch73-46j18.5	0.106492	-0.645429	0.387	0.505	1
slc38a2	0.000139209	-0.646142	0.065	0.465	1
cyb5r1	0.0314269	-0.648008	0.097	0.263	1
si:ch211-213a13.1	0.0350573	-0.648343	0.323	0.485	1
si:ch211-95j8.5	0.000449075	-0.648843	0	0.313	1
eif4a3	0.00130208	-0.649173	0.194	0.485	1
calm3a	0.715059	-0.650877	0.323	0.323	1
mmp14a	0.00211285	-0.651179	0	0.253	1
degs1	0.0384921	-0.653899	0.452	0.525	1
c1qbp	0.0201799	-0.656551	0.226	0.414	1
ube2v1	0.00262921	-0.657542	0.452	0.626	1
atp5j2	0.0174886	-0.657727	0.774	0.798	1
epdl1	0.00587334	-0.658826	0.161	0.404	1
alcama	0.0013353	-0.659994	0.516	0.172	1
si:dkey-26c10.5	0.000149419	-0.660633	0	0.354	1
sowahd	0.000342909	-0.665367	0	0.323	1
hbaa1	0.611735	-0.66724	0.839	0.697	1
srsf3a	0.00096281	-0.669317	0.032	0.323	1
gipc2	0.000846062	-0.670158	0.032	0.343	1
zgc:158343	0.00644771	-0.670869	0.194	0.465	1
nccrp1	0.188061	-0.671319	0.516	0.525	1
zgc:64072	0.000229463	-0.671592	0.065	0.455	1
badb	0.00237398	-0.672029	0.097	0.394	1
si:dkey-16l2.16	0.00345612	-0.672096	0.194	0.434	1
gabarapb	0.00133917	-0.672543	0.774	0.818	1
slc25a5	0.962961	-0.672726	0.968	0.99	1
calm3b	0.00112342	-0.673115	0.419	0.667	1
cope	0.0106664	-0.67377	0.258	0.455	1
nocta	0.0193655	-0.674337	0.194	0.364	1
serpinb1l3	0.000120473	-0.675175	0.194	0.606	1
myl6	0.00674159	-0.676739	0.161	0.384	1
prelid1a	0.000149421	-0.676752	0.032	0.404	1
rhpn2	0.00164513	-0.679175	0	0.263	1
LOC110438942	0.00156486	-0.679304	0.065	0.343	1
gadd45ga	0.968487	-0.679943	0.452	0.414	1
egr3	0.00154083	-0.680022	0.032	0.333	1
dnmbp	0.0026822	-0.681026	0.065	0.364	1
id4	0.0619378	-0.683167	0.097	0.263	1
cox7a3	0.00296996	-0.683636	0.194	0.475	1
rnf128a	0.00399679	-0.68387	0.194	0.455	1
atp1a1a.1	0.00100094	-0.683873	0.29	0.667	1
dap1b	0.0420646	-0.684147	0.581	0.636	1
ubald1a	0.000496949	-0.684168	0.129	0.455	1
si:ch211-212k18.7	0.000970295	-0.685559	0.226	0.566	1
hint1	0.00144769	-0.688578	0.258	0.566	1
tmed2	0.00285449	-0.688898	0.29	0.586	1
ndufab1a	0.0166916	-0.690046	0.129	0.323	1
fam210b	0.000988254	-0.691509	0	0.283	1
sgk1	0.0079452	-0.693276	0.194	0.424	1
ctsd	0.0579993	-0.693804	0.323	0.515	1
lim2.5	0.000912246	-0.694253	0.032	0.343	1
si:ch73-22o12.1	0.000186816	-0.696224	0.032	0.414	1
tiparp	0.0146761	-0.69649	0.258	0.444	1
si:ch211-5k11.8	0.376261	-0.697685	0.839	0.707	1
bgna	0.00229747	-0.698309	0.032	0.303	1
atp6v0b	0.0134069	-0.699098	0.161	0.364	1
sdhb	0.00115426	-0.699666	0.258	0.596	1
g3bp1	0.000449333	-0.700187	0.065	0.404	1
si:ch211-157e21.2	0.00218251	-0.70206	0.032	0.293	1
zgc:153615	0.000449075	-0.705944	0	0.313	1
gadd45ab	0.0282792	-0.708913	0.097	0.283	1
pora	0.00710859	-0.708998	0.065	0.303	1
dad1	0.00349839	-0.709287	0.419	0.636	1
zgc:165555	0.0066528	-0.712129	0.032	0.253	1
lygl1	0.00431445	-0.713573	0.226	0.465	1
slc7a10a	0.0015002	-0.713733	0.097	0.374	1
clstn1	0.0344482	-0.714424	0.194	0.354	1
tuba8l2	0.0339826	-0.719346	0.097	0.283	1
nuak1b	0.000260917	-0.719658	0	0.333	1
LOC100535765	0.128366	-0.719694	0.516	0.556	1
zgc:136826	0.0226821	-0.721534	0.484	0.606	1
ptp4a3	0.00285637	-0.722453	0.032	0.293	1
anxa11b	0.00916701	-0.723075	0.355	0.566	1
baiap2l1a	0.000762304	-0.72366	0	0.293	1
chd5	0.000319176	-0.723741	0.032	0.384	1
erh	0.00144103	-0.724386	0.516	0.697	1
plekhn1	0.0061964	-0.724827	0.032	0.253	1
tjp3	0.000939372	-0.725482	0.065	0.394	1
pdk2a	0.000306952	-0.726003	0.032	0.364	1
ndufb8	0.0172632	-0.726859	0.484	0.667	1
si:dkey-25e12.3	0.000848296	-0.727487	0.032	0.333	1
rab1ab	0.00184699	-0.728559	0.452	0.667	1
pdk2b	0.017679	-0.72877	0.097	0.303	1
ldha	0.000520114	-0.729351	0.194	0.545	1
tubb2b	0.00214748	-0.730099	0.161	0.485	1
sars	0.000864511	-0.730278	0.161	0.465	1
rab6ba	6.29366e-05	-0.732419	0	0.384	1
si:dkey-105h11.2	0.000197814	-0.732573	0	0.343	1
cox5b2	0.0168498	-0.733808	0.097	0.333	1
slc20a2	0.00969664	-0.735122	0.258	0.465	1
zgc:158564	0.00055598	-0.735858	0.129	0.515	1
capza1a	0.00529895	-0.736294	0.29	0.495	1
ndufb10	0.0202129	-0.737228	0.323	0.505	1
LOC101882918	0.003241	-0.737731	0.065	0.313	1
herpud1	2.55728e-05	-0.738352	0	0.414	0.540047
gclm	0.000197814	-0.738363	0	0.343	1
tdh	0.00314848	-0.738468	0.161	0.465	1
max	0.00151954	-0.739007	0.387	0.636	1
mycbp	0.000736053	-0.739284	0.29	0.566	1
ppp1cb	0.00166835	-0.739682	0.226	0.505	1
LOC101883319	0.000762304	-0.740125	0	0.293	1
si:dkey-93m18.3	4.19866e-05	-0.741346	0.032	0.434	0.886673
jpt2	0.000254108	-0.743588	0.129	0.455	1
gdi2	0.00458614	-0.743825	0.548	0.687	1
dusp1	0.115275	-0.744493	0.323	0.394	1
eif5a2	0.0025174	-0.747909	0.484	0.667	1
ND1	0.010094	-0.749064	0.806	0.798	1
anapc11	0.00363542	-0.749082	0.065	0.313	1
capzb	0.00132471	-0.749668	0.516	0.687	1
midn	0.00408124	-0.750321	0.742	0.838	1
pdia3	0.0410742	-0.750959	0.71	0.677	1
rin2	0.00011244	-0.75284	0	0.364	1
cdh2	0.00117256	-0.752849	0.161	0.475	1
uqcrc1	0.0187606	-0.752878	0.323	0.465	1
uqcrh	0.00393578	-0.753052	0.71	0.788	1
iscub	0.0116984	-0.75414	0.452	0.586	1
ube2d2	0.000340705	-0.75449	0.419	0.717	1
srgn	2.47728e-05	-0.754683	0.065	0.515	0.523152
tln1	0.00203249	-0.757597	0.355	0.556	1
arl5c	0.0426321	-0.758023	0.387	0.505	1
zgc:101846	0.0007317	-0.759814	0.613	0.869	1
zgc:153929	0.00164513	-0.765223	0	0.263	1
wbp2nl	0.00128934	-0.765223	0.484	0.687	1
gnb1b	0.00100761	-0.765638	0.645	0.768	1
rab7	0.0011337	-0.767274	0.387	0.626	1
atf4b	6.04673e-05	-0.767824	0.935	0.919	1
zgc:175088	0.000432493	-0.768966	0.097	0.414	1
stmn1b	0.00114529	-0.768994	0.129	0.505	1
vamp3	0.00677844	-0.76958	0.452	0.626	1
si:dkey-188i13.11	0.00122428	-0.769788	0.129	0.434	1
prdx3	0.00187673	-0.770208	0.258	0.505	1
lrtm2a	0.000330488	-0.771957	0.032	0.374	1
pin1	0.000119433	-0.773319	0.129	0.515	1
cyba	0.000406953	-0.774232	0.129	0.495	1
ndufv2	0.0283668	-0.774572	0.161	0.354	1
pkma	0.00013612	-0.77544	0.129	0.566	1
si:dkey-11f4.14	0.0108924	-0.77553	0.161	0.384	1
pdhb	0.736113	-0.778724	0.323	0.293	1
mapkapk2a	0.000437702	-0.780258	0.226	0.596	1
qkia	0.00855605	-0.780546	0.419	0.576	1
sdr16c5b	0.00141948	-0.781456	0.258	0.525	1
zhx2a	0.000442087	-0.782056	0.065	0.394	1
tpm2	0.000708566	-0.783148	0.032	0.343	1
tubb4b	0.00042103	-0.785047	0.871	0.889	1
pfn1	0.0332429	-0.786544	0.677	0.697	1
s1pr5a	0.000449075	-0.786562	0	0.313	1
si:ch73-269m14.2	0.0011788	-0.786812	0.161	0.444	1
LOC101883232	0.000705277	-0.786853	0.032	0.354	1
map1lc3a	0.000636764	-0.789215	0.419	0.667	1
edf1	0.00138334	-0.78941	0.742	0.758	1
rap1b	0.000610558	-0.790027	0.194	0.525	1
ip6k2b	0.000239077	-0.793568	0.355	0.636	1
lrrfip1a	0.00096536	-0.793953	0.129	0.455	1
serinc2	0.00186446	-0.797021	0.258	0.515	1
spint1a	0.000334487	-0.798512	0.097	0.475	1
si:dkey-13i19.8	0.000428632	-0.798642	0.29	0.566	1
rnf19a	0.000236079	-0.798785	0.129	0.455	1
arpc3	0.00189728	-0.800349	0.29	0.556	1
fam46c	0.000765961	-0.802997	0.032	0.333	1
si:dkey-177p2.6	0.00050992	-0.806619	0.29	0.576	1
ndufa5	0.0261269	-0.812112	0.258	0.444	1
si:ch73-97h19.2	0.000449075	-0.813965	0	0.313	1
gdpd3a	0.000260917	-0.815926	0	0.333	1
snx17	0.000228395	-0.817719	0.032	0.374	1
ppt1	0.000236801	-0.817973	0.097	0.434	1
chchd2	0.000783836	-0.818165	0.065	0.384	1
echs1	0.0673437	-0.818457	0.29	0.384	1
si:ch211-195b15.8	0.00349774	-0.821747	0.258	0.576	1
pomp	0.00366709	-0.823151	0.419	0.576	1
ndrg3a	0.000100417	-0.825041	0.065	0.495	1
nrg1	0.00211285	-0.825057	0	0.253	1
cdc42	0.00148209	-0.825917	0.387	0.646	1
rassf7b	0.000691238	-0.827855	0.065	0.424	1
ba1	0.604016	-0.828244	0.806	0.707	1
gskip	0.000181815	-0.828391	0.065	0.424	1
LOC100331484	7.63487e-07	-0.83286	0.484	0.869	0.0161233
ndufb4	0.662771	-0.835079	0.645	0.515	1
top1l	0.00842366	-0.835462	0.29	0.515	1
adamts17	0.000727635	-0.835668	0.032	0.333	1
atp6v0d1	0.013656	-0.835836	0.194	0.384	1
serpine2	0.000869838	-0.83613	0.097	0.404	1
pgk1	0.0729878	-0.8373	0.581	0.606	1
vps4b	0.000508557	-0.838813	0.29	0.535	1
sema4ba	8.42875e-05	-0.840791	0	0.374	1
ildr1a	0.00213524	-0.840872	0.032	0.303	1
cybrd1	0.00029082	-0.844428	0.065	0.414	1
fam162a	0.000349709	-0.844789	0.226	0.566	1
ftr82	0.000149419	-0.846202	0	0.354	1
hsp90b1	0.00107906	-0.846493	0.129	0.455	1
arf2b	6.11923e-05	-0.847455	0.097	0.505	1
map1lc3b	0.00178397	-0.847551	0.226	0.485	1
bhlhe41	0.0115362	-0.852028	0.129	0.343	1
LOC101885164	0.00449461	-0.852818	0.645	0.747	1
etf1b	0.00179162	-0.856328	0.419	0.657	1
pcbd1	0.000342909	-0.857461	0	0.323	1
fkbp1b	0.0265892	-0.857976	0.161	0.343	1
cox4i1	0.0001748	-0.858945	0.839	0.909	1
adgrg1	6.29366e-05	-0.863198	0	0.384	1
dcst2	8.42875e-05	-0.863917	0	0.374	1
mdh1aa	0.0744157	-0.867527	0.677	0.677	1
si:ch211-202f5.3	0.00203299	-0.868598	0.032	0.303	1
rgrb	0.00084765	-0.868709	0.194	0.495	1
cygb1	0.0296154	-0.869498	0.516	0.576	1
si:ch211-251j10.3	0.0076562	-0.869797	0.194	0.444	1
hk1	0.000249752	-0.870668	0.065	0.414	1
LOC100002134	0.000149419	-0.870741	0	0.354	1
hexim1	0.000900792	-0.87085	0.258	0.545	1
atp6ap2	0.000627019	-0.871143	0.129	0.455	1
ldhba	0.741226	-0.876768	0.677	0.626	1
zgc:85975	0.000601993	-0.877824	0.065	0.374	1
cpne1	0.000331744	-0.878045	0.419	0.677	1
abcc1	0.000260917	-0.879785	0	0.333	1
kras	1.8501e-06	-0.882682	0.097	0.606	0.0390704
ca5a	0.000198223	-0.882943	0.065	0.414	1
hnrnpaba	6.69025e-06	-0.883219	0.677	0.869	0.141285
dedd1	0.042942	-0.883524	0.548	0.596	1
crema	0.000256947	-0.887227	0.419	0.697	1
ywhabl	0.000164041	-0.888087	0.645	0.818	1
pdlim1	0.000107639	-0.888574	0.065	0.465	1
fgfbp1b	0.00127707	-0.889904	0	0.273	1
p4hb	0.000538299	-0.892357	0.258	0.586	1
chst2b	0.000342909	-0.897441	0	0.323	1
mid1ip1l	0.107191	-0.898215	0.226	0.343	1
sdhc	0.0246314	-0.901243	0.419	0.535	1
ba1l	0.854295	-0.903269	0.774	0.636	1
ndufb3	0.0284026	-0.903602	0.419	0.515	1
tmsb4x	0.104657	-0.905015	0.935	0.96	1
sost	0.00211285	-0.908887	0	0.253	1
tjp1a	0.000890454	-0.908908	0.097	0.404	1
hhex	4.68067e-05	-0.910873	0	0.394	0.988463
zbtb4	6.81556e-05	-0.912329	0.097	0.485	1
hnrnpa0l	1.49719e-05	-0.91246	0.871	0.909	0.316177
bada	0.000367537	-0.914281	0.161	0.556	1
mbd2	0.00117015	-0.914456	0.194	0.485	1
zgc:91890	0.00016524	-0.914576	0.065	0.414	1
csrp2	2.55728e-05	-0.915888	0	0.414	0.540047
mapk9	5.03004e-05	-0.916957	0.032	0.424	1
zgc:153952	8.42875e-05	-0.917349	0	0.374	1
zgc:198419	0.000246305	-0.918598	0.032	0.404	1
hipk2	0.000616146	-0.920149	0.161	0.475	1
si:dkeyp-75h12.5	0.00245017	-0.920341	0.065	0.333	1
stau2	0.000980292	-0.920821	0.258	0.515	1
zfp36l2	0.00850797	-0.923135	0.065	0.283	1
cadm4	1.00035e-05	-0.926008	0	0.444	0.211254
ehd4	9.17779e-05	-0.926752	0.032	0.404	1
myl12.1	0.000227134	-0.928251	0.581	0.758	1
cyp3c1	7.18744e-05	-0.928442	0.065	0.455	1
ncam1b	0.000306952	-0.928473	0.032	0.364	1
uqcrq	0.0154407	-0.928664	0.484	0.677	1
slc25a33	7.25197e-06	-0.929408	0	0.455	0.153147
foxo1a	0.00330982	-0.93202	0.097	0.354	1
cmbl	0.000255237	-0.933649	0.097	0.434	1
eif1b	9.79588e-07	-0.934357	0.935	0.939	0.0206869
ets2	0.000197314	-0.935555	0.129	0.505	1
coq10b	3.1534e-05	-0.937528	0.097	0.535	0.665935
si:dkey-188i13.10	0.000140996	-0.937958	0.097	0.455	1
fth1a	2.33967e-05	-0.942379	0.903	0.838	0.494091
vdac2	0.368506	-0.942558	0.903	0.889	1
si:ch211-74m13.3	0.678373	-0.942887	0.548	0.444	1
txnrd1	0.000370622	-0.943146	0.129	0.525	1
chmp1b	0.000257054	-0.945422	0.29	0.626	1
gsto2	0.000231767	-0.945561	0.065	0.434	1
atp5d	0.0140769	-0.946181	0.516	0.697	1
capns1a	6.95153e-05	-0.946903	0.258	0.606	1
atp6v0cb	0.503913	-0.953547	0.29	0.313	1
ndufs6	0.0172191	-0.954222	0.226	0.404	1
LOC101885512	0.000587208	-0.954623	0.065	0.374	1
nfe2l2a	1.46436e-05	-0.957845	0.097	0.606	0.309244
vim	0.00063563	-0.958607	0.645	0.798	1
ube2al	3.52391e-05	-0.958652	0.194	0.636	0.74418
tnk1	6.4566e-05	-0.958837	0.032	0.424	1
acadm	0.000200611	-0.959325	0.323	0.616	1
selm	4.01857e-05	-0.959456	0.032	0.444	0.848641
osbpl3a	0.000124898	-0.959966	0.032	0.394	1
ywhaqa	0.00118678	-0.961943	0.387	0.586	1
anxa3b	0.00102066	-0.962253	0.323	0.576	1
atp5g3b	0.366716	-0.962808	0.871	0.859	1
kdm6ba	0.0615494	-0.96529	0.71	0.646	1
cox5ab	0.000542439	-0.965612	0.258	0.596	1
skilb	0.000598709	-0.965727	0.129	0.455	1
mycb	0.000841004	-0.966084	0.548	0.707	1
cdkn1a	0.00370151	-0.968807	0.032	0.273	1
atp6v1g1	0.00494595	-0.969221	0.387	0.586	1
elovl1b	0.00130929	-0.97114	0.419	0.646	1
ndufa4l	6.46493e-05	-0.971751	0.774	0.848	1
uqcr10	0.00041844	-0.982971	0.387	0.677	1
znfx1	0.000762304	-0.983181	0	0.293	1
tuba8l4	0.000209196	-0.990802	0.871	0.818	1
atp5f1	0.0141218	-0.998056	0.645	0.737	1
klf3	0.000305695	-0.999234	0.129	0.475	1
fam213ab	0.000239383	-0.999301	0.032	0.384	1
si:dkey-33i11.3	6.29366e-05	-1.00507	0	0.384	1
macc1	1.66912e-05	-1.00741	0.032	0.475	0.352484
wu:fb18f06	0.00026303	-1.00787	0.129	0.576	1
slc38a8b	2.55728e-05	-1.01023	0	0.414	0.540047
limk2	1.15488e-05	-1.01503	0.032	0.485	0.243888
arl4aa	0.667558	-1.01727	0.355	0.253	1
cited4a	2.81029e-05	-1.01858	0.097	0.586	0.593477
ndufa3	0.0172388	-1.01933	0.258	0.455	1
atp5l	0.000458497	-1.01997	0.871	0.828	1
dnajb1b	0.256396	-1.02158	0.452	0.495	1
atp5e	0.00480614	-1.02241	0.774	0.828	1
ndufa2	0.00193501	-1.0237	0.065	0.343	1
btg1	2.56676e-05	-1.02937	0.968	0.879	0.542048
bmf2	5.23355e-06	-1.03301	0	0.465	0.110522
sb:cb1058	0.000959	-1.03382	0.032	0.343	1
pleca	2.7652e-05	-1.03664	0.226	0.677	0.583955
ctgfa	0.0109059	-1.03737	0.129	0.374	1
itm2ba	7.12529e-05	-1.04341	0.742	0.788	1
atp5ia	0.000359395	-1.04392	0.452	0.707	1
flna	0.000203562	-1.04481	0.097	0.465	1
capns1b	0.000750693	-1.04638	0.452	0.657	1
ndufs7	0.000825219	-1.04984	0.161	0.475	1
si:dkey-248g15.3	0.00211285	-1.05291	0	0.253	1
trib3	0.000460895	-1.05687	0.387	0.657	1
ywhaqb	0.000422762	-1.06082	0.645	0.778	1
syt11a	4.48768e-06	-1.06193	0.097	0.636	0.0947709
si:dkey-79d12.5	0.000867282	-1.06336	0.226	0.505	1
timp4.3	6.07538e-05	-1.06683	0.032	0.444	1
slc3a2b	3.9149e-06	-1.07874	0.129	0.687	0.0826749
arpc2	1.80701e-06	-1.08273	0.355	0.788	0.0381605
si:ch211-264f5.6	4.43999e-05	-1.0832	0.032	0.434	0.937636
LOC110438439	0.759386	-1.08564	0.935	0.848	1
gpm6ab	0.00098435	-1.08598	0.194	0.525	1
oaz1b	2.01486e-05	-1.09819	0.581	0.838	0.425498
id3	0.0288169	-1.09925	0.355	0.505	1
si:ch211-95j8.2	0.000342909	-1.10317	0	0.323	1
ssr3	0.000301553	-1.10635	0.677	0.788	1
snx18a	0.000146976	-1.10742	0.097	0.465	1
thy1	0.0409377	-1.10873	0.355	0.545	1
mat2aa	2.69757e-05	-1.1151	0.129	0.535	0.569673
oaz1a	7.73511e-05	-1.12585	0.677	0.798	1
eif4a1a	9.05321e-06	-1.12624	0.29	0.717	0.191186
bag3	0.000342909	-1.12737	0	0.323	1
btg2	0.00309651	-1.13142	0.774	0.798	1
purba	2.20289e-06	-1.13221	0.097	0.606	0.0465206
mvp	0.0260029	-1.13472	0.71	0.687	1
chmp5b	3.1802e-05	-1.13496	0.387	0.687	0.671594
wls	1.04922e-05	-1.14203	0.129	0.556	0.221575
cbr1l	8.15848e-06	-1.14822	0.032	0.515	0.172291
rab11fip1b	6.64534e-06	-1.1495	0.065	0.556	0.140336
zgc:152791	0.00593007	-1.14985	0.097	0.343	1
pim3	8.45637e-05	-1.15283	0.161	0.556	1
LOC553316	0.00296996	-1.15353	0.226	0.465	1
reep5	4.20754e-05	-1.15642	0.613	0.747	0.888548
cfl1	2.53316e-07	-1.15852	0.903	0.949	0.00534954
mgst3a	2.47075e-05	-1.16062	0.258	0.636	0.521774
zgc:158852	3.96883e-05	-1.16139	0.097	0.495	0.838138
stard14	0.000594654	-1.16356	0.065	0.394	1
sptssa	1.82718e-06	-1.16474	0.097	0.626	0.0385864
inhbb	0.00058608	-1.16533	0	0.303	1
rhoab	4.89337e-06	-1.16831	0.355	0.808	0.103338
slc25a22	6.089e-05	-1.16984	0.355	0.677	1
zgc:109934	3.19494e-05	-1.17018	0.097	0.515	0.674708
tuba1c	0.388462	-1.17177	0.226	0.273	1
irf6	3.46692e-05	-1.17353	0	0.404	0.732144
si:ch211-195b13.1	9.45153e-05	-1.17448	0.065	0.465	1
sep15	1.56509e-07	-1.18367	0.065	0.636	0.00330516
idh1	0.000695929	-1.1837	0.355	0.606	1
si:dkey-7j14.6	5.07532e-06	-1.18418	0.419	0.707	0.107181
tpi1b	0.000204999	-1.18962	0.645	0.788	1
bcar1	0.000865533	-1.19491	0.258	0.505	1
si:ch211-198m17.1	0.00012382	-1.19604	0.032	0.404	1
homeza	0.000113664	-1.19608	0.355	0.626	1
gstk1	3.79673e-05	-1.19697	0.161	0.576	0.801793
gpx4b	2.11946e-06	-1.19866	0.29	0.687	0.0447588
aldoab	0.000917377	-1.20227	0.065	0.394	1
ier2a	0.0931024	-1.20611	0.645	0.606	1
fosl1a	0.00320363	-1.20865	0.452	0.606	1
zgc:173594	0.0362055	-1.21181	0.097	0.273	1
rpz5	0.00294056	-1.21352	0.258	0.535	1
vegfaa	4.68067e-05	-1.21517	0	0.394	0.988463
fosab	0.0846935	-1.21739	0.935	0.818	1
gapdhs	0.000264998	-1.22603	0.774	0.828	1
slc25a3b	1.01945e-06	-1.22629	0.645	0.889	0.0215287
eif4ebp3l	0.0514478	-1.22743	0.581	0.586	1
si:ch211-1a19.3	0.0066779	-1.22746	0.065	0.293	1
atp5j	0.000115188	-1.22806	0.742	0.818	1
si:dkeyp-80c12.10	2.05944e-05	-1.22848	0.29	0.677	0.434913
usp2a	3.68927e-05	-1.22955	0.129	0.556	0.779101
tmsb1	3.49895e-06	-1.23059	0.258	0.747	0.0738909
sertad2a	0.000158598	-1.23268	0.226	0.556	1
atp5g3a	1.94408e-06	-1.23324	0.129	0.626	0.0410551
tpo	7.01182e-05	-1.23557	0.032	0.424	1
cox4i2	0.000175981	-1.23561	0.355	0.596	1
ndufa8	0.000192447	-1.23684	0.258	0.586	1
aplp2	7.37733e-05	-1.23991	0.258	0.596	1
ndufb7	0.0606094	-1.2415	0.387	0.485	1
si:dkey-205h13.1	3.48859e-07	-1.25793	0.032	0.566	0.0073672
zgc:113314	0.000241575	-1.25817	0.194	0.495	1
uqcrb	0.00056279	-1.26195	0.613	0.808	1
tuba1b	0.00534645	-1.26356	0.581	0.636	1
cyc1	0.000240583	-1.26387	0.161	0.515	1
ak1	9.91659e-05	-1.26972	0.355	0.646	1
atp5c1	0.00478828	-1.27143	0.452	0.626	1
oclna	2.42505e-05	-1.27441	0.097	0.566	0.512122
si:dkey-188i13.7	7.25197e-06	-1.27863	0	0.455	0.153147
cox5aa	1.73833e-05	-1.28182	0.387	0.758	0.3671
si:ch211-286f9.2	6.10606e-06	-1.28592	0.032	0.515	0.128948
hspe1	5.91923e-05	-1.2933	0.258	0.596	1
hif1al	1.26235e-06	-1.30248	0.097	0.606	0.0266583
gstp1	8.42827e-06	-1.30518	0.29	0.758	0.177988
eno3	0.143312	-1.30879	0.71	0.657	1
cd9a	4.20583e-06	-1.31142	0.065	0.535	0.0888186
atpif1b	9.94025e-05	-1.31214	0.613	0.778	1
tob1a	1.88324e-05	-1.31389	0.323	0.707	0.397703
ckbb	1.31232e-06	-1.32121	0.161	0.727	0.0277136
cst14b.1	0.000558875	-1.32725	0.226	0.505	1
LOC100535067	0.000260917	-1.32984	0	0.333	1
zgc:92313	8.6399e-06	-1.33498	0.032	0.485	0.182457
brd2a	3.10876e-05	-1.34195	0.194	0.606	0.656508
efna1b	0.000342909	-1.34228	0	0.323	1
bsg	3.28361e-07	-1.34348	0.484	0.828	0.00693434
si:ch211-105j21.9	2.86727e-06	-1.3449	0.065	0.566	0.0605511
ptp4a2b	6.83857e-07	-1.34957	0.032	0.596	0.0144417
rrad	0.0125839	-1.35239	0.097	0.313	1
hsp90aa1.2	0.00214622	-1.35622	0.226	0.525	1
txnipa	1.73639e-05	-1.35712	0.129	0.545	0.366691
si:dkey-112a7.4	0.000517548	-1.3598	0.258	0.535	1
idh2	0.540079	-1.36439	0.581	0.606	1
prelid3b	1.60638e-08	-1.36566	0.355	0.848	0.000339235
actb2	9.06202e-09	-1.37108	1	0.99	0.000191372
si:ch73-335l21.4	0.000388927	-1.37236	0.581	0.798	1
aldoaa	0.000490589	-1.37238	0.774	0.848	1
ankrd22	7.32304e-05	-1.386	0.065	0.475	1
bhlhe40	0.00329363	-1.39063	0.452	0.586	1
mych	0.0466468	-1.39253	0.677	0.636	1
si:rp71-61h23.4	0.00192643	-1.40176	0.419	0.556	1
ddit3	0.000945906	-1.404	0.806	0.808	1
lgals2a	6.13143e-07	-1.4132	0.258	0.758	0.0129484
atp5h	0.000102583	-1.41857	0.484	0.687	1
baiap2b	3.46692e-05	-1.42468	0	0.404	0.732144
ppp1r15a	0.00146584	-1.42749	0.613	0.737	1
ckba	5.70689e-05	-1.42877	0.161	0.545	1
ctsla	0.0100717	-1.43694	0.742	0.717	1
cd63	4.64265e-07	-1.44532	0.129	0.717	0.00980434
atf3	0.00196675	-1.44672	0.581	0.768	1
slc3a2a	0.000824743	-1.45545	0.161	0.444	1
cdh1	0.000103949	-1.47754	0.161	0.586	1
tpst1	7.24337e-07	-1.49249	0.129	0.606	0.0152965
hnrnpa0b	5.85993e-07	-1.49251	0.387	0.798	0.012375
ddx5	2.38838e-08	-1.49859	0.484	0.889	0.000504378
sparc	4.07247e-07	-1.49876	0.097	0.667	0.00860025
arg2	9.93104e-06	-1.50054	0.226	0.727	0.209724
clic4	8.55698e-06	-1.5043	0.194	0.586	0.180706
eno1a	0.0152848	-1.50628	0.258	0.434	1
tgif1	0.00114946	-1.51255	0.677	0.707	1
cox6b1	0.00205639	-1.51326	0.194	0.465	1
fkbp5	5.41158e-07	-1.5319	0.065	0.636	0.0114282
otud1	0.000610122	-1.53632	0.194	0.505	1
stmn4l	0.0203685	-1.53707	0.065	0.253	1
ppdpfa	0.000119071	-1.53903	0.032	0.414	1
isg15	0.00408187	-1.55372	0.032	0.293	1
higd1a	2.41861e-09	-1.56049	0.355	0.879	5.10763e-05
klf6a	7.26179e-06	-1.56302	0.806	0.879	0.153355
atp5g1	1.46234e-05	-1.56383	0.29	0.687	0.308816
myl9a	0.0157777	-1.56624	0.065	0.273	1
hspa5	9.63918e-06	-1.56906	0.387	0.737	0.20356
pabpc1b	2.73778e-07	-1.57317	0.129	0.667	0.00578165
tuba8l	9.25136e-05	-1.58111	0.323	0.606	1
LOC100535167	0.335355	-1.58431	0.516	0.525	1
atp5b	7.32919e-06	-1.59224	0.71	0.879	0.154778
moxd1l	9.54719e-07	-1.59565	0	0.515	0.0201618
cndp2	4.67425e-06	-1.60091	0.032	0.495	0.0987108
igfbp7	0.023401	-1.60239	0.129	0.313	1
pax8	8.14903e-06	-1.60965	0.032	0.485	0.172091
tob1b	2.37183e-06	-1.61712	0.516	0.758	0.0500882
cox8b	1.00035e-05	-1.62747	0	0.444	0.211254
f11r.1	6.12781e-06	-1.63527	0.065	0.535	0.129407
cox7c	5.9339e-07	-1.63732	0.387	0.808	0.0125312
zfp36l1b	0.000464618	-1.63898	0.645	0.717	1
tpm3	2.04371e-07	-1.64314	0.419	0.778	0.00431592
sesn1	0.00111812	-1.66818	0.258	0.505	1
mlana	1.18864e-05	-1.68758	0.032	0.485	0.251017
mgst1.2	1.91294e-06	-1.694	0	0.495	0.0403974
hbegfa	3.48552e-06	-1.71053	0.032	0.515	0.0736072
nupr1	0.00156563	-1.71832	0.097	0.384	1
cnn2	0.000625784	-1.7398	0.323	0.566	1
cox6c	2.22484e-05	-1.74069	0.581	0.818	0.469842
mrpl57	9.94297e-07	-1.74111	0.226	0.667	0.0209976
dio1	7.9137e-06	-1.7424	0.032	0.485	0.167122
timp4.1	8.9268e-06	-1.74465	0.032	0.495	0.188516
si:dkey-16l2.20	9.00413e-07	-1.75261	0.032	0.556	0.0190149
slc5a5	3.46692e-05	-1.77075	0	0.404	0.732144
alas1	2.67167e-07	-1.77436	0.097	0.697	0.00564204
s100a10b	2.89562e-06	-1.7745	0.677	0.798	0.0611497
rrbp1a	3.85282e-06	-1.77496	0.065	0.556	0.0813639
cep57l1	4.86437e-06	-1.77789	0.065	0.535	0.102726
sepp1a	2.42838e-07	-1.78203	0.065	0.616	0.00512825
cycsb	2.52434e-08	-1.78338	0.29	0.848	0.000533089
pmp22b	5.76175e-05	-1.79126	0.258	0.636	1
bzw1b	0.000525046	-1.79965	0.516	0.687	1
lta4h	3.37573e-06	-1.79972	0.032	0.525	0.0712886
chac1	1.94209e-06	-1.80551	0.548	0.808	0.041013
zgc:123068	2.42505e-05	-1.80582	0.161	0.545	0.512122
zfand5a	2.37907e-06	-1.81858	0.194	0.616	0.0502412
mdh2	1.52889e-05	-1.82226	0.742	0.808	0.322871
zgc:158463	0.0616912	-1.82278	1	0.949	1
sat1a.2	1.50335e-07	-1.84287	0.581	0.869	0.00317478
atp1b1a	3.40232e-10	-1.84384	0.806	0.949	7.18503e-06
crhbp	8.42875e-05	-1.85236	0	0.374	1
tspan36	6.91233e-06	-1.86256	0.129	0.576	0.145975
mt2	0.0327324	-1.86587	0.226	0.394	1
uchl1	5.35505e-06	-1.88383	0.129	0.606	0.113088
im:7152348	2.61062e-05	-1.88788	0.032	0.465	0.55131
mcl1a	2.28341e-05	-1.90047	0.871	0.848	0.482211
f3a	8.89026e-06	-1.90706	0.097	0.576	0.187744
si:ch211-98n17.5	1.84879e-06	-1.91225	0.032	0.525	0.0390428
dusp2	8.64149e-06	-1.91892	0.032	0.515	0.182491
dclk1a	1.53766e-07	-1.92707	0	0.566	0.00324724
cyr61	7.097e-05	-1.95456	0.032	0.414	1
myl9b	1.31706e-06	-1.99521	0.226	0.646	0.0278136
jdp2b	0.214807	-2.05279	0.645	0.606	1
gadd45bb	0.000689917	-2.06106	0.161	0.475	1
nfil3-6	2.0022e-06	-2.08404	0.258	0.646	0.0422825
fosb	4.84579e-05	-2.08992	0.548	0.798	1
cebpd	0.00156563	-2.11337	0.097	0.384	1
nfkbiaa	0.000192789	-2.16753	0.226	0.566	1
cox7a1	0.00430976	-2.22207	0.097	0.343	1
xbp1	5.04819e-08	-2.26362	0.581	0.848	0.00106608
calm2b	9.46798e-11	-2.27969	0.452	0.919	1.99945e-06
prdx1	2.38794e-05	-2.33131	0.161	0.596	0.504285
ubb	1.54265e-07	-2.35583	0.903	0.899	0.00325777
nfkbiab	2.03651e-05	-2.43732	0.677	0.818	0.430071
actb1	3.84885e-09	-2.47812	0.645	0.939	8.128e-05
cebpb	1.25277e-06	-2.49659	0.29	0.747	0.0264561
cfl1l	2.36659e-05	-2.50573	0.387	0.646	0.499776
txn	1.46768e-05	-2.5295	0.065	0.515	0.309946
slc16a9a	1.27214e-06	-2.53691	0.032	0.545	0.0268651
zgc:92066	7.64828e-06	-2.53851	1	0.929	0.161516
zgc:162730	1.25504e-07	-2.6163	0.194	0.747	0.0026504
agr2	6.01032e-07	-2.62917	0.032	0.556	0.0126926
LOC101883994	0.000159728	-2.63432	0.065	0.424	1
cd9b	3.9429e-05	-2.64772	0.323	0.606	0.832662
ctsba	4.92347e-06	-2.64917	0.355	0.697	0.103974
cox6a2	1.06249e-08	-2.67987	0.065	0.707	0.000224376
crygs2	3.75958e-06	-2.6918	0	0.475	0.0793948
zgc:163022	1.53766e-07	-2.71854	0	0.566	0.00324724
lima1a	1.03392e-07	-2.78599	0.065	0.636	0.00218344
phex	2.21896e-07	-2.79407	0.032	0.596	0.00468601
angptl4	1.86135e-09	-2.94541	0.032	0.717	3.93079e-05
cx30.3	1.845e-07	-2.98697	0.065	0.606	0.00389627
sepw1	1.27853e-09	-3.0841	0.516	0.869	2.7e-05
hmox1a	1.72185e-05	-3.09431	0.258	0.616	0.36362
tagln2	4.90582e-06	-3.13948	0.516	0.717	0.103601
mb	0.188403	-3.1665	0.194	0.293	1
krt18	0.000460563	-3.23001	0.71	0.677	1
gadd45ba	2.73623e-07	-3.25538	0.742	0.838	0.00577836
lxn	8.47341e-08	-3.28975	0.194	0.687	0.00178942
anxa2a	4.42566e-09	-3.40348	0.355	0.788	9.34611e-05
cldn7b	1.32848e-07	-3.43951	0.065	0.616	0.00280548
f3b	3.5479e-06	-3.49041	0.29	0.657	0.0749246
sqstm1	3.18702e-09	-3.52222	0.355	0.798	6.73035e-05
cfd	0.0391083	-3.66382	0.129	0.283	1
cldnc	3.48859e-07	-3.71336	0.032	0.566	0.0073672
dusp5	5.76601e-07	-3.77021	0.097	0.596	0.0121767
tpm4a	0.00657231	-3.96244	0.226	0.475	1
hspb1	0.000150738	-4.01815	0.097	0.465	1
cldni	1.91232e-05	-4.0366	0.032	0.465	0.403844
apoeb	0.0169129	-4.05852	0.258	0.081	1
myl7	0.444535	-4.47313	0.226	0.263	1
cmlc1	0.137704	-4.65998	0.129	0.253	1
epcam	1.81523e-07	-4.66778	0.129	0.636	0.0038334
tg	1.27649e-06	-4.7319	0.129	0.606	0.0269569
cldnb	2.35834e-07	-4.79379	0.097	0.616	0.00498033
