# Supplementary material for: Decoding the molecular, cellular, and functional heterogeneity of zebrafish intracardiac nervous system
Source: Nat Commun. 2024 Dec 4;15:10483. doi: 10.1038/s41467-024-54830-w (PMC11618350; doi:10.1038/s41467-024-54830-w)
Supplement: Supplementary file 5 — Supplementary Dataset 3 [file 41467_2024_54830_MOESM5_ESM.xlsx]

## Sheet: NeuCe__vs__Card
	p_val	avg_log2FC	pct.1	pct.2	p_val_adj
vim	0	10.1094	0.778	0.008	0
tmsb1	0	11.873	0.713	0.002	0
cfl1l	0	14.5909	0.63	0	0
epcam	0	15.5517	0.62	0	0
syt11a	0	13.1818	0.611	0	0
lima1a	0	10.1182	0.602	0.004	0
cldn7b	0	15.5308	0.583	0	0
cldnb	0	16.0383	0.583	0	0
prdx1	0	9.76161	0.583	0.007	0
cd9b	0	13.8586	0.574	0	0
wu:fb18f06	0	13.9257	0.565	0	0
cx30.3	0	12.7036	0.565	0.001	0
tg	0	15.9634	0.565	0.001	0
phex	0	13.5914	0.556	0	0
oclna	0	11.7514	0.546	0	0
cygb1	0	11.0346	0.537	0.001	0
si:ch211-105j21.9	0	10.0006	0.537	0.001	0
cldnc	0	14.7778	0.528	0	0
rab11fip1b	0	9.2812	0.528	0.002	0
dbn1	0	7.35443	0.528	0.004	0
zgc:163022	0	10.662	0.519	0	0
f11r.1	0	10.3894	0.509	0.002	0
slc16a9a	0	9.50895	0.509	0.002	0
thy1	0	8.55816	0.5	0.002	0
stmn1b	0	9.97781	0.5	0.005	0
cep57l1	0	8.97123	0.5	0.005	0
gpm6ab	0	11.8052	0.491	0	0
si:ch211-98n17.5	0	12.6248	0.491	0	0
lta4h	0	8.83375	0.491	0.006	0
si:ch211-286f9.2	0	11.5162	0.481	0	0
moxd1l	0	11.0933	0.472	0	0
timp4.1	0	13.3938	0.463	0	0
spint1a	0	11.0625	0.463	0	0
rgrb	0	7.82439	0.463	0.004	0
zgc:92313	0	12.6557	0.454	0	0
mlana	0	12.6323	0.454	0	0
pax8	0	13.0977	0.454	0	0
mgst1.2	0	9.26518	0.454	0.003	0
si:ch211-105c13.3	0	9.77184	0.444	0.002	0
macc1	0	8.13194	0.444	0.003	0
crygs2	0	14.3854	0.435	0	0
cldni	0	13.9766	0.435	0.001	0
ptprfb	0	8.48986	0.426	0.002	0
nrp2a	0	9.55791	0.417	0	0
timp4.3	0	10.4597	0.417	0	0
rassf7b	0	12.5109	0.407	0	0
si:ch211-264f5.6	0	9.59935	0.407	0	0
tnk1	0	11.9996	0.398	0	0
tpo	0	12.5251	0.398	0	0
pttg1ipa	0	10.059	0.38	0	0
slc38a8b	0	10.417	0.38	0	0
lsr	0	11.8498	0.38	0	0
si:ch211-198m17.1	0	10.3622	0.38	0.001	0
slc5a5	0	11.9356	0.37	0	0
irf6	0	12.2734	0.37	0	0
arhgef5	0	9.43049	0.37	0.001	0
hhex	0	10.7936	0.361	0	0
fam213ab	0	12.1128	0.361	0	0
osbpl3a	0	11.9195	0.361	0	0
si:dkey-33i11.3	0	11.1759	0.352	0	0
dcst2	0	11.6648	0.343	0	0
crhbp	0	13.3236	0.343	0	0
ncam1b	0	11.8482	0.333	0	0
sb:cb1058	5.14382e-305	12.3228	0.324	0	1.08627e-300
mpzl3	5.14382e-305	11.4184	0.324	0	1.08627e-300
osbpl7	5.14382e-305	11.3851	0.324	0	1.08627e-300
penkb	5.21471e-305	10.9452	0.333	0	1.10124e-300
ndrg3a	3.52384e-299	6.86664	0.472	0.006	7.44164e-295
lim2.5	2.64627e-296	10.3244	0.324	0	5.5884e-292
f2rl1.2	2.69982e-296	11.2779	0.315	0	5.70149e-292
anxa5b	4.98888e-293	8.17299	0.444	0.005	1.05355e-288
cadm4	2.95662e-288	7.47022	0.407	0.003	6.24379e-284
LOC100002134	6.00052e-288	9.55013	0.324	0	1.26719e-283
si:dkey-105h11.2	1.33009e-287	10.4892	0.315	0	2.80889e-283
hmox1a	1.27941e-284	8.51943	0.574	0.013	2.70186e-280
slc3a2a	2.27673e-279	8.4545	0.407	0.004	4.808e-275
spint2	6.2712e-279	11.2152	0.306	0	1.32435e-274
bik	7.24541e-279	12.78	0.296	0	1.53009e-274
si:ch211-95j8.2	7.24541e-279	12.1456	0.296	0	1.53009e-274
epb41a	1.86578e-271	9.34734	0.315	0.001	3.94015e-267
zgc:153615	3.70483e-270	11.2926	0.287	0	7.82386e-266
si:ch211-202f5.3	3.70483e-270	11.8197	0.287	0	7.82386e-266
si:ch73-97h19.2	3.70483e-270	11.5529	0.287	0	7.82386e-266
bgna	3.70483e-270	11.491	0.287	0	7.82386e-266
si:ch211-95j8.5	3.70483e-270	11.1426	0.287	0	7.82386e-266
dio3b	3.70483e-270	11.084	0.287	0	7.82386e-266
LOC100535067	5.65142e-263	10.5913	0.306	0.001	1.19347e-258
ildr1a	1.74464e-261	10.6477	0.287	0	3.68432e-257
rab6ba	6.08193e-260	7.56861	0.352	0.002	1.28438e-255
mt2	6.19251e-253	8.32191	0.361	0.003	1.30774e-248
camk2d1	9.43934e-253	11.0002	0.269	0	1.9934e-248
dnase1l4.1	9.43934e-253	12.0604	0.269	0	1.9934e-248
stard14	1.92693e-250	8.0684	0.38	0.004	4.06929e-246
hbaa1	1.52718e-244	3.28598	0.676	0.025	3.2251e-240
pcdh19	1.94369e-244	6.7212	0.407	0.006	4.10468e-240
baiap2l1a	4.33921e-244	10.4606	0.269	0	9.16354e-240
si:ch211-286c4.6	4.70376e-244	11.5525	0.259	0	9.9334e-240
arhgdig	4.45769e-243	7.65323	0.472	0.01	9.41374e-239
krt18	1.46186e-239	9.44	0.639	0.025	3.08716e-235
tjp3	2.0947e-237	7.4073	0.38	0.005	4.4236e-233
crb3a	2.24994e-235	9.98688	0.259	0	4.75143e-231
fgfbp1b	2.32409e-235	11.7212	0.25	0	4.90801e-231
si:ch1073-443f11.2	2.32409e-235	10.7477	0.25	0	4.90801e-231
agr2	6.79162e-232	8.26181	0.519	0.014	1.43426e-227
si:dkey-16p21.8	1.98264e-231	8.16584	0.287	0.001	4.18694e-227
gdpd3a	4.22235e-230	8.69484	0.306	0.002	8.91676e-226
adamts17	9.76859e-230	8.33095	0.306	0.002	2.06293e-225
arrdc1a	1.13864e-226	10.4719	0.241	0	2.40459e-222
cx35.4	1.13864e-226	10.6863	0.241	0	2.40459e-222
oclnb	1.13864e-226	10.7312	0.241	0	2.40459e-222
zgc:153929	1.13864e-226	11.4388	0.241	0	2.40459e-222
slc6a14	1.13864e-226	10.8103	0.241	0	2.40459e-222
fxyd6l	1.54036e-226	6.09483	0.407	0.007	3.25294e-222
gipc2	4.8936e-225	7.8447	0.324	0.003	1.03343e-220
si:ch211-5k11.8	6.00499e-219	3.05999	0.685	0.031	1.26813e-214
stmn4l	1.03726e-218	10.7944	0.25	0	2.19048e-214
ckmt1	1.17114e-218	9.42218	0.25	0	2.47321e-214
fn1b	1.52406e-218	5.60076	0.287	0.002	3.21851e-214
pcsk1nl	4.561e-218	11.0608	0.241	0	9.63192e-214
kcnip1b	5.53191e-218	10.9712	0.231	0	1.16823e-213
olfml3b	5.53191e-218	10.3803	0.231	0	1.16823e-213
cplx2	5.53191e-218	13.4781	0.231	0	1.16823e-213
sost	5.53191e-218	11.7616	0.231	0	1.16823e-213
si:dkey-248g15.3	5.53191e-218	12.0509	0.231	0	1.16823e-213
efna1b	3.822e-216	9.57598	0.296	0.002	8.07131e-212
ba1	3.77463e-213	3.19747	0.676	0.031	7.97126e-209
khdrbs2	1.05657e-212	9.01298	0.259	0.001	2.23127e-208
LOC101883994	1.26512e-211	8.66602	0.398	0.007	2.67168e-207
ecm2	4.86086e-211	8.61069	0.25	0.001	1.02652e-206
chd5	6.05346e-210	6.4939	0.361	0.005	1.27837e-205
gap43	2.13405e-209	13.1669	0.231	0	4.50669e-205
nrg1	2.41912e-209	10.6118	0.231	0	5.10869e-205
elavl4	2.66528e-209	14.4637	0.222	0	5.62854e-205
st14a	2.66528e-209	10.7235	0.222	0	5.62854e-205
zgc:162184	2.66528e-209	10.7185	0.222	0	5.62854e-205
pon3.1	1.90479e-207	7.38946	0.287	0.002	4.02254e-203
prrg2	4.47966e-206	6.99077	0.333	0.004	9.46015e-202
sowahd	1.61238e-205	7.59822	0.296	0.003	3.40502e-201
ba1l	7.10939e-204	3.27236	0.62	0.027	1.50136e-199
LOC553316	5.83511e-201	6.84699	0.426	0.01	1.23226e-196
snx10a	1.04243e-200	9.6156	0.222	0	2.20141e-196
rgl3a	1.06124e-200	10.0253	0.222	0	2.24113e-196
zgc:92380	1.27357e-200	11.3789	0.213	0	2.68952e-196
LOC553446	1.27357e-200	10.3738	0.213	0	2.68952e-196
zgc:153284	1.27357e-200	10.632	0.213	0	2.68952e-196
slc38a5a	1.43811e-200	8.75833	0.222	0	3.037e-196
swap70b	1.96236e-199	7.64871	0.278	0.002	4.14412e-195
mbpb	6.59454e-196	7.23273	0.296	0.003	1.39264e-191
znf385a	6.51684e-194	8.58504	0.231	0.001	1.37623e-189
gng3	4.60642e-192	11.9795	0.213	0	9.72785e-188
snap25a	4.77379e-192	11.3656	0.213	0	1.00813e-187
qdpra	5.12698e-192	9.96777	0.213	0	1.08272e-187
itsn2a	5.31324e-192	9.85604	0.213	0	1.12205e-187
arhgap6	5.80901e-192	9.42504	0.213	0	1.22675e-187
LOC568486	6.03597e-192	10.7183	0.204	0	1.27468e-187
zgc:163083	6.03597e-192	10.8535	0.204	0	1.27468e-187
cd59	6.03597e-192	10.6786	0.204	0	1.27468e-187
capgb	6.03597e-192	10.6016	0.204	0	1.27468e-187
zgc:110372	6.03597e-192	11.6814	0.204	0	1.27468e-187
si:ch73-70c5.1	6.03597e-192	10.7043	0.204	0	1.27468e-187
klf5l	6.03597e-192	10.4566	0.204	0	1.27468e-187
hbba2	1.59921e-191	3.89053	0.426	0.011	3.37722e-187
abca2	1.19525e-190	6.88938	0.306	0.004	2.52414e-186
isg15	2.61788e-189	9.6767	0.278	0.003	5.52843e-185
cyba	6.45693e-188	5.42751	0.472	0.015	1.36357e-183
stmn2a	1.72339e-185	11.4311	0.222	0.001	3.63945e-181
scinlb	2.0249e-185	8.47211	0.25	0.002	4.27618e-181
phox2a	3.56578e-184	11.8924	0.213	0	7.53022e-180
zgc:165481	4.23157e-184	9.6077	0.213	0	8.93623e-180
prph	2.12396e-183	12.3577	0.204	0	4.48537e-179
stmn2b	2.12396e-183	11.4325	0.204	0	4.48537e-179
zgc:112437	2.83765e-183	10.3785	0.194	0	5.99255e-179
foxe1	2.83765e-183	10.6529	0.194	0	5.99255e-179
nkx2.4b	2.83765e-183	11.1928	0.194	0	5.99255e-179
aspn	2.83765e-183	10.7639	0.194	0	5.99255e-179
LOC101883877	8.85195e-181	6.99157	0.269	0.003	1.86935e-176
LOC101883232	2.37559e-180	6.57788	0.324	0.005	5.01677e-176
rap1gap	7.63277e-179	6.17908	0.296	0.004	1.61189e-174
elavl3	1.07296e-178	12.8638	0.222	0.001	2.26588e-174
mfsd10	1.70319e-178	8.21601	0.222	0.001	3.5968e-174
phox2bb	1.4508e-175	12.7584	0.204	0	3.0638e-171
pon1	2.07546e-175	8.42838	0.204	0	4.38296e-171
scg3	9.682e-175	11.875	0.194	0	2.04465e-170
slc4a2b	1.0212e-174	9.55774	0.194	0	2.15658e-170
nfasca	1.32343e-174	12.3233	0.185	0	2.79483e-170
calb1	1.32343e-174	12.2045	0.185	0	2.79483e-170
stxbp1a	1.32343e-174	12.168	0.185	0	2.79483e-170
tmem79b	1.32343e-174	10.2164	0.185	0	2.79483e-170
arl4aa	6.3837e-172	9.80738	0.241	0.002	1.34811e-167
cotl1	9.70349e-171	6.4232	0.528	0.025	2.04918e-166
ankrd22	3.99213e-170	6.66357	0.454	0.017	8.43058e-166
zgc:158423	5.52372e-170	7.9653	0.213	0.001	1.1665e-165
st3gal1l	5.70133e-170	8.8005	0.213	0.001	1.20401e-165
LOC563082	3.52493e-168	8.98378	0.204	0.001	7.44394e-164
cadm1a	1.75237e-167	6.75234	0.278	0.004	3.70066e-163
zgc:65894	6.09018e-167	11.1315	0.194	0	1.28612e-162
maptb	6.7434e-167	9.91445	0.194	0	1.42407e-162
dnase1l4.2	6.85888e-167	8.85643	0.194	0	1.44846e-162
LOC558044	7.34088e-167	9.4247	0.194	0	1.55025e-162
myo9b	7.72446e-167	8.84369	0.194	0	1.63125e-162
itgb4	9.46961e-167	8.2924	0.194	0	1.99979e-162
tmem59l	4.76587e-166	10.4	0.185	0	1.00646e-161
mab21l1	5.20739e-166	9.61477	0.185	0	1.0997e-161
ppl	6.12392e-166	10.9254	0.176	0	1.29325e-161
ifit12	6.12392e-166	10.082	0.176	0	1.29325e-161
cers3b	6.12392e-166	10.0412	0.176	0	1.29325e-161
zgc:73359	6.12392e-166	11.8036	0.176	0	1.29325e-161
pax2a	6.12392e-166	11.2053	0.176	0	1.29325e-161
tshr	6.12392e-166	9.83319	0.176	0	1.29325e-161
ptk2bb	6.12392e-166	10.023	0.176	0	1.29325e-161
il17rc	8.955e-164	6.85958	0.269	0.004	1.89112e-159
znf185	1.23141e-163	7.78611	0.213	0.001	2.6005e-159
dab2ipa	1.43419e-163	7.84131	0.213	0.001	3.02873e-159
mmp14a	3.00015e-163	7.31279	0.231	0.002	6.33571e-159
zgc:109934	1.39784e-160	6.04592	0.481	0.021	2.95196e-156
gnpda1	2.06202e-160	6.77166	0.222	0.002	4.35458e-156
hmp19	8.86697e-160	10.1589	0.194	0.001	1.87253e-155
si:ch211-39i2.2	9.46291e-160	9.25124	0.194	0.001	1.99838e-155
s1pr5a	3.60243e-158	6.73448	0.287	0.005	7.60762e-154
ldlra	4.14335e-158	6.61574	0.231	0.002	8.74993e-154
arl4cb	5.32142e-158	8.28014	0.213	0.001	1.12378e-153
si:ch73-92i20.1	2.15819e-157	9.31905	0.176	0	4.55766e-153
rbm47	2.19666e-157	9.14624	0.176	0	4.63892e-153
map2	2.81191e-157	9.69866	0.167	0	5.93818e-153
fam83fa	2.81191e-157	10.5768	0.167	0	5.93818e-153
marveld3	2.81191e-157	10.1213	0.167	0	5.93818e-153
tmem238a	2.81191e-157	9.95949	0.167	0	5.93818e-153
LOC110438203	2.81191e-157	10.2039	0.167	0	5.93818e-153
pard3ba	3.06477e-155	7.43111	0.204	0.001	6.47218e-151
LOC100535167	9.0976e-155	5.46863	0.509	0.025	1.92123e-150
zgc:153317	3.39854e-153	9.97902	0.194	0.001	7.17703e-149
chst14	6.08118e-151	7.43927	0.185	0.001	1.28422e-146
ctsk	1.38171e-149	6.44042	0.176	0	2.9179e-145
plcd1b	1.42895e-149	8.4435	0.176	0	3.01766e-145
sall1a	1.48334e-149	7.47692	0.204	0.001	3.13251e-145
anxa13l	8.52816e-149	11.6816	0.167	0	1.80098e-144
si:dkey-280e21.3	8.52816e-149	10.9557	0.167	0	1.80098e-144
si:ch211-191a24.4	8.52816e-149	9.55179	0.167	0	1.80098e-144
si:ch211-195o20.7	8.67976e-149	9.35809	0.167	0	1.83299e-144
elf3	1.0352e-148	9.14681	0.167	0	2.18614e-144
slc7a14a	1.2814e-148	11.7779	0.157	0	2.70607e-144
si:ch211-165i18.2	1.2814e-148	10.5357	0.157	0	2.70607e-144
kif1aa	1.2814e-148	11.8339	0.157	0	2.70607e-144
srpx	1.2814e-148	9.55919	0.157	0	2.70607e-144
aplp1	1.2814e-148	12.3509	0.157	0	2.70607e-144
scg2a	1.2814e-148	12.9134	0.157	0	2.70607e-144
nrxn3b	1.2814e-148	10.3063	0.157	0	2.70607e-144
olfm1b	1.2814e-148	11.9573	0.157	0	2.70607e-144
myt1b	1.2814e-148	12.4464	0.157	0	2.70607e-144
tac3a	1.2814e-148	13.8218	0.157	0	2.70607e-144
cd44a	1.2814e-148	10.858	0.157	0	2.70607e-144
si:dkey-87o1.2	1.2814e-148	9.72484	0.157	0	2.70607e-144
LOC101883319	1.97065e-146	6.54076	0.269	0.005	4.16162e-142
si:dkey-31f5.8	7.94081e-146	7.88014	0.222	0.002	1.67694e-141
vwa1	2.99518e-144	7.72729	0.204	0.002	6.32522e-140
cndp2	4.86851e-143	6.00421	0.454	0.022	1.02813e-138
si:ch73-119p20.1	9.38723e-143	10.5599	0.176	0.001	1.9824e-138
tuba2	9.38723e-143	10.5571	0.176	0.001	1.9824e-138
tescb	1.54322e-142	8.2218	0.176	0.001	3.25897e-138
chaf1a	3.88134e-142	5.46441	0.259	0.004	8.19662e-138
epb41l4a	4.64058e-141	8.94257	0.167	0	9.79997e-137
slc24a3	4.71882e-141	8.28842	0.167	0	9.9652e-137
si:ch211-195b11.3	3.76223e-140	11.5862	0.157	0	7.94507e-136
sult4a1	3.82888e-140	10.6134	0.157	0	8.08583e-136
prf1.5	3.82888e-140	9.14602	0.157	0	8.08583e-136
evlb	3.96576e-140	9.62447	0.157	0	8.37488e-136
mmp2	4.18028e-140	9.19725	0.157	0	8.82791e-136
serpind1	4.25433e-140	8.71754	0.157	0	8.98429e-136
snx8a	5.79653e-140	9.89277	0.148	0	1.22411e-135
ascl1a	5.79653e-140	12.8922	0.148	0	1.22411e-135
tppp2	5.79653e-140	11.7899	0.148	0	1.22411e-135
tprg1	5.79653e-140	9.98593	0.148	0	1.22411e-135
cavin2a	5.79653e-140	10.1103	0.148	0	1.22411e-135
pcdh11	5.79653e-140	9.64624	0.148	0	1.22411e-135
LOC110438227	5.79653e-140	9.64457	0.148	0	1.22411e-135
gna15.2	5.79653e-140	9.40302	0.148	0	1.22411e-135
mllt11	2.26302e-138	10.1087	0.213	0.002	4.77905e-134
dclk1a	7.0826e-137	5.73084	0.519	0.032	1.4957e-132
hbaa2	9.86976e-135	3.55088	0.259	0.005	2.0843e-130
si:dkey-11f4.16	2.21563e-134	6.1864	0.204	0.002	4.67897e-130
si:ch1073-70f20.1	4.55795e-134	7.71179	0.167	0.001	9.62549e-130
cadm2a	8.8986e-134	7.68089	0.222	0.003	1.87921e-129
si:ch211-222l21.1	5.86364e-133	5.93018	0.889	0.134	1.23828e-128
ap1m2	6.41043e-133	7.54813	0.185	0.001	1.35375e-128
mpzl2b	3.73707e-132	6.01672	0.269	0.006	7.89195e-128
map1b	1.63588e-131	10.6937	0.148	0	3.45466e-127
f2rl1.1	1.63588e-131	8.9302	0.148	0	3.45466e-127
nr2f2	1.75448e-131	10.0359	0.148	0	3.7051e-127
rprma	1.78544e-131	9.97026	0.148	0	3.77049e-127
zgc:153426	2.60342e-131	10.7923	0.139	0	5.4979e-127
LOC100330186	2.60342e-131	9.36852	0.139	0	5.4979e-127
atcaya	2.60342e-131	10.7383	0.139	0	5.4979e-127
hoxc4a	2.60342e-131	11.7138	0.139	0	5.4979e-127
cldng	2.60342e-131	9.5063	0.139	0	5.4979e-127
vsig10	2.60342e-131	9.73357	0.139	0	5.4979e-127
si:ch211-207j7.2	2.60342e-131	11.4365	0.139	0	5.4979e-127
ildr1b	2.60342e-131	9.67716	0.139	0	5.4979e-127
rbfox3a	2.60342e-131	11.2647	0.139	0	5.4979e-127
cxcl18a.1	2.60342e-131	11.317	0.139	0	5.4979e-127
si:ch1073-340i21.1	2.60342e-131	9.96977	0.139	0	5.4979e-127
chmp4c	2.60342e-131	9.74681	0.139	0	5.4979e-127
synpo	2.24322e-130	8.19383	0.176	0.001	4.73723e-126
cfd	2.49345e-130	9.26503	0.259	0.005	5.26568e-126
si:ch73-22o12.1	7.15551e-129	5.54379	0.389	0.017	1.5111e-124
met	4.14729e-128	5.70201	0.352	0.013	8.75824e-124
myh9a	5.96985e-128	8.23351	0.185	0.002	1.26071e-123
tuba8l3	2.37494e-127	7.80724	0.231	0.004	5.0154e-123
cgnb	5.23249e-126	6.8145	0.213	0.003	1.105e-121
emid1	1.45715e-125	5.78831	0.157	0.001	3.07721e-121
srgn	6.43146e-125	5.27115	0.481	0.03	1.3582e-120
wu:fb95e10	6.45199e-125	8.35067	0.176	0.001	1.36253e-120
rab6bb	4.97896e-124	9.76088	0.148	0	1.05146e-119
pcdh17	7.12638e-123	9.51302	0.139	0	1.50495e-118
scg2b	1.16127e-122	12.1782	0.13	0	2.45237e-118
LOC559637	1.16127e-122	10.4734	0.13	0	2.45237e-118
plxna3	1.16127e-122	9.66936	0.13	0	2.45237e-118
pcbp3	1.16127e-122	12.5552	0.13	0	2.45237e-118
gulp1a	1.16127e-122	10.3356	0.13	0	2.45237e-118
cadpsa	1.16127e-122	10.8317	0.13	0	2.45237e-118
sncb	1.16127e-122	11.5379	0.13	0	2.45237e-118
eno2	1.16127e-122	11.6534	0.13	0	2.45237e-118
si:dkey-171o17.8	1.16127e-122	10.5391	0.13	0	2.45237e-118
pkp3a	1.16127e-122	11.4267	0.13	0	2.45237e-118
col7a1l	1.16127e-122	10.543	0.13	0	2.45237e-118
si:dkeyp-75h12.7	1.16127e-122	9.72519	0.13	0	2.45237e-118
LOC100537502	1.16127e-122	9.47227	0.13	0	2.45237e-118
sh3bgrl3	3.93519e-122	5.95837	0.278	0.007	8.31033e-118
dpysl3	4.51736e-120	8.84051	0.176	0.002	9.53976e-116
ifit11	8.18841e-120	6.8059	0.176	0.002	1.72923e-115
sptlc2a	2.47268e-118	6.75293	0.194	0.003	5.22181e-114
jam2a	2.98295e-117	8.59846	0.148	0.001	6.29939e-113
ap1s3b	3.32757e-117	8.15376	0.148	0.001	7.02716e-113
klhl35	3.33963e-117	6.3843	0.241	0.005	7.05263e-113
LOC795545	1.13789e-115	5.89006	0.787	0.11	2.403e-111
gata3	1.9222e-115	11.1406	0.139	0	4.05929e-111
iqgap2	2.01901e-115	8.57951	0.139	0	4.26374e-111
upf3a	2.05235e-115	8.74426	0.139	0	4.33415e-111
tmsb2	6.52213e-115	8.5565	0.194	0.003	1.37734e-110
tubb2	2.79823e-114	10.4306	0.13	0	5.9093e-110
clip3	2.79823e-114	10.3935	0.13	0	5.9093e-110
snx22	3.05171e-114	8.71114	0.13	0	6.44461e-110
il12rb2	3.2709e-114	8.56491	0.13	0	6.90749e-110
hoxb5b	3.44554e-114	7.84958	0.13	0	7.2763e-110
syngr3b	5.14612e-114	11.3572	0.12	0	1.08676e-109
smkr1	5.14612e-114	9.50407	0.12	0	1.08676e-109
kcnc1a	5.14612e-114	10.3355	0.12	0	1.08676e-109
sytl5	5.14612e-114	9.62304	0.12	0	1.08676e-109
dlc	5.14612e-114	9.13793	0.12	0	1.08676e-109
nrsn1	5.14612e-114	10.9213	0.12	0	1.08676e-109
insm1b	5.14612e-114	12.0274	0.12	0	1.08676e-109
kcnk5b	5.14612e-114	10.2967	0.12	0	1.08676e-109
otofa	5.14612e-114	9.45134	0.12	0	1.08676e-109
myt1a	5.14612e-114	10.9437	0.12	0	1.08676e-109
syt6b	5.14612e-114	10.6531	0.12	0	1.08676e-109
cdhr1a	5.14612e-114	10.5029	0.12	0	1.08676e-109
si:dkey-93h22.4	1.02639e-113	6.23452	0.222	0.004	2.16754e-109
sncgb	3.25628e-113	8.56687	0.213	0.004	6.8766e-109
krt4	5.95664e-113	7.78259	0.213	0.004	1.25792e-108
glod5	9.78824e-113	5.20556	0.352	0.016	2.06708e-108
LOC108183364	4.32974e-112	6.29487	0.25	0.007	9.14355e-108
tlx2	4.68301e-112	9.1581	0.167	0.002	9.88957e-108
si:dkey-151g10.3	9.48073e-112	6.0328	0.167	0.002	2.00214e-107
dscaml1	3.23766e-111	8.60497	0.148	0.001	6.83728e-107
hk2	3.75492e-111	7.72169	0.148	0.001	7.92964e-107
rab11fip4b	4.0437e-111	7.64635	0.148	0.001	8.53948e-107
sdr16c5b	5.49994e-111	4.74433	0.5	0.038	1.16148e-106
zgc:174906	1.37242e-110	5.41848	0.361	0.018	2.89827e-106
LOC100536119	7.36283e-110	5.30204	0.352	0.016	1.55488e-105
cgref1	1.29984e-109	5.63285	0.25	0.007	2.74501e-105
marcksb	8.37602e-109	8.10588	0.139	0.001	1.76885e-104
si:ch211-262i1.3	1.27442e-108	6.20405	0.157	0.001	2.69133e-104
zgc:198419	1.653e-108	5.81851	0.38	0.02	3.4908e-104
zgc:110222	8.70108e-108	6.0271	0.231	0.006	1.83749e-103
il17ra1a	9.07666e-107	6.73288	0.13	0	1.91681e-102
necap1	4.40637e-106	6.14583	0.222	0.005	9.30536e-102
sv2a	1.01871e-105	8.393	0.148	0.001	2.15131e-101
kif1ab	1.13639e-105	10.3982	0.12	0	2.39983e-101
cart2	1.15617e-105	11.1655	0.12	0	2.44159e-101
snap91	1.17629e-105	9.77628	0.12	0	2.48408e-101
podxl2	1.18961e-105	7.43172	0.148	0.001	2.51221e-101
vegfc	1.21758e-105	8.82905	0.12	0	2.57128e-101
gpr85	1.21758e-105	9.20331	0.12	0	2.57128e-101
LOC103911065	1.57692e-105	6.76371	0.148	0.001	3.33013e-101
b3gnt2a	2.26652e-105	11.0341	0.111	0	4.78644e-101
amph	2.26652e-105	10.0535	0.111	0	4.78644e-101
nmnat2	2.26652e-105	10.5667	0.111	0	4.78644e-101
vgf	2.26652e-105	13.7642	0.111	0	4.78644e-101
sypa	2.26652e-105	10.6991	0.111	0	4.78644e-101
LOC108179216	2.26652e-105	11.4183	0.111	0	4.78644e-101
chrna5	2.26652e-105	11.3405	0.111	0	4.78644e-101
hoxa4a	2.26652e-105	10.9704	0.111	0	4.78644e-101
si:ch211-222k6.3	2.26652e-105	10.5461	0.111	0	4.78644e-101
adm2a	2.26652e-105	9.01387	0.111	0	4.78644e-101
mcf2lb	2.26652e-105	8.91476	0.111	0	4.78644e-101
mid1ip1a	2.26652e-105	10.2043	0.111	0	4.78644e-101
slc4a5	2.26652e-105	9.20952	0.111	0	4.78644e-101
myo5b	2.26652e-105	9.33463	0.111	0	4.78644e-101
duox	2.26652e-105	9.28485	0.111	0	4.78644e-101
sorl1	3.18728e-105	4.82545	0.278	0.01	6.73089e-101
elovl1a	3.22917e-104	6.25512	0.213	0.005	6.81936e-100
ppfia2	6.26e-104	7.03384	0.157	0.002	1.32199e-99
marcksl1b	1.31283e-103	7.4326	0.324	0.015	2.77243e-99
arfgap3	1.4569e-103	5.84231	0.185	0.003	3.07667e-99
tspan18a	1.84147e-103	8.71585	0.176	0.003	3.88881e-99
LOC100148950	4.53425e-103	6.33356	0.167	0.002	9.57544e-99
cpe	5.78227e-103	9.61693	0.139	0.001	1.2211e-98
tecrl2a	6.8009e-103	5.80312	0.176	0.003	1.43621e-98
mgst1.1	7.55252e-103	5.68306	0.176	0.003	1.59494e-98
cd74b	8.74392e-102	7.44581	0.213	0.005	1.84654e-97
cacnb4b	4.44849e-101	5.97921	0.231	0.006	9.39433e-97
si:ch211-226m16.2	8.6334e-101	7.82636	0.148	0.001	1.8232e-96
limch1b	1.74778e-100	6.2344	0.185	0.003	3.69097e-96
myo1ca	1.78373e-100	6.71838	0.148	0.001	3.76688e-96
cyp2aa11	2.12303e-100	8.87223	0.13	0.001	4.48342e-96
fam129bb	4.04498e-100	6.05461	0.204	0.004	8.54218e-96
dnmbp	6.58623e-100	5.39903	0.352	0.019	1.39088e-95
LOC110438326	8.36121e-100	6.649	0.176	0.003	1.76572e-95
endouc	1.88373e-98	5.64885	0.25	0.008	3.97806e-94
lrp2a	2.76243e-98	6.96728	0.12	0	5.8337e-94
nfixb	1.49524e-97	4.34551	0.389	0.024	3.15765e-93
mylka	1.99908e-97	5.46075	0.139	0.001	4.22166e-93
celsr3	4.44248e-97	9.61924	0.111	0	9.38163e-93
spon1b	4.44248e-97	9.25313	0.111	0	9.38163e-93
scn8ab	4.75786e-97	8.4617	0.111	0	1.00476e-92
ncam1a	4.75786e-97	9.86843	0.111	0	1.00476e-92
mfsd6a	4.92382e-97	8.74185	0.111	0	1.03981e-92
cd74a	5.89196e-97	6.88375	0.269	0.01	1.24426e-92
slc38a5b	7.01561e-97	5.67763	0.222	0.006	1.48156e-92
si:ch211-149l1.2	9.92656e-97	9.6207	0.102	0	2.09629e-92
nsfa	9.92656e-97	10.1316	0.102	0	2.09629e-92
grid2	9.92656e-97	9.91541	0.102	0	2.09629e-92
scn1a	9.92656e-97	10.5754	0.102	0	2.09629e-92
syn2b	9.92656e-97	10.2434	0.102	0	2.09629e-92
prelp	9.92656e-97	8.91559	0.102	0	2.09629e-92
chata	9.92656e-97	11.49	0.102	0	2.09629e-92
si:dkeyp-117h8.2	9.92656e-97	10.2419	0.102	0	2.09629e-92
si:zfos-1011f11.1	9.92656e-97	9.77536	0.102	0	2.09629e-92
si:dkey-19b23.12	9.92656e-97	9.14786	0.102	0	2.09629e-92
nkx2.3	9.92656e-97	9.24189	0.102	0	2.09629e-92
si:dkey-77f5.10	9.92656e-97	10.0228	0.102	0	2.09629e-92
wisp1b	9.92656e-97	11.4633	0.102	0	2.09629e-92
sqlea	9.92656e-97	9.06932	0.102	0	2.09629e-92
tac1	9.92656e-97	11.0212	0.102	0	2.09629e-92
LOC110438181	9.92656e-97	10.1361	0.102	0	2.09629e-92
duox2	9.92656e-97	9.76448	0.102	0	2.09629e-92
aif1l	1.21892e-96	5.09809	0.5	0.045	2.57412e-92
tmsb	2.65407e-96	7.66417	0.194	0.004	5.60486e-92
si:dkey-188i13.7	6.20889e-96	4.80322	0.417	0.03	1.31119e-91
aste1	1.41027e-95	6.86537	0.157	0.002	2.97822e-91
flvcr1	8.42303e-95	5.35457	0.222	0.006	1.77878e-90
rab3c	1.06277e-94	8.55516	0.13	0.001	2.24436e-90
rassf4	1.54508e-94	6.79041	0.13	0.001	3.26289e-90
ppp1r15b.1	1.6603e-94	5.93082	0.13	0.001	3.50622e-90
LOC101882918	4.47663e-94	5.61211	0.287	0.013	9.45374e-90
rap2b	4.86855e-94	4.25785	0.454	0.036	1.02814e-89
LOC100006428	1.78436e-93	5.08885	0.231	0.007	3.76821e-89
nova2	1.07037e-92	8.13156	0.167	0.003	2.26041e-88
rabgap1l	1.77672e-92	4.64874	0.333	0.018	3.75208e-88
atl1	4.01207e-92	8.66518	0.12	0.001	8.47269e-88
sntg2	5.58677e-92	7.34349	0.12	0.001	1.17981e-87
si:ch211-178n15.1	6.11289e-92	6.33771	0.157	0.002	1.29092e-87
nol4lb	5.70293e-90	9.62992	0.111	0	1.20434e-85
sept5a	6.27369e-90	9.12659	0.111	0	1.32488e-85
eya1	1.53327e-89	9.32381	0.13	0.001	3.23797e-85
cpn1	1.73323e-89	7.62604	0.13	0.001	3.66024e-85
zgc:55262	1.85535e-89	7.05731	0.13	0.001	3.91814e-85
tmem268	4.9886e-89	5.64498	0.185	0.004	1.05349e-84
csrp2	7.31654e-89	4.8051	0.38	0.026	1.54511e-84
arpc1b	8.94688e-89	5.90867	0.213	0.006	1.8894e-84
egr3	1.17908e-88	5.44193	0.315	0.017	2.48998e-84
LOC561423	1.72481e-88	10.0745	0.102	0	3.64244e-84
hmx3a	1.72481e-88	10.5991	0.102	0	3.64244e-84
basp1	1.75442e-88	9.07701	0.102	0	3.70499e-84
fmnl2b	1.75442e-88	9.46899	0.102	0	3.70499e-84
si:rp71-77l1.1	1.78454e-88	10.0135	0.102	0	3.7686e-84
cadm3	1.81518e-88	8.93091	0.102	0	3.8333e-84
kank4	1.81518e-88	8.97648	0.102	0	3.8333e-84
rab39bb	1.84635e-88	9.07422	0.102	0	3.89911e-84
LOC101882866	1.91028e-88	7.96677	0.102	0	4.03414e-84
ctss2.1	2.93888e-88	6.75278	0.204	0.006	6.20633e-84
bin2a	2.93977e-88	6.52628	0.139	0.002	6.2082e-84
hoxb3a	3.43553e-88	7.80278	0.148	0.002	7.25515e-84
crfb17	4.32596e-88	9.48615	0.093	0	9.13555e-84
si:ch211-182d3.1	4.32596e-88	10.0796	0.093	0	9.13555e-84
LOC564748	4.32596e-88	9.64609	0.093	0	9.13555e-84
atp2b3a	4.32596e-88	10.658	0.093	0	9.13555e-84
si:busm1-48c11.3	4.32596e-88	10.9938	0.093	0	9.13555e-84
hoxd3a	4.32596e-88	10.5271	0.093	0	9.13555e-84
sprn2	4.32596e-88	10.6979	0.093	0	9.13555e-84
kcnma1a	4.32596e-88	10.7024	0.093	0	9.13555e-84
ret	4.32596e-88	11.2488	0.093	0	9.13555e-84
slc18a3a	4.32596e-88	11.209	0.093	0	9.13555e-84
etv1	4.32596e-88	10.2492	0.093	0	9.13555e-84
tmem26a	4.32596e-88	9.81907	0.093	0	9.13555e-84
hmx2	4.32596e-88	11.6743	0.093	0	9.13555e-84
kif3cb	4.32596e-88	10.1434	0.093	0	9.13555e-84
hspa4l	4.32596e-88	11.0249	0.093	0	9.13555e-84
LOC100536923	4.32596e-88	9.47919	0.093	0	9.13555e-84
stx1b	4.32596e-88	9.68706	0.093	0	9.13555e-84
LOC101886901	4.32596e-88	8.74888	0.093	0	9.13555e-84
marveld2b	4.32596e-88	9.22436	0.093	0	9.13555e-84
ano9b	4.32596e-88	9.6328	0.093	0	9.13555e-84
kazna	4.32596e-88	8.39978	0.093	0	9.13555e-84
fermt1	4.32596e-88	8.70023	0.093	0	9.13555e-84
gna15.1	4.32596e-88	8.42755	0.093	0	9.13555e-84
rasd1	7.22167e-88	7.16796	0.324	0.019	1.52507e-83
vamp8	1.01097e-87	4.74287	0.306	0.016	2.13497e-83
rrbp1b	6.9383e-87	5.66354	0.231	0.008	1.46523e-82
epha2a	2.04964e-86	6.9093	0.12	0.001	4.32844e-82
plxnd1	2.16891e-86	6.8503	0.12	0.001	4.5803e-82
myo15b	2.79723e-86	5.94075	0.12	0.001	5.9072e-82
txn	3.03549e-85	5.50836	0.491	0.05	6.41034e-81
prr13	4.24739e-85	4.28946	0.444	0.039	8.96963e-81
tnfsf12	5.3458e-85	5.53479	0.176	0.004	1.12893e-80
si:dkeyp-75h12.2	8.4054e-85	7.05386	0.13	0.001	1.77505e-80
si:dkey-7j14.5	1.77144e-84	8.28136	0.139	0.002	3.74093e-80
zgc:173593	8.47644e-84	4.94624	0.296	0.016	1.79005e-79
si:ch1073-303k11.2	9.8778e-84	7.60124	0.111	0.001	2.08599e-79
LOC100004180	1.01748e-83	7.58767	0.111	0.001	2.14871e-79
pon3.2	1.03266e-83	6.98381	0.111	0.001	2.18076e-79
apoa1a	1.14543e-83	6.9057	0.111	0.001	2.41892e-79
ctnnd2a	1.54256e-83	6.7809	0.167	0.004	3.25757e-79
dopey2	1.16674e-82	5.98367	0.194	0.006	2.46392e-78
si:dkey-81l17.6	1.5242e-81	8.17106	0.12	0.001	3.2188e-77
slc2a3a	1.6217e-81	10.4986	0.102	0	3.42471e-77
mdkb	1.64735e-81	10.0441	0.102	0	3.47887e-77
si:dkey-85n7.8	1.69986e-81	10.3034	0.102	0	3.58975e-77
tmeff1b	1.76512e-81	7.65529	0.12	0.001	3.72758e-77
camk4	1.86761e-81	8.01612	0.102	0	3.94401e-77
zgc:162964	1.89713e-81	6.51817	0.102	0	4.00636e-77
cdaa	1.89713e-81	8.15874	0.102	0	4.00636e-77
espn	1.96386e-81	6.67911	0.12	0.001	4.14727e-77
tspan33a	2.01994e-81	5.9504	0.102	0	4.26571e-77
parp8	2.36682e-81	5.28719	0.12	0.001	4.99824e-77
rgs4	1.1188e-80	7.47781	0.139	0.002	2.36267e-76
kif5aa	6.50848e-80	9.36278	0.093	0	1.37446e-75
drgx	6.50848e-80	11.315	0.093	0	1.37446e-75
pcloa	6.61928e-80	9.40193	0.093	0	1.39786e-75
ptprnb	6.73196e-80	9.24443	0.093	0	1.42166e-75
rltpr	7.08161e-80	8.64761	0.093	0	1.49549e-75
dnm1a	7.20214e-80	7.96461	0.093	0	1.52095e-75
zgc:123107	7.32472e-80	8.49387	0.093	0	1.54683e-75
fjx1	7.57614e-80	7.51562	0.093	0	1.59993e-75
zgc:77517	1.36043e-79	5.65507	0.287	0.016	2.87296e-75
si:zfos-375h5.1	1.87753e-79	9.87599	0.083	0	3.96497e-75
si:dkey-178e17.1	1.87753e-79	10.0836	0.083	0	3.96497e-75
bsna	1.87753e-79	10.0209	0.083	0	3.96497e-75
stxbp5l	1.87753e-79	9.49861	0.083	0	3.96497e-75
ppp1r1c	1.87753e-79	10.7869	0.083	0	3.96497e-75
unc13bb	1.87753e-79	9.19379	0.083	0	3.96497e-75
atp8b2	1.87753e-79	10.1293	0.083	0	3.96497e-75
scn1ba	1.87753e-79	9.46626	0.083	0	3.96497e-75
si:ch211-81a5.8	1.87753e-79	9.96471	0.083	0	3.96497e-75
syt2a	1.87753e-79	9.64888	0.083	0	3.96497e-75
sepw2b	1.87753e-79	9.50554	0.083	0	3.96497e-75
si:dkey-245m3.2	1.87753e-79	8.96166	0.083	0	3.96497e-75
tgfa	1.87753e-79	9.67915	0.083	0	3.96497e-75
rdh20	1.87753e-79	8.4711	0.083	0	3.96497e-75
auts2b	1.87753e-79	8.96652	0.083	0	3.96497e-75
tmem79a	1.87753e-79	9.12009	0.083	0	3.96497e-75
st14b	1.87753e-79	8.46607	0.083	0	3.96497e-75
dynll2a	2.61587e-78	7.61297	0.111	0.001	5.52419e-74
mgp	3.9691e-78	3.62039	0.167	0.004	8.38195e-74
irak3	4.67293e-77	4.7414	0.315	0.02	9.8683e-73
si:dkey-26c10.5	5.38535e-77	3.74973	0.324	0.021	1.13728e-72
ppfia3	6.92358e-77	7.45077	0.13	0.002	1.46212e-72
abcc1	1.25784e-76	5.12386	0.306	0.019	2.65631e-72
crip1	5.2437e-76	5.89404	0.222	0.009	1.10737e-71
zmp:0000001082	1.58658e-75	8.41362	0.102	0.001	3.35055e-71
map7d2a	1.68162e-75	8.19367	0.102	0.001	3.55124e-71
fam171b	1.68162e-75	8.33959	0.102	0.001	3.55124e-71
mapk10	1.73124e-75	8.12758	0.102	0.001	3.65603e-71
mapk8ip3	1.78232e-75	8.18201	0.102	0.001	3.76391e-71
lrtm2a	2.94977e-74	4.66266	0.352	0.028	6.22932e-70
mfi2	1.89001e-73	6.16494	0.111	0.001	3.99133e-69
nrxn1a	2.2287e-73	7.10151	0.13	0.002	4.70657e-69
pllp	3.18803e-73	6.40012	0.13	0.002	6.73248e-69
fam49al	4.32377e-73	8.67231	0.093	0	9.13094e-69
nptnb	4.45942e-73	8.75554	0.093	0	9.4174e-69
mthfd1l	4.96846e-73	7.22598	0.093	0	1.04924e-68
amigo3	5.20398e-73	6.79026	0.093	0	1.09898e-68
havcr1	5.28493e-73	7.6503	0.093	0	1.11607e-68
nrn1b	6.92234e-73	5.90702	0.12	0.002	1.46186e-68
mapk9	1.03896e-72	4.51376	0.389	0.035	2.19408e-68
acsl4b	1.16808e-72	5.00034	0.185	0.006	2.46674e-68
zgc:158482	1.2876e-72	5.41683	0.148	0.003	2.71916e-68
carhsp1	5.09975e-72	6.06095	0.157	0.004	1.07697e-67
lygl1	6.57683e-72	4.12192	0.444	0.048	1.3889e-67
klf3	1.28887e-71	4.52787	0.444	0.049	2.72184e-67
LOC100151196	2.37224e-71	8.05066	0.083	0	5.0097e-67
fam163b	2.37224e-71	9.21049	0.083	0	5.0097e-67
scn2b	2.41221e-71	8.93645	0.083	0	5.09411e-67
march9	2.41221e-71	9.31669	0.083	0	5.09411e-67
gmip	2.45286e-71	8.63401	0.083	0	5.17994e-67
si:dkey-157l19.2	2.57892e-71	8.04629	0.083	0	5.44617e-67
cdh6	2.62237e-71	8.281	0.083	0	5.53791e-67
nrg2b	2.71145e-71	6.99883	0.083	0	5.72604e-67
LOC101884666	2.75712e-71	6.73211	0.083	0	5.82248e-67
LOC103910306	4.54871e-71	5.59485	0.139	0.003	9.60596e-67
stmn4	6.7558e-71	7.48513	0.176	0.006	1.42669e-66
si:dkeyp-66d1.7	8.12499e-71	10.4391	0.074	0	1.71584e-66
tspan35	8.12499e-71	9.81512	0.074	0	1.71584e-66
kcnc3a	8.12499e-71	9.40134	0.074	0	1.71584e-66
tmem132e	8.12499e-71	9.17314	0.074	0	1.71584e-66
cntn4	8.12499e-71	9.73914	0.074	0	1.71584e-66
tph1b	8.12499e-71	8.80646	0.074	0	1.71584e-66
cpne7	8.12499e-71	9.25822	0.074	0	1.71584e-66
jagn1a	8.12499e-71	11.2484	0.074	0	1.71584e-66
map6a	8.12499e-71	9.52923	0.074	0	1.71584e-66
aatkb	8.12499e-71	9.51748	0.074	0	1.71584e-66
spock1	8.12499e-71	10.4764	0.074	0	1.71584e-66
fgfrl1b	8.12499e-71	10.1502	0.074	0	1.71584e-66
dscamb	8.12499e-71	9.65672	0.074	0	1.71584e-66
si:ch211-137a8.4	8.12499e-71	10.4189	0.074	0	1.71584e-66
sstr1a	8.12499e-71	9.93774	0.074	0	1.71584e-66
mapk8ip2	8.12499e-71	9.64846	0.074	0	1.71584e-66
calb2a	8.12499e-71	11.5472	0.074	0	1.71584e-66
mafa	8.12499e-71	9.67059	0.074	0	1.71584e-66
thsd7aa	8.12499e-71	9.75751	0.074	0	1.71584e-66
LOC101883690	8.12499e-71	9.85675	0.074	0	1.71584e-66
nmu	8.12499e-71	13.8428	0.074	0	1.71584e-66
lnx1	8.12499e-71	10.4286	0.074	0	1.71584e-66
chga	8.12499e-71	10.3038	0.074	0	1.71584e-66
insm1a	8.12499e-71	11.0432	0.074	0	1.71584e-66
tspan2b	8.12499e-71	9.68383	0.074	0	1.71584e-66
arf3a	8.12499e-71	9.00156	0.074	0	1.71584e-66
nadl1.2	8.12499e-71	9.68002	0.074	0	1.71584e-66
map7d2b	8.12499e-71	9.626	0.074	0	1.71584e-66
kcnc3b	8.12499e-71	9.79455	0.074	0	1.71584e-66
sh3gl1a	8.12499e-71	8.75644	0.074	0	1.71584e-66
si:cabz01029535.1	8.12499e-71	8.98203	0.074	0	1.71584e-66
ripk4	8.12499e-71	8.53775	0.074	0	1.71584e-66
si:dkey-56f14.4	8.12499e-71	8.25459	0.074	0	1.71584e-66
zgc:91908	8.12499e-71	9.31426	0.074	0	1.71584e-66
zgc:171566	8.12499e-71	8.53144	0.074	0	1.71584e-66
LOC110438347	8.12499e-71	8.77798	0.074	0	1.71584e-66
rpgrip1	8.12499e-71	8.46328	0.074	0	1.71584e-66
pkd1l1	8.12499e-71	8.51842	0.074	0	1.71584e-66
cfap44	8.12499e-71	8.7592	0.074	0	1.71584e-66
si:dkey-11f4.14	1.94667e-70	3.93733	0.37	0.033	4.11098e-66
mapk8ip1a	2.43763e-70	8.16806	0.102	0.001	5.14779e-66
im:7154036	2.90709e-70	7.51134	0.102	0.001	6.13919e-66
pkd1a	3.31116e-70	5.5713	0.148	0.004	6.99251e-66
dock11	3.75989e-70	6.2982	0.102	0.001	7.94013e-66
cyp46a1.4	4.24405e-70	4.1014	0.231	0.011	8.96258e-66
marco	6.46545e-70	4.77104	0.148	0.004	1.36537e-65
slc39a14	8.88696e-70	4.14976	0.25	0.013	1.87675e-65
LOC103911540	2.66014e-69	6.92997	0.111	0.001	5.61768e-65
tshz3b	5.35456e-69	5.6911	0.204	0.008	1.13078e-64
dio1	5.94467e-69	5.21339	0.454	0.054	1.2554e-64
fbxl14b	5.70026e-68	6.18746	0.148	0.004	1.20378e-63
rrbp1a	1.17304e-67	4.8875	0.519	0.075	2.47722e-63
ppp1r14ba	2.57272e-67	7.90391	0.13	0.003	5.43306e-63
tnks1bp1	3.00298e-67	8.42579	0.093	0.001	6.3417e-63
s1pr1	3.08963e-67	6.43846	0.093	0.001	6.52468e-63
fa2h	3.413e-67	6.45419	0.093	0.001	7.20757e-63
tnfrsf21	3.46187e-67	6.00656	0.093	0.001	7.31078e-63
mybpc3	4.52167e-66	-4.65811	0.111	0.986	9.54886e-62
sulf1	5.03377e-66	6.58783	0.12	0.002	1.06303e-61
zc4h2	5.40437e-66	6.39056	0.157	0.005	1.14129e-61
tbx3a	5.50892e-66	8.32564	0.148	0.004	1.16337e-61
phf11	7.05284e-66	4.38945	0.269	0.017	1.48942e-61
mtss1la	8.86617e-66	7.33998	0.102	0.001	1.87236e-61
col5a1	9.56702e-66	6.77856	0.102	0.001	2.02036e-61
txnipa	1.08154e-65	3.92439	0.509	0.07	2.28399e-61
tnfrsf1b	1.12807e-65	7.57011	0.102	0.001	2.38225e-61
nucb2b	1.31859e-65	3.95964	0.222	0.011	2.78459e-61
ahcyl1	1.57845e-65	5.98694	0.148	0.004	3.33337e-61
myo5aa	1.71027e-65	6.50714	0.111	0.002	3.61175e-61
ctnna2	1.8337e-65	6.24147	0.111	0.002	3.87241e-61
ccdc40	1.92088e-65	6.54812	0.111	0.002	4.05651e-61
auts2a	1.94331e-65	5.74651	0.111	0.002	4.10389e-61
sulf2b	2.34607e-65	5.53967	0.222	0.011	4.95444e-61
dlg2	3.13822e-65	5.49291	0.241	0.014	6.62729e-61
caly	1.01197e-64	9.40246	0.083	0	2.13709e-60
ppp3ca	1.04312e-64	9.3117	0.083	0	2.20287e-60
apoeb	1.07523e-64	14.7823	0.083	0	2.27067e-60
stim1a	1.10832e-64	7.724	0.083	0	2.34055e-60
arhgap22	1.12524e-64	8.62951	0.083	0	2.37629e-60
si:ch211-10a23.2	1.15987e-64	6.71543	0.083	0	2.44941e-60
ptgis	1.19555e-64	7.54204	0.083	0	2.52477e-60
ttn.1	2.02145e-64	-5.83924	0.065	0.972	4.26889e-60
si:busm1-266f07.2	4.64184e-64	7.66817	0.157	0.005	9.80264e-60
dsg2.1	1.12886e-63	5.14972	0.25	0.015	2.38393e-59
ttn.2	1.24393e-63	-5.81446	0.074	0.968	2.62693e-59
badb	1.33121e-63	4.32957	0.38	0.039	2.81124e-59
si:ch73-386h18.1	5.57541e-63	6.82202	0.12	0.002	1.17741e-58
tram2	7.07367e-63	5.87726	0.12	0.002	1.49382e-58
tpm3	7.99065e-63	4.0611	0.731	0.189	1.68747e-58
znfx1	8.18525e-63	5.49074	0.269	0.019	1.72856e-58
sostdc1a	8.27693e-63	11.4354	0.074	0	1.74792e-58
st3gal4	8.55462e-63	7.78755	0.074	0	1.80656e-58
slc7a8a	8.69693e-63	8.25905	0.074	0	1.83662e-58
si:busm1-194e12.12	8.69693e-63	8.29608	0.074	0	1.83662e-58
tmem45a	8.84159e-63	7.3259	0.074	0	1.86717e-58
npas4a	8.84159e-63	9.09808	0.074	0	1.86717e-58
zgc:109889	8.98865e-63	7.87475	0.074	0	1.89822e-58
samsn1a	8.98865e-63	8.35236	0.074	0	1.89822e-58
si:ch73-217b7.1	8.98865e-63	7.79846	0.074	0	1.89822e-58
arhgap12a	9.13816e-63	7.10337	0.074	0	1.9298e-58
oprd1b	9.29013e-63	7.34746	0.074	0	1.96189e-58
adprm	1.00356e-62	5.41714	0.222	0.012	2.11931e-58
lasp1	1.07431e-62	3.8942	0.556	0.091	2.26874e-58
shroom1	1.72654e-62	5.0938	0.176	0.007	3.64611e-58
cdc42ep4a	2.60934e-62	7.55804	0.093	0.001	5.5104e-58
tmem184a	2.7146e-62	7.12637	0.093	0.001	5.73269e-58
col4a3bpa	3.05645e-62	5.43892	0.093	0.001	6.45462e-58
hecw1b	3.51157e-62	9.53398	0.065	0	7.41573e-58
LOC563017	3.51157e-62	9.47857	0.065	0	7.41573e-58
fbxl16	3.51157e-62	8.57341	0.065	0	7.41573e-58
si:ch211-278a6.1	3.51157e-62	9.97699	0.065	0	7.41573e-58
ca16b	3.51157e-62	9.72866	0.065	0	7.41573e-58
dpysl2a	3.51157e-62	8.7724	0.065	0	7.41573e-58
dennd2da	3.51157e-62	9.1848	0.065	0	7.41573e-58
gpr173	3.51157e-62	10.4553	0.065	0	7.41573e-58
dctn1b	3.51157e-62	9.33533	0.065	0	7.41573e-58
sfxn5b	3.51157e-62	8.69485	0.065	0	7.41573e-58
zgc:113425	3.51157e-62	8.96285	0.065	0	7.41573e-58
pnoca	3.51157e-62	12.0036	0.065	0	7.41573e-58
pvrl1b	3.51157e-62	7.9634	0.065	0	7.41573e-58
pcsk1	3.51157e-62	8.59816	0.065	0	7.41573e-58
syn2a	3.51157e-62	9.24886	0.065	0	7.41573e-58
galnt6	3.51157e-62	8.18399	0.065	0	7.41573e-58
cyp2aa4	3.51157e-62	8.82631	0.065	0	7.41573e-58
slc35g2b	3.51157e-62	9.44973	0.065	0	7.41573e-58
LOC100004932	3.51157e-62	8.19724	0.065	0	7.41573e-58
agxta	3.51157e-62	8.73809	0.065	0	7.41573e-58
cyp24a1	3.51157e-62	9.29328	0.065	0	7.41573e-58
LOC100537265	3.51157e-62	8.30006	0.065	0	7.41573e-58
reep2	3.51157e-62	8.53742	0.065	0	7.41573e-58
vsig10l	3.51157e-62	9.61002	0.065	0	7.41573e-58
spint1b	3.51157e-62	8.17013	0.065	0	7.41573e-58
bsnd	3.51157e-62	8.17413	0.065	0	7.41573e-58
celsr2	3.51157e-62	9.39089	0.065	0	7.41573e-58
LOC100333048	3.51157e-62	8.97647	0.065	0	7.41573e-58
mboat7	4.45628e-62	5.07127	0.157	0.005	9.41076e-58
hlfb	5.05444e-62	5.7264	0.111	0.002	1.0674e-57
rusc1	9.72412e-62	6.91804	0.102	0.001	2.05354e-57
arhgef18a	9.89892e-62	4.51954	0.213	0.011	2.09045e-57
ssuh2.4	1.24865e-61	6.10414	0.102	0.001	2.63689e-57
si:ch211-129c21.1	1.29403e-61	6.09041	0.102	0.001	2.73273e-57
ets2	1.6041e-61	4.09773	0.481	0.067	3.38753e-57
slc31a2	2.39858e-61	4.42484	0.287	0.022	5.06532e-57
vmhcl	3.97836e-61	-4.79705	0.157	0.957	8.40149e-57
pcbd1	4.53236e-61	4.57887	0.296	0.024	9.57144e-57
naga	6.96906e-61	5.12685	0.176	0.007	1.47173e-56
lmod2b	7.47487e-61	-4.69514	0.046	0.966	1.57854e-56
celf2	1.77147e-60	5.92403	0.231	0.014	3.74099e-56
snap25b	2.16099e-60	7.22282	0.12	0.003	4.56358e-56
irf8	2.84733e-60	4.80314	0.157	0.005	6.01299e-56
chst2b	5.67422e-60	4.55846	0.296	0.024	1.19828e-55
timp2b	5.9046e-60	7.06176	0.176	0.007	1.24693e-55
LOC101884954	6.51308e-60	5.60038	0.148	0.005	1.37543e-55
nbl1	6.77379e-60	4.73569	0.176	0.007	1.43049e-55
tnikb	6.89196e-60	6.13297	0.148	0.005	1.45544e-55
sh3bp5a	9.28735e-60	5.52666	0.176	0.007	1.9613e-55
LOC110439915	9.97809e-60	-4.26999	0.148	0.968	2.10717e-55
slc8a1a	1.03492e-59	-4.95473	0.046	0.948	2.18555e-55
capn1b	1.15996e-59	6.26557	0.139	0.004	2.44961e-55
rasa2	1.17413e-59	4.372	0.287	0.022	2.47952e-55
btr09	1.63166e-59	5.88041	0.13	0.003	3.44574e-55
papss2b	2.03774e-59	5.34491	0.139	0.004	4.30329e-55
tnni1b	2.73953e-59	-3.56509	0.139	0.975	5.78534e-55
smox	3.11179e-59	4.17456	0.306	0.026	6.57147e-55
clvs2	3.59279e-59	8.0366	0.083	0.001	7.58726e-55
jakmip2	3.69381e-59	7.74731	0.083	0.001	7.80059e-55
pln	4.06068e-59	-3.95741	0.148	0.954	8.57535e-55
atf5a	4.18456e-59	7.08478	0.083	0.001	8.83695e-55
tanc2b	4.18456e-59	6.75763	0.083	0.001	8.83695e-55
myo1eb	4.42302e-59	7.01755	0.083	0.001	9.34054e-55
greb1l	4.48473e-59	6.23957	0.083	0.001	9.47085e-55
zgc:153911	5.06096e-59	6.34169	0.213	0.012	1.06877e-54
tmem51a	5.60119e-59	5.90786	0.111	0.002	1.18286e-54
sorbs1	1.0925e-58	-4.06768	0.213	0.96	2.30713e-54
tnnt2a	1.36583e-58	-3.11353	0.176	0.997	2.88437e-54
pir	1.61847e-58	4.99144	0.176	0.007	3.41788e-54
ldlrb	2.71199e-58	4.97375	0.167	0.007	5.72717e-54
ncs1a	3.4311e-58	7.35083	0.102	0.002	7.2458e-54
LOC795051	3.50905e-58	6.92205	0.102	0.002	7.4104e-54
cyfip2	4.86371e-58	7.51529	0.093	0.001	1.02712e-53
numbl	4.91386e-58	5.77499	0.102	0.002	1.03771e-53
col27a1b	5.30034e-58	6.20456	0.093	0.001	1.11933e-53
si:dkeyp-120h9.1	5.43211e-58	7.26922	0.093	0.001	1.14715e-53
atp2a2a	5.52848e-58	-3.97656	0.157	0.955	1.1675e-53
cdh1	6.67119e-58	5.338	0.574	0.114	1.40882e-53
magi1b	7.15597e-58	4.87186	0.231	0.015	1.5112e-53
zgc:110182	9.74903e-58	5.24785	0.12	0.003	2.0588e-53
syngr1a	1.47118e-57	5.16317	0.194	0.01	3.10684e-53
LOC110440006	2.2384e-57	5.33909	0.13	0.004	4.72704e-53
alcamb	2.40157e-57	6.07761	0.13	0.004	5.07163e-53
pald1a	2.74011e-57	5.32598	0.13	0.004	5.78657e-53
ggt7	4.96122e-57	4.96635	0.204	0.011	1.04771e-52
tnnc1a	8.00509e-57	-3.13018	0.157	0.989	1.69051e-52
ak1	1.32225e-56	-2.85449	0.602	0.967	2.79233e-52
serinc2	1.38465e-56	3.93428	0.481	0.073	2.92411e-52
golga7ba	2.15065e-56	9.37875	0.074	0	4.54174e-52
fam155b	2.18275e-56	8.27612	0.074	0	4.60952e-52
epha2b	2.21532e-56	7.28883	0.074	0	4.67832e-52
si:ch211-202h22.9	2.28194e-56	7.8243	0.074	0	4.81899e-52
sult3st1	2.28194e-56	7.04013	0.074	0	4.81899e-52
hivep3a	2.31599e-56	7.43339	0.074	0	4.8909e-52
cald1b	2.31599e-56	8.6782	0.074	0	4.8909e-52
actn2b	2.32181e-56	-3.27121	0.12	0.972	4.9032e-52
pcdh9	2.35054e-56	8.89823	0.074	0	4.96388e-52
si:ch211-136m16.8	2.38561e-56	7.19621	0.074	0	5.03794e-52
tjp2a	2.42121e-56	7.22291	0.074	0	5.1131e-52
plpp2a	2.60725e-56	6.93522	0.074	0	5.506e-52
mbtd1	4.66683e-56	4.47862	0.213	0.012	9.85542e-52
arl6ip6	5.30115e-56	5.72092	0.111	0.002	1.1195e-51
ldb3a	5.39565e-56	-3.93407	0.065	0.951	1.13945e-51
ctsz	7.41606e-56	4.01038	0.278	0.022	1.56612e-51
LOC108190699	7.64769e-56	-4.35206	0.083	0.931	1.61504e-51
atp5h	1.26884e-55	-2.59452	0.648	0.966	2.67953e-51
si:ch211-214p16.1	1.40992e-55	9.52425	0.13	0.004	2.97747e-51
LOC110439414	2.0143e-55	6.08265	0.12	0.003	4.2538e-51
si:ch211-71m22.1	2.41735e-55	5.69853	0.12	0.003	5.10496e-51
zgc:56095	2.55611e-55	5.49759	0.13	0.004	5.39799e-51
tpm4a	2.78769e-55	-2.86736	0.454	0.997	5.88704e-51
glulb	2.91334e-55	4.31006	0.426	0.058	6.15238e-51
xirp1	3.56385e-55	-5.203	0.065	0.917	7.52614e-51
osbpl10b	4.2999e-55	4.53808	0.222	0.014	9.08053e-51
trdn	4.56137e-55	-5.68224	0.028	0.896	9.6327e-51
cntnap2a	4.71371e-55	6.7781	0.167	0.007	9.95442e-51
csdc2a	5.23812e-55	6.96197	0.102	0.002	1.10619e-50
flnca	5.70886e-55	-5.19049	0.056	0.91	1.2056e-50
hpca	6.68703e-55	5.91121	0.102	0.002	1.41217e-50
tiam1a	8.53142e-55	4.81294	0.148	0.005	1.80166e-50
histh1l	8.57895e-55	4.24608	0.463	0.07	1.8117e-50
spry1	1.67853e-54	7.66398	0.083	0.001	3.54472e-50
cox4i2	1.82863e-54	3.85656	0.546	0.105	3.86171e-50
syne1b	2.05896e-54	6.10059	0.083	0.001	4.34811e-50
selenbp1	2.24524e-54	3.93107	0.241	0.017	4.7415e-50
trib1	2.4304e-54	6.03961	0.083	0.001	5.13252e-50
fam49ba	2.72708e-54	7.85894	0.065	0	5.75905e-50
map1sb	2.72708e-54	9.00251	0.065	0	5.75905e-50
zgc:101640	2.72708e-54	7.96113	0.065	0	5.75905e-50
adra2a	2.72708e-54	9.25782	0.065	0	5.75905e-50
arhgap27l	2.77173e-54	8.62924	0.065	0	5.85334e-50
palm3	2.77173e-54	7.74315	0.065	0	5.85334e-50
pcdh1b	2.77173e-54	8.6373	0.065	0	5.85334e-50
elovl4a	2.77173e-54	8.36301	0.065	0	5.85334e-50
bcl3	2.81286e-54	7.06813	0.093	0.001	5.9402e-50
eya2	2.81711e-54	7.39488	0.065	0	5.94917e-50
pitpnab	2.81711e-54	8.12756	0.065	0	5.94917e-50
camk2n2	2.81711e-54	8.48264	0.065	0	5.94917e-50
atp2a3	2.86323e-54	8.38321	0.065	0	6.04656e-50
caln2	2.86323e-54	7.72734	0.065	0	6.04656e-50
her11	2.91153e-54	6.78304	0.093	0.001	6.14857e-50
sema4ab	2.95773e-54	7.68503	0.065	0	6.24614e-50
nsmfb	2.95773e-54	8.46581	0.065	0	6.24614e-50
pdlim2	3.00614e-54	7.15925	0.065	0	6.34837e-50
LOC797620	3.00614e-54	6.95273	0.065	0	6.34837e-50
itgae.2	3.00614e-54	6.70725	0.065	0	6.34837e-50
tsku	3.38049e-54	5.95675	0.093	0.001	7.13892e-50
fhl1b	3.3914e-54	6.62219	0.139	0.005	7.16196e-50
cxcr4b	3.89564e-54	6.14755	0.176	0.008	8.22681e-50
nmrk2	4.92527e-54	-3.68129	0.111	0.943	1.04012e-49
hspb11	7.25977e-54	-3.23804	0.167	0.97	1.53312e-49
eef1a1l2	1.10667e-53	-3.13519	0.204	0.965	2.33706e-49
slitrk1	1.51936e-53	8.80552	0.056	0	3.20858e-49
prkcba	1.51936e-53	8.21807	0.056	0	3.20858e-49
gria2a	1.51936e-53	9.49187	0.056	0	3.20858e-49
itga6b	1.51936e-53	7.96173	0.056	0	3.20858e-49
si:dkey-225f23.5	1.51936e-53	8.395	0.056	0	3.20858e-49
adgrl1a	1.51936e-53	9.52799	0.056	0	3.20858e-49
taok3b	1.51936e-53	8.34994	0.056	0	3.20858e-49
sv2c	1.51936e-53	9.1011	0.056	0	3.20858e-49
ptgs1	1.51936e-53	8.187	0.056	0	3.20858e-49
jpt1a	1.51936e-53	8.69155	0.056	0	3.20858e-49
cxcl8b.1	1.51936e-53	12.6755	0.056	0	3.20858e-49
si:dkey-19b23.7	1.51936e-53	8.75439	0.056	0	3.20858e-49
si:ch211-194p6.12	1.51936e-53	8.65646	0.056	0	3.20858e-49
ptpn5	1.51936e-53	9.72113	0.056	0	3.20858e-49
sema4f	1.51936e-53	8.98183	0.056	0	3.20858e-49
slc6a6a	1.51936e-53	8.43031	0.056	0	3.20858e-49
nol4la	1.51936e-53	9.41616	0.056	0	3.20858e-49
LOC799259	1.51936e-53	8.58384	0.056	0	3.20858e-49
kcnj3a	1.51936e-53	10.2378	0.056	0	3.20858e-49
serp2	1.51936e-53	9.73882	0.056	0	3.20858e-49
si:dkey-18p12.4	1.51936e-53	11.2122	0.056	0	3.20858e-49
phf24	1.51936e-53	9.42235	0.056	0	3.20858e-49
si:ch211-236d3.4	1.51936e-53	8.7034	0.056	0	3.20858e-49
spock2	1.51936e-53	9.07896	0.056	0	3.20858e-49
pcdh2ac	1.51936e-53	9.32299	0.056	0	3.20858e-49
glrbb	1.51936e-53	9.34123	0.056	0	3.20858e-49
cdcp1a	1.51936e-53	9.45419	0.056	0	3.20858e-49
si:ch211-113g11.6	1.51936e-53	8.91842	0.056	0	3.20858e-49
fam26f	1.51936e-53	7.81199	0.056	0	3.20858e-49
adgrb1a	1.51936e-53	10.8883	0.056	0	3.20858e-49
pnp6	1.51936e-53	9.57715	0.056	0	3.20858e-49
tp53i11b	1.51936e-53	9.46168	0.056	0	3.20858e-49
zgc:158225	1.51936e-53	8.98482	0.056	0	3.20858e-49
tmem88b.1	1.51936e-53	8.61744	0.056	0	3.20858e-49
cacna2d2b	1.51936e-53	8.78543	0.056	0	3.20858e-49
b3gnt7	1.51936e-53	8.9857	0.056	0	3.20858e-49
nadl1.1	1.51936e-53	9.39089	0.056	0	3.20858e-49
gramd1c	1.51936e-53	8.35649	0.056	0	3.20858e-49
gpr22b	1.51936e-53	9.23772	0.056	0	3.20858e-49
fam160a1a	1.51936e-53	7.83649	0.056	0	3.20858e-49
vav3b	1.51936e-53	8.21886	0.056	0	3.20858e-49
prlrb	1.51936e-53	7.789	0.056	0	3.20858e-49
traf3ip2l	1.51936e-53	7.97836	0.056	0	3.20858e-49
vgll4l	1.51936e-53	8.72277	0.056	0	3.20858e-49
gal3st1b	1.51936e-53	9.75767	0.056	0	3.20858e-49
rassf6	1.51936e-53	9.39006	0.056	0	3.20858e-49
cysltr1	1.51936e-53	9.0363	0.056	0	3.20858e-49
gria3b	1.51936e-53	7.85292	0.056	0	3.20858e-49
si:ch211-59p23.1	1.51936e-53	8.99218	0.056	0	3.20858e-49
si:dkey-229e3.2	1.51936e-53	8.22228	0.056	0	3.20858e-49
ngb	1.51936e-53	8.9318	0.056	0	3.20858e-49
zgc:173581	1.51936e-53	7.92477	0.056	0	3.20858e-49
traf3ip2a	1.51936e-53	7.85905	0.056	0	3.20858e-49
prg4b	1.51936e-53	8.96236	0.056	0	3.20858e-49
clic3	1.51936e-53	8.06488	0.056	0	3.20858e-49
si:ch211-253b1.3	1.51936e-53	7.84913	0.056	0	3.20858e-49
elovl7b	1.51936e-53	10.8175	0.056	0	3.20858e-49
si:dkey-56f14.7	2.95668e-53	6.36982	0.12	0.003	6.24392e-49
inhbb	3.21355e-53	4.55229	0.278	0.024	6.78637e-49
sncga	3.23472e-53	3.5142	0.259	0.02	6.83108e-49
fez1	5.46369e-53	5.61016	0.185	0.01	1.15382e-48
desma	7.70226e-53	-3.10107	0.139	0.969	1.62656e-48
egr4	1.18362e-52	6.05376	0.231	0.016	2.49958e-48
rbpms2b	1.18533e-52	-2.98557	0.194	0.971	2.50318e-48
hspb7	1.42739e-52	-3.83997	0.083	0.925	3.01437e-48
sgk3	1.61701e-52	4.0445	0.222	0.015	3.4148e-48
pabpc4	1.77561e-52	-3.7072	0.102	0.928	3.74973e-48
LOC108190717	2.3925e-52	-4.28118	0.074	0.906	5.05248e-48
vamp1	3.29578e-52	5.90943	0.157	0.007	6.96002e-48
zgc:112148	3.89447e-52	3.89739	0.269	0.022	8.22433e-48
ddit4	4.54386e-52	5.25967	0.185	0.01	9.59571e-48
c1qb	4.84631e-52	6.02887	0.102	0.002	1.02344e-47
usp43a	5.46828e-52	5.63625	0.102	0.002	1.15479e-47
tmem54a	9.92629e-52	3.90861	0.315	0.032	2.09623e-47
rab32a	1.23825e-51	4.1456	0.213	0.014	2.61494e-47
lifrb	1.40359e-51	5.68159	0.13	0.004	2.9641e-47
nfkbiz	2.3788e-51	5.00919	0.204	0.013	5.02356e-47
ldlrap1a	2.93908e-51	4.86256	0.204	0.013	6.20674e-47
hoxb2a	3.82274e-51	8.45981	0.074	0.001	8.07285e-47
LOC108191765	3.87445e-51	7.44249	0.074	0.001	8.18206e-47
bmp2b	3.97997e-51	7.48096	0.074	0.001	8.40489e-47
nbeal2	4.03379e-51	7.30213	0.074	0.001	8.51857e-47
LOC101886266	4.03379e-51	7.03877	0.074	0.001	8.51857e-47
gdi1	4.03379e-51	8.0335	0.074	0.001	8.51857e-47
prkar1b	4.14363e-51	8.00388	0.074	0.001	8.75053e-47
rbpms2a	4.22779e-51	-3.82945	0.065	0.912	8.92824e-47
gldc	4.314e-51	6.94542	0.074	0.001	9.11031e-47
rxfp2a	4.314e-51	6.67525	0.074	0.001	9.11031e-47
sh3yl1	4.314e-51	6.55795	0.074	0.001	9.11031e-47
LOC100002043	4.49134e-51	6.78214	0.074	0.001	9.48482e-47
si:ch211-157e21.2	4.54e-51	4.65785	0.269	0.023	9.58756e-47
zgc:152791	4.6555e-51	3.94479	0.333	0.037	9.83149e-47
plcg2	4.71379e-51	5.0355	0.12	0.004	9.95459e-47
rps6ka3b	4.85294e-51	4.67126	0.111	0.003	1.02484e-46
fhl1a	4.9416e-51	-3.01224	0.148	0.969	1.04357e-46
tspan13b	6.00494e-51	6.28394	0.093	0.002	1.26812e-46
sorbs2a	6.77625e-51	-4.67744	0.074	0.881	1.43101e-46
nexn	7.19182e-51	-5.36204	0.028	0.865	1.51877e-46
ndufa4l	1.10959e-50	-1.75883	0.824	0.975	2.34323e-46
atp1b3a	1.75217e-50	7.42572	0.083	0.001	3.70024e-46
smpx	2.09307e-50	-3.3589	0.083	0.918	4.42016e-46
LOC101884529	2.1173e-50	6.11902	0.083	0.001	4.47131e-46
myom2a	2.23948e-50	-5.11813	0.065	0.86	4.72933e-46
hcls1	2.27296e-50	5.88287	0.083	0.001	4.80003e-46
slc7a3b	3.49083e-50	3.93543	0.241	0.019	7.37194e-46
cant1b	6.38439e-50	4.55601	0.176	0.009	1.34825e-45
cox5b2	7.96275e-50	-2.7152	0.333	0.963	1.68157e-45
zgc:86709	1.11397e-49	-4.46428	0.102	0.885	2.35247e-45
cox8b	1.22321e-49	-2.53716	0.407	0.958	2.58318e-45
soga1	1.63568e-49	5.58464	0.139	0.005	3.45423e-45
pfkfb4b	2.25322e-49	4.51242	0.37	0.048	4.75836e-45
cited4a	2.31593e-49	3.49031	0.565	0.115	4.89078e-45
rab3aa	2.36467e-49	6.20731	0.12	0.004	4.99372e-45
tspan2a	2.83783e-49	3.98487	0.148	0.006	5.99293e-45
prdx4	2.98414e-49	3.62644	0.454	0.073	6.30191e-45
mettl7a	3.47734e-49	4.13133	0.222	0.016	7.34344e-45
cox7a1	1.25178e-48	-2.61801	0.324	0.97	2.6435e-44
tanc2a	1.54964e-48	3.64769	0.25	0.021	3.27253e-44
zmp:0000000722	2.09899e-48	-3.46212	0.176	0.91	4.43265e-44
actb1	2.17206e-48	4.35085	0.926	0.841	4.58695e-44
atp5e	2.36885e-48	-1.85157	0.824	0.972	5.00253e-44
ubc	3.1259e-48	2.88583	0.907	0.721	6.60128e-44
mef2aa	3.25672e-48	-3.17022	0.287	0.915	6.87754e-44
ncaldb	3.34056e-48	5.23621	0.167	0.009	7.0546e-44
eef2l2	3.51001e-48	-3.17709	0.167	0.915	7.41243e-44
mfsd6b	3.81182e-48	8.39665	0.065	0	8.04981e-44
sst6	3.81182e-48	8.18969	0.065	0	8.04981e-44
evla	3.92317e-48	7.65392	0.065	0	8.28495e-44
zgc:64051	3.98005e-48	7.88846	0.065	0	8.40508e-44
flnb	3.98005e-48	6.99539	0.065	0	8.40508e-44
wdfy4	3.98005e-48	7.27954	0.065	0	8.40508e-44
si:dkey-217l24.1	3.98005e-48	7.7419	0.065	0	8.40508e-44
zgc:162952	4.09629e-48	7.52452	0.065	0	8.65055e-44
cyth4a	4.33901e-48	6.99132	0.065	0	9.16311e-44
nlgn3a	4.84411e-48	6.90662	0.093	0.002	1.02298e-43
gmds	5.39885e-48	4.118	0.25	0.021	1.14013e-43
klf4	5.70063e-48	6.08599	0.093	0.002	1.20386e-43
syngr3a	6.18383e-48	5.8187	0.093	0.002	1.3059e-43
plekhm1	6.37209e-48	4.56155	0.176	0.01	1.34566e-43
phlda2	6.51337e-48	-2.67366	0.315	0.973	1.37549e-43
idh2	6.55212e-48	-2.35948	0.574	0.978	1.38368e-43
idh1	1.62505e-47	3.91686	0.583	0.141	3.43177e-43
actc1a	2.18353e-47	-3.04946	0.148	0.932	4.61118e-43
slc7a3a	2.35741e-47	5.62969	0.167	0.009	4.97837e-43
mb	2.65145e-47	-2.79975	0.296	0.974	5.59934e-43
id4	3.17697e-47	4.05993	0.269	0.025	6.70913e-43
sys1	4.23543e-47	3.52485	0.417	0.063	8.94439e-43
il4r.1	4.30907e-47	4.05602	0.407	0.061	9.0999e-43
calcrla	5.27507e-47	7.4883	0.083	0.001	1.11399e-42
lsp1	5.37674e-47	5.87422	0.13	0.005	1.13546e-42
actb2	5.40415e-47	1.74412	0.991	0.978	1.14125e-42
bmf2	5.62395e-47	3.52973	0.426	0.067	1.18766e-42
LOC108180146	6.08752e-47	7.02781	0.083	0.001	1.28556e-42
si:dkey-204f11.64	6.09043e-47	3.60519	0.296	0.031	1.28618e-42
socs1a	6.93467e-47	5.36039	0.213	0.016	1.46446e-42
csrp3	8.48339e-47	-2.77447	0.139	0.953	1.79152e-42
dpysl5a	9.19771e-47	7.63333	0.074	0.001	1.94237e-42
gphnb	9.54304e-47	7.94625	0.074	0.001	2.0153e-42
nhsl2	1.00236e-46	7.26822	0.074	0.001	2.11679e-42
itpr3	1.09234e-46	6.46665	0.074	0.001	2.3068e-42
kif19	1.19034e-46	4.57511	0.074	0.001	2.51377e-42
rrad	1.30113e-46	-3.39525	0.306	0.932	2.74772e-42
atp5l	1.52288e-46	-1.80757	0.824	0.973	3.21603e-42
nppa	1.73276e-46	-3.39964	0.139	0.894	3.65923e-42
top1	2.06066e-46	4.91009	0.167	0.009	4.35171e-42
atp5ib	2.57502e-46	-1.68418	0.759	0.967	5.43793e-42
si:ch73-187m15.4	4.10696e-46	-2.58527	0.13	0.966	8.67309e-42
slc7a10a	4.1313e-46	3.85352	0.343	0.043	8.72447e-42
mustn1b	4.89372e-46	-2.8374	0.12	0.938	1.03346e-41
si:ch211-14c7.2	5.44793e-46	-4.98128	0.046	0.827	1.15049e-41
zgc:152753	8.30395e-46	9.92186	0.056	0	1.75363e-41
nrcama	8.30395e-46	9.54765	0.056	0	1.75363e-41
unc80	8.30395e-46	9.13718	0.056	0	1.75363e-41
katnal1	8.30395e-46	7.73993	0.056	0	1.75363e-41
LOC100333572	8.30395e-46	8.94869	0.056	0	1.75363e-41
si:dkey-38p12.3	8.30395e-46	7.16146	0.056	0	1.75363e-41
si:ch211-102c2.4	8.4371e-46	8.09342	0.056	0	1.78175e-41
ngfrb	8.4371e-46	7.59546	0.056	0	1.78175e-41
nrxn1b	8.4371e-46	7.92879	0.056	0	1.78175e-41
kif3c	8.4371e-46	7.77372	0.056	0	1.78175e-41
si:ch211-283g2.2	8.57238e-46	7.80874	0.056	0	1.81032e-41
si:dkey-49c17.3	8.57238e-46	8.9225	0.056	0	1.81032e-41
si:ch73-248e21.5	8.70982e-46	7.86292	0.056	0	1.83934e-41
hsd20b2	8.70982e-46	8.08813	0.056	0	1.83934e-41
sgip1b	8.84945e-46	8.89429	0.056	0	1.86883e-41
cfp	8.84945e-46	7.4786	0.056	0	1.86883e-41
sgk494a	8.84945e-46	7.36188	0.056	0	1.86883e-41
baiap2l1b	8.99131e-46	7.21217	0.056	0	1.89878e-41
ccdc88b	8.99131e-46	6.91627	0.056	0	1.89878e-41
scdb	9.13543e-46	6.01059	0.056	0	1.92922e-41
LOC101882069	9.13543e-46	6.74562	0.056	0	1.92922e-41
zgc:101560	9.73246e-46	-2.76187	0.139	0.933	2.0553e-41
hrasb	1.02824e-45	4.42419	0.176	0.011	2.17143e-41
cox4i1l	2.31728e-45	-2.41144	0.167	0.961	4.89364e-41
slc25a3b	3.09606e-45	-1.44647	0.861	0.968	6.53825e-41
si:ch211-212k18.9	3.61342e-45	5.30436	0.111	0.004	7.63082e-41
lyn	6.60546e-45	8.34097	0.046	0	1.39494e-40
si:dkey-53k12.2	6.60546e-45	8.07796	0.046	0	1.39494e-40
prkcbb	6.60546e-45	9.13904	0.046	0	1.39494e-40
kitlgb	6.60546e-45	9.28376	0.046	0	1.39494e-40
ptprr	6.60546e-45	8.53136	0.046	0	1.39494e-40
ms4a17a.10	6.60546e-45	9.70351	0.046	0	1.39494e-40
doc2b	6.60546e-45	10.3429	0.046	0	1.39494e-40
cdk5r2a	6.60546e-45	8.60673	0.046	0	1.39494e-40
wasa	6.60546e-45	8.42428	0.046	0	1.39494e-40
sema3ga	6.60546e-45	8.10434	0.046	0	1.39494e-40
lzts1	6.60546e-45	11.13	0.046	0	1.39494e-40
tmem150c	6.60546e-45	7.99035	0.046	0	1.39494e-40
fgf13b	6.60546e-45	9.45174	0.046	0	1.39494e-40
si:ch211-244c8.4	6.60546e-45	10.0346	0.046	0	1.39494e-40
cldn19	6.60546e-45	9.83729	0.046	0	1.39494e-40
megf6b	6.60546e-45	7.76044	0.046	0	1.39494e-40
si:ch73-52p7.1	6.60546e-45	8.11869	0.046	0	1.39494e-40
unc5b	6.60546e-45	7.60425	0.046	0	1.39494e-40
si:dkey-54n8.4	6.60546e-45	8.84755	0.046	0	1.39494e-40
fhdc4	6.60546e-45	7.62357	0.046	0	1.39494e-40
itm2ca	6.60546e-45	10.0965	0.046	0	1.39494e-40
cxcr3.2	6.60546e-45	9.26344	0.046	0	1.39494e-40
nes	6.60546e-45	9.61587	0.046	0	1.39494e-40
ica1	6.60546e-45	9.5983	0.046	0	1.39494e-40
pklr	6.60546e-45	9.47767	0.046	0	1.39494e-40
znf296	6.60546e-45	9.85972	0.046	0	1.39494e-40
grm1a	6.60546e-45	9.62335	0.046	0	1.39494e-40
rab27b	6.60546e-45	8.57315	0.046	0	1.39494e-40
shc2	6.60546e-45	8.2135	0.046	0	1.39494e-40
arhgef3	6.60546e-45	8.25426	0.046	0	1.39494e-40
hoxc3a	6.60546e-45	9.01276	0.046	0	1.39494e-40
nell2a	6.60546e-45	8.92238	0.046	0	1.39494e-40
si:dkey-234i14.6	6.60546e-45	7.40547	0.046	0	1.39494e-40
rem2	6.60546e-45	7.81272	0.046	0	1.39494e-40
LOC108180196	6.60546e-45	7.75344	0.046	0	1.39494e-40
shisa9b	6.60546e-45	8.15443	0.046	0	1.39494e-40
btr02	6.60546e-45	8.26229	0.046	0	1.39494e-40
LOC100537733	6.60546e-45	8.2665	0.046	0	1.39494e-40
LOC101882625	6.60546e-45	7.56254	0.046	0	1.39494e-40
lrmp	6.60546e-45	7.78779	0.046	0	1.39494e-40
hip1rb	6.60546e-45	7.60671	0.046	0	1.39494e-40
dlg4	6.60546e-45	8.01505	0.046	0	1.39494e-40
scube2	6.60546e-45	8.64222	0.046	0	1.39494e-40
zgc:194930	6.60546e-45	7.96813	0.046	0	1.39494e-40
fam212b	6.60546e-45	7.48358	0.046	0	1.39494e-40
syn1	6.60546e-45	8.34818	0.046	0	1.39494e-40
si:dkey-220o5.5	6.60546e-45	7.85213	0.046	0	1.39494e-40
ntrk2a	6.60546e-45	8.20738	0.046	0	1.39494e-40
si:dkey-5g14.1	6.60546e-45	9.94043	0.046	0	1.39494e-40
bmp1b	6.60546e-45	8.24459	0.046	0	1.39494e-40
camk2b	6.60546e-45	7.85014	0.046	0	1.39494e-40
plppr3b	6.60546e-45	8.14048	0.046	0	1.39494e-40
plp1a	6.60546e-45	8.01148	0.046	0	1.39494e-40
tlr18	6.60546e-45	8.39983	0.046	0	1.39494e-40
si:dkey-152b24.7	6.60546e-45	8.60485	0.046	0	1.39494e-40
kdf1a	6.60546e-45	7.69058	0.046	0	1.39494e-40
dio2	6.60546e-45	8.04052	0.046	0	1.39494e-40
kif11	6.60546e-45	8.11402	0.046	0	1.39494e-40
si:ch73-345f18.3	6.60546e-45	8.69506	0.046	0	1.39494e-40
ankef1a	6.60546e-45	7.6065	0.046	0	1.39494e-40
atp8b1	6.60546e-45	7.71953	0.046	0	1.39494e-40
dfnb31a	6.60546e-45	9.33877	0.046	0	1.39494e-40
prr7	6.60546e-45	8.46028	0.046	0	1.39494e-40
si:dkey-178k16.1	6.60546e-45	8.55591	0.046	0	1.39494e-40
ccdc178	6.60546e-45	8.18101	0.046	0	1.39494e-40
LOC101882128	6.60546e-45	7.90283	0.046	0	1.39494e-40
ppp1r3ab	6.60546e-45	9.38892	0.046	0	1.39494e-40
zgc:158222	6.60546e-45	8.49692	0.046	0	1.39494e-40
zgc:173594	7.26409e-45	5.44942	0.259	0.025	1.53403e-40
CYTB	1.05157e-44	-2.16822	0.963	0.985	2.2207e-40
coro1cb	1.34965e-44	-3.23582	0.13	0.89	2.85019e-40
alpi.1	1.55346e-44	4.59483	0.185	0.012	3.2806e-40
il17rd	1.65757e-44	5.94937	0.12	0.004	3.50046e-40
bves	2.08444e-44	-2.76087	0.12	0.918	4.40193e-40
ndufb7	2.19799e-44	-2.07413	0.454	0.954	4.64172e-40
calm2b	2.90563e-44	2.94764	0.889	0.625	6.1361e-40
psmb12	3.05516e-44	3.60587	0.278	0.029	6.45188e-40
ND4	3.23289e-44	-2.04831	0.843	0.969	6.82721e-40
psmb10	3.31754e-44	4.77965	0.13	0.005	7.00597e-40
myl7	3.49096e-44	-2.21332	0.278	0.998	7.3722e-40
cmlc1	4.33533e-44	-2.46962	0.269	0.998	9.15536e-40
pgam2	4.4558e-44	-2.89948	0.074	0.897	9.40975e-40
vmhc	4.61286e-44	-5.12457	0.046	0.812	9.74143e-40
inadl	6.34444e-44	6.68788	0.083	0.002	1.33982e-39
rac2	7.10596e-44	6.68859	0.083	0.002	1.50064e-39
adprhl1	7.16426e-44	-2.81353	0.083	0.893	1.51295e-39
spi1b	7.25388e-44	5.51224	0.083	0.002	1.53187e-39
phgdh	8.29293e-44	5.05878	0.083	0.002	1.7513e-39
celsr1a	9.00461e-44	5.2459	0.083	0.002	1.90159e-39
atp5j2	9.02687e-44	-1.69016	0.787	0.96	1.90629e-39
asap1a	1.01642e-43	3.59344	0.204	0.015	2.14648e-39
rnf128a	1.58163e-43	3.46556	0.435	0.076	3.34009e-39
grasp	1.75315e-43	4.86968	0.111	0.004	3.7023e-39
gapdh	1.94249e-43	-2.09064	0.148	0.991	4.10214e-39
LOC110440111	2.56355e-43	4.76261	0.111	0.004	5.41371e-39
si:dkeyp-80c12.10	2.6604e-43	-1.97583	0.639	0.954	5.61824e-39
si:ch211-213a13.1	3.10216e-43	3.5096	0.463	0.086	6.55113e-39
prdm1a	3.23964e-43	8.20876	0.065	0.001	6.84147e-39
atp5g3b	3.25316e-43	-1.88278	0.843	0.98	6.87002e-39
sgsm1a	3.28177e-43	6.83362	0.065	0.001	6.93044e-39
cox6a2	3.31673e-43	-1.72619	0.667	0.975	7.00427e-39
cldn11a	3.32444e-43	7.45185	0.065	0.001	7.02056e-39
gfra1a	3.32444e-43	6.8703	0.065	0.001	7.02056e-39
ankdd1a	3.50073e-43	7.22589	0.065	0.001	7.39284e-39
pde1ca	3.50073e-43	6.5336	0.065	0.001	7.39284e-39
tmem63c	3.54624e-43	7.07563	0.065	0.001	7.48895e-39
pbx1b	3.63902e-43	5.20246	0.065	0.001	7.68489e-39
lpar6b	4.59201e-43	7.2088	0.074	0.001	9.69742e-39
cnrip1a	4.75056e-43	7.04635	0.074	0.001	1.00322e-38
akap13	4.97046e-43	6.84125	0.074	0.001	1.04966e-38
zgc:162780	4.97046e-43	6.93608	0.074	0.001	1.04966e-38
LOC570903	5.08418e-43	7.6836	0.074	0.001	1.07368e-38
myl9a	5.14927e-43	-2.41817	0.259	0.949	1.08742e-38
ATP6	5.30992e-43	-2.10052	0.926	0.983	1.12135e-38
tpte	5.75749e-43	4.84273	0.074	0.001	1.21587e-38
plcd4b	5.88911e-43	5.70837	0.074	0.001	1.24366e-38
tshz3a	6.05885e-43	6.41501	0.093	0.002	1.27951e-38
ccl34a.4	6.78167e-43	5.16434	0.102	0.003	1.43215e-38
mfap4	6.9531e-43	5.06561	0.102	0.003	1.46836e-38
ctnnd2b	7.15771e-43	4.6837	0.12	0.005	1.51156e-38
wsb2	7.27298e-43	4.27482	0.167	0.01	1.53591e-38
icn	7.47549e-43	3.21099	0.852	0.469	1.57867e-38
ndufb10	8.44622e-43	-2.15122	0.481	0.934	1.78367e-38
hspb12	8.61796e-43	-4.48702	0.056	0.816	1.81994e-38
zgc:92066	9.58118e-43	4.43893	0.935	0.812	2.02335e-38
atp5a1	9.70685e-43	-1.69434	0.769	0.967	2.04989e-38
ak2	1.05861e-42	3.11172	0.546	0.132	2.23557e-38
atp5j	1.38713e-42	-1.71993	0.787	0.967	2.92935e-38
hspb1	1.45541e-42	-2.11517	0.435	0.987	3.07353e-38
lmo7a	1.50063e-42	-2.83014	0.25	0.895	3.16903e-38
fam13a	2.01356e-42	-3.77517	0.148	0.846	4.25223e-38
tubb5	3.20514e-42	7.06538	0.204	0.016	6.76862e-38
ctnnd1	5.8035e-42	2.85715	0.481	0.094	1.22558e-37
zgc:101840	6.06334e-42	-2.42365	0.194	0.919	1.28046e-37
rims2b	6.62087e-42	4.82546	0.194	0.015	1.39819e-37
si:ch211-212k18.7	6.68667e-42	3.35492	0.556	0.138	1.41209e-37
uqcrb	1.02658e-41	-1.69498	0.796	0.969	2.16794e-37
ap3b2	1.07457e-41	5.44683	0.12	0.005	2.26928e-37
lman1	1.29793e-41	3.50435	0.324	0.043	2.74097e-37
clic2	1.30885e-41	-2.89359	0.213	0.884	2.76404e-37
uqcrq	1.71206e-41	-1.74929	0.676	0.956	3.61554e-37
nppb	2.75644e-41	-2.46696	0.157	0.921	5.82106e-37
ldb3b	3.05227e-41	-2.65118	0.093	0.877	6.44578e-37
pdlim5b	3.06579e-41	-2.30993	0.213	0.937	6.47434e-37
atp5f1	3.23915e-41	-1.74545	0.722	0.961	6.84044e-37
ctsba	3.40759e-41	5.47682	0.685	0.259	7.19614e-37
ptprfa	3.51304e-41	6.10762	0.083	0.002	7.41884e-37
slc39a7	3.96046e-41	3.94851	0.185	0.013	8.36371e-37
LOC103909406	4.14071e-41	4.83115	0.083	0.002	8.74434e-37
ociad2	4.47801e-41	4.85977	0.148	0.008	9.45666e-37
si:dkey-164f24.2	5.44377e-41	-2.34562	0.148	0.933	1.14962e-36
nt5dc2	8.91348e-41	5.91524	0.093	0.003	1.88235e-36
ssuh2.2	9.97576e-41	5.78979	0.093	0.003	2.10668e-36
mdh2	1.02403e-40	-1.70262	0.769	0.975	2.16255e-36
atp5b	1.06521e-40	-1.45731	0.87	0.982	2.24951e-36
nab1b	1.37043e-40	3.77607	0.231	0.022	2.89408e-36
slc25a5	1.40117e-40	-1.47367	0.981	0.997	2.95899e-36
cox5aa	1.52812e-40	-1.65613	0.722	0.961	3.22708e-36
gstt1b	1.99485e-40	3.46263	0.231	0.022	4.21273e-36
ckmt2b	2.34197e-40	-2.46868	0.12	0.89	4.94577e-36
cd151	2.35126e-40	-2.80151	0.13	0.871	4.9654e-36
rnf207b	2.75416e-40	-5.04051	0.028	0.761	5.81623e-36
cox7b	3.11218e-40	-1.56921	0.75	0.955	6.57231e-36
cox6b2	4.34408e-40	-1.18109	0.87	0.964	9.17383e-36
si: ch211-223l2.4	5.3168e-40	8.66406	0.056	0	1.1228e-35
mcf2l2	5.3168e-40	7.57477	0.056	0	1.1228e-35
mrc1b	5.39109e-40	7.84194	0.056	0	1.13849e-35
shc3	5.46642e-40	7.38409	0.056	0	1.1544e-35
khdrbs3	5.5428e-40	8.62334	0.056	0	1.17053e-35
ptprsb	5.62023e-40	7.01523	0.056	0	1.18688e-35
plxnb3	5.62023e-40	7.26221	0.056	0	1.18688e-35
dusp14	5.62023e-40	8.11462	0.056	0	1.18688e-35
fgf12b	5.62023e-40	8.13085	0.056	0	1.18688e-35
tbc1d9	5.69874e-40	7.04442	0.056	0	1.20346e-35
rtn4r	5.69874e-40	7.45396	0.056	0	1.20346e-35
si:dkey-25o16.4	5.77835e-40	6.58652	0.056	0	1.22027e-35
zbtb46	5.77835e-40	7.43008	0.056	0	1.22027e-35
arrb1	5.85905e-40	7.09231	0.056	0	1.23732e-35
cx32.2	5.85905e-40	6.80847	0.056	0	1.23732e-35
epas1b	7.39916e-40	7.78204	0.074	0.001	1.56255e-35
fyna	7.87918e-40	6.31841	0.074	0.001	1.66393e-35
clip2	7.91691e-40	4.52126	0.176	0.012	1.67189e-35
LOC101885587	8.21628e-40	5.95883	0.074	0.001	1.73511e-35
zgc:92161	9.20226e-40	3.93475	0.167	0.011	1.94333e-35
spock3	1.29103e-39	4.65377	0.13	0.006	2.7264e-35
hsp90aa1.1	1.49702e-39	-2.62258	0.13	0.894	3.16142e-35
flot1a	1.52674e-39	5.69831	0.139	0.007	3.22418e-35
cox4i1	1.68617e-39	-1.29042	0.88	0.976	3.56085e-35
bace2	1.71706e-39	5.02145	0.157	0.01	3.62608e-35
si:dkey-184p18.2	1.89046e-39	-3.30605	0.065	0.815	3.99228e-35
dock9b	2.32269e-39	4.92382	0.102	0.004	4.90506e-35
elmo1	3.0444e-39	3.17784	0.37	0.059	6.42917e-35
si:dkey-40c11.1	3.34668e-39	7.35535	0.065	0.001	7.06752e-35
sftpbb	3.34668e-39	7.50176	0.065	0.001	7.06752e-35
shank1	3.54855e-39	6.95429	0.065	0.001	7.49384e-35
mtss1lb	3.54855e-39	6.30158	0.065	0.001	7.49384e-35
LOC108182399	3.67544e-39	6.18786	0.065	0.001	7.7618e-35
LOC101883723	3.76253e-39	6.38355	0.065	0.001	7.94571e-35
atp5d	3.80376e-39	-1.66176	0.676	0.956	8.03277e-35
sccpdha	4.08381e-39	5.91977	0.065	0.001	8.62418e-35
ubxn10	4.08381e-39	4.78836	0.065	0.001	8.62418e-35
casq2	4.66451e-39	-4.55032	0.028	0.757	9.85052e-35
si:dkey-237i9.8	4.93767e-39	4.38254	0.139	0.007	1.04274e-34
cd83	5.98157e-39	4.78418	0.25	0.027	1.26319e-34
hspb8	6.80015e-39	-3.52397	0.167	0.815	1.43606e-34
hic1	7.138e-39	6.57202	0.083	0.002	1.5074e-34
ndufa5	7.60182e-39	-1.92188	0.426	0.928	1.60535e-34
spag1a	7.63863e-39	3.78433	0.269	0.031	1.61313e-34
si:ch211-208k15.1	8.26337e-39	5.72359	0.093	0.003	1.74506e-34
aldoaa	8.30502e-39	-1.66622	0.815	0.974	1.75385e-34
cd81b	8.75466e-39	5.06137	0.093	0.003	1.84881e-34
mfsd13a	9.92529e-39	3.99603	0.185	0.014	2.09602e-34
uacab	1.00019e-38	6.46059	0.083	0.002	2.11221e-34
alpk3b	1.26118e-38	-4.5626	0.037	0.758	2.66336e-34
zgc:91890	1.32706e-38	3.69142	0.38	0.063	2.80248e-34
ndufs3	1.46201e-38	-2.48844	0.194	0.864	3.08746e-34
tmc6b	1.47213e-38	4.22758	0.204	0.018	3.10884e-34
ndufv2	1.5264e-38	-2.21707	0.324	0.903	3.22344e-34
cox7c	1.70223e-38	-1.60766	0.769	0.966	3.59476e-34
ndrg4	2.14544e-38	-2.23586	0.148	0.891	4.53073e-34
fabp3	3.98837e-38	-1.80373	0.648	0.958	8.42263e-34
si:dkey-188i13.10	4.58763e-38	3.2309	0.426	0.082	9.68816e-34
fkbp1ab	5.41489e-38	4.37552	0.157	0.01	1.14352e-33
slc37a1	6.11985e-38	5.05061	0.102	0.004	1.29239e-33
ndufa4	6.17487e-38	-2.55571	0.102	0.856	1.30401e-33
srl	7.05959e-38	-2.75887	0.074	0.824	1.49084e-33
cox17	8.06339e-38	-2.06733	0.287	0.919	1.70283e-33
synpo2lb	1.0307e-37	-7.06389	0.009	0.716	2.17663e-33
fas	1.22936e-37	5.2202	0.13	0.007	2.59615e-33
lbh	1.36279e-37	-2.13979	0.185	0.911	2.87794e-33
alpk3a	1.52866e-37	-4.97504	0.028	0.736	3.22822e-33
col4a3bpb	2.16188e-37	3.19391	0.324	0.047	4.56545e-33
ptgs2a	2.25384e-37	10.5178	0.046	0	4.75965e-33
LOC100534786	2.25384e-37	9.10557	0.046	0	4.75965e-33
si:ch211-163l21.4	2.25384e-37	7.25396	0.046	0	4.75965e-33
LOC103908642	2.25384e-37	9.20797	0.046	0	4.75965e-33
zgc:113232	2.25384e-37	7.80006	0.046	0	4.75965e-33
map3k10	2.25384e-37	8.52073	0.046	0	4.75965e-33
hepacam2	2.25384e-37	9.18667	0.046	0	4.75965e-33
si:ch211-11p18.6	2.25384e-37	8.24344	0.046	0	4.75965e-33
LOC101882696	2.25384e-37	8.10367	0.046	0	4.75965e-33
tph1a	2.25384e-37	8.09913	0.046	0	4.75965e-33
lrrc4c	2.25384e-37	9.3337	0.046	0	4.75965e-33
si:dkey-182g1.2	2.28897e-37	7.41392	0.046	0	4.83384e-33
celf5a	2.28897e-37	8.3762	0.046	0	4.83384e-33
syt17	2.32464e-37	7.26997	0.046	0	4.90918e-33
malt1	2.32464e-37	6.92282	0.046	0	4.90918e-33
gcnt7	2.32464e-37	7.0249	0.046	0	4.90918e-33
nalcn	2.32464e-37	7.71464	0.046	0	4.90918e-33
cxcl12a	2.32464e-37	10.0376	0.046	0	4.90918e-33
lrrtm1	2.36087e-37	7.00877	0.046	0	4.98568e-33
neflb	2.36087e-37	7.00436	0.046	0	4.98568e-33
stard10	2.36087e-37	7.34961	0.046	0	4.98568e-33
ttll10	2.36087e-37	7.3352	0.046	0	4.98568e-33
nptna	2.36087e-37	7.31466	0.046	0	4.98568e-33
LOC103911430	2.39766e-37	6.95722	0.046	0	5.06337e-33
rassf9	2.43502e-37	4.71225	0.046	0	5.14227e-33
bmpr1ba	2.43502e-37	5.81646	0.046	0	5.14227e-33
myl9b	2.76054e-37	-1.52473	0.602	0.966	5.82971e-33
eno3	3.00111e-37	-1.72665	0.63	0.963	6.33774e-33
calm3b	3.28275e-37	2.91392	0.648	0.219	6.93252e-33
scn4ba	3.33156e-37	-5.02731	0.037	0.73	7.03559e-33
LOC100004199	4.20522e-37	7.71173	0.074	0.002	8.88058e-33
gpr19	4.45867e-37	6.18087	0.074	0.002	9.41582e-33
im:7152348	4.57368e-37	4.40476	0.435	0.091	9.6587e-33
acta1b	4.62142e-37	-2.40666	0.148	0.9	9.75952e-33
adam12.1	4.82037e-37	5.54652	0.074	0.002	1.01797e-32
calm1b	5.10553e-37	4.88121	0.315	0.046	1.07818e-32
si:ch1073-89b12.1	5.68868e-37	5.61993	0.074	0.002	1.20134e-32
dnajb9b	5.86147e-37	4.961	0.093	0.003	1.23783e-32
cdc25b	6.21375e-37	5.28447	0.12	0.006	1.31222e-32
cox6c	6.68158e-37	-1.26818	0.778	0.962	1.41102e-32
hist2h2l	9.28721e-37	3.6251	0.519	0.13	1.96127e-32
nell2b	9.36635e-37	6.7214	0.083	0.002	1.97798e-32
hoxa1a	9.61199e-37	6.52218	0.083	0.002	2.02986e-32
uqcrfs1	1.07142e-36	-1.52551	0.62	0.94	2.26262e-32
coro2ba	1.10343e-36	5.83841	0.083	0.002	2.33023e-32
popdc2	1.29992e-36	-2.83926	0.074	0.799	2.74517e-32
aff2	1.34527e-36	4.61567	0.083	0.002	2.84094e-32
slc16a3	1.45545e-36	-3.72479	0.093	0.773	3.07362e-32
trim63a	1.4895e-36	-2.99795	0.083	0.819	3.14553e-32
cbsb	1.84997e-36	5.16539	0.111	0.005	3.90678e-32
baiap2b	2.40001e-36	3.85156	0.37	0.065	5.06834e-32
bnipl	2.61316e-36	3.88625	0.102	0.004	5.51847e-32
mapk1	2.66525e-36	4.42352	0.222	0.023	5.62847e-32
rap2ab	2.90339e-36	8.98593	0.037	0	6.13138e-32
trim2b	2.90339e-36	9.07009	0.037	0	6.13138e-32
slc5a7a	2.90339e-36	9.13253	0.037	0	6.13138e-32
si:ch211-241e1.3	2.90339e-36	9.00223	0.037	0	6.13138e-32
zgc:113531	2.90339e-36	8.94768	0.037	0	6.13138e-32
b4galt2	2.90339e-36	8.02592	0.037	0	6.13138e-32
LOC100534973	2.90339e-36	11.3735	0.037	0	6.13138e-32
pkn1b	2.90339e-36	8.19754	0.037	0	6.13138e-32
ms4a17a.6	2.90339e-36	8.62623	0.037	0	6.13138e-32
ms4a17a.12	2.90339e-36	8.39872	0.037	0	6.13138e-32
arf3b	2.90339e-36	8.60011	0.037	0	6.13138e-32
si:dkey-238f9.1	2.90339e-36	7.86561	0.037	0	6.13138e-32
pacsin1b	2.90339e-36	9.40361	0.037	0	6.13138e-32
zgc:153151	2.90339e-36	7.44302	0.037	0	6.13138e-32
jak3	2.90339e-36	7.25992	0.037	0	6.13138e-32
prex1	2.90339e-36	8.03622	0.037	0	6.13138e-32
unm-hu7912	2.90339e-36	8.04733	0.037	0	6.13138e-32
fgd	2.90339e-36	7.87989	0.037	0	6.13138e-32
hoxd4a	2.90339e-36	9.28922	0.037	0	6.13138e-32
itgb2	2.90339e-36	8.43175	0.037	0	6.13138e-32
kcnj6	2.90339e-36	8.18459	0.037	0	6.13138e-32
fstb	2.90339e-36	8.80949	0.037	0	6.13138e-32
pcdh1g30	2.90339e-36	8.54335	0.037	0	6.13138e-32
si:dkey-33m11.6	2.90339e-36	8.62321	0.037	0	6.13138e-32
hoxb1b	2.90339e-36	8.43454	0.037	0	6.13138e-32
hmx3b	2.90339e-36	9.52402	0.037	0	6.13138e-32
lrrc73	2.90339e-36	7.92754	0.037	0	6.13138e-32
si:ch211-67f13.7	2.90339e-36	7.5631	0.037	0	6.13138e-32
si:ch211-188i4.4	2.90339e-36	8.50627	0.037	0	6.13138e-32
rgs14a	2.90339e-36	7.6641	0.037	0	6.13138e-32
lgals9l1	2.90339e-36	8.10223	0.037	0	6.13138e-32
apoc1	2.90339e-36	11.708	0.037	0	6.13138e-32
tnfaip8l2b	2.90339e-36	8.70443	0.037	0	6.13138e-32
si:dkey-40m6.8	2.90339e-36	9.32418	0.037	0	6.13138e-32
ntrk1	2.90339e-36	9.00245	0.037	0	6.13138e-32
zbtb7b	2.90339e-36	7.1108	0.037	0	6.13138e-32
xgb	2.90339e-36	9.31477	0.037	0	6.13138e-32
spaca4l	2.90339e-36	10.3868	0.037	0	6.13138e-32
si:dkeyp-92c9.3	2.90339e-36	7.71662	0.037	0	6.13138e-32
esr2a	2.90339e-36	7.52898	0.037	0	6.13138e-32
foxq1b	2.90339e-36	10.0688	0.037	0	6.13138e-32
LOC100535170	2.90339e-36	12.243	0.037	0	6.13138e-32
zbtb7c	2.90339e-36	7.85075	0.037	0	6.13138e-32
zgc:158446	2.90339e-36	7.8315	0.037	0	6.13138e-32
sox2	2.90339e-36	11.3028	0.037	0	6.13138e-32
oprl1	2.90339e-36	8.49491	0.037	0	6.13138e-32
agap2	2.90339e-36	8.74577	0.037	0	6.13138e-32
dpp6a	2.90339e-36	9.05183	0.037	0	6.13138e-32
si:ch1073-406l10.2	2.90339e-36	11.346	0.037	0	6.13138e-32
kcnc1b	2.90339e-36	8.19731	0.037	0	6.13138e-32
kitlga	2.90339e-36	7.63861	0.037	0	6.13138e-32
adamtsl7	2.90339e-36	7.46775	0.037	0	6.13138e-32
dok1a	2.90339e-36	7.78034	0.037	0	6.13138e-32
mast1a	2.90339e-36	8.17928	0.037	0	6.13138e-32
LOC110439889	2.90339e-36	8.09829	0.037	0	6.13138e-32
crb3b	2.90339e-36	8.02171	0.037	0	6.13138e-32
eri2	2.90339e-36	7.6031	0.037	0	6.13138e-32
cldn1	2.90339e-36	11.2297	0.037	0	6.13138e-32
foxq1a	2.90339e-36	12.3039	0.037	0	6.13138e-32
LOC799574	2.90339e-36	8.40685	0.037	0	6.13138e-32
rgl3b	2.90339e-36	7.65689	0.037	0	6.13138e-32
fam20ca	2.90339e-36	7.83183	0.037	0	6.13138e-32
svopl	2.90339e-36	7.47189	0.037	0	6.13138e-32
si:dkey-125i10.3	2.90339e-36	7.50481	0.037	0	6.13138e-32
aqp3a	2.90339e-36	9.64458	0.037	0	6.13138e-32
zgc:193711	2.90339e-36	7.30698	0.037	0	6.13138e-32
gsnb	2.90339e-36	8.1947	0.037	0	6.13138e-32
dnm1b	2.90339e-36	7.51418	0.037	0	6.13138e-32
LOC108179181	2.90339e-36	7.42882	0.037	0	6.13138e-32
si:dkey-112a7.5	2.90339e-36	14.0079	0.037	0	6.13138e-32
dpy19l3	2.90339e-36	9.00111	0.037	0	6.13138e-32
LOC797658	2.90339e-36	8.86265	0.037	0	6.13138e-32
lrrtm4	2.90339e-36	7.56727	0.037	0	6.13138e-32
si:dkeyp-51b7.3	2.90339e-36	7.74056	0.037	0	6.13138e-32
LOC110437809	2.90339e-36	10.8386	0.037	0	6.13138e-32
ccdc120	2.90339e-36	8.8677	0.037	0	6.13138e-32
si:dkey-191m6.4	2.90339e-36	8.21968	0.037	0	6.13138e-32
rundc3ab	2.90339e-36	8.18874	0.037	0	6.13138e-32
chad	2.90339e-36	7.59016	0.037	0	6.13138e-32
rgs7b	2.90339e-36	8.4515	0.037	0	6.13138e-32
dydc2	2.90339e-36	7.62967	0.037	0	6.13138e-32
irf1a	2.90339e-36	8.0029	0.037	0	6.13138e-32
msx2a	2.90339e-36	7.74709	0.037	0	6.13138e-32
inppl1b	2.90339e-36	9.58272	0.037	0	6.13138e-32
pcdh10b	2.90339e-36	9.1613	0.037	0	6.13138e-32
ppm1lb	2.90339e-36	7.63434	0.037	0	6.13138e-32
fxyd6	2.90339e-36	8.97548	0.037	0	6.13138e-32
zgc:113279	2.90339e-36	7.66838	0.037	0	6.13138e-32
map6b	2.90339e-36	8.3492	0.037	0	6.13138e-32
col4a3	2.90339e-36	10.1803	0.037	0	6.13138e-32
zmp:0000001114	2.90339e-36	7.40032	0.037	0	6.13138e-32
tmem238b	2.90339e-36	7.67858	0.037	0	6.13138e-32
nacad	2.90339e-36	8.96409	0.037	0	6.13138e-32
rhbg	2.90339e-36	12.2701	0.037	0	6.13138e-32
nek11	2.90339e-36	7.538	0.037	0	6.13138e-32
si:ch73-31d8.2	2.90339e-36	8.98683	0.037	0	6.13138e-32
krtcap3	2.90339e-36	7.38802	0.037	0	6.13138e-32
efcab2	2.90339e-36	7.46594	0.037	0	6.13138e-32
degs2	2.90339e-36	8.89133	0.037	0	6.13138e-32
chrnb4	2.90339e-36	8.52214	0.037	0	6.13138e-32
chrna3	2.90339e-36	9.2911	0.037	0	6.13138e-32
adgrb1b	2.90339e-36	8.07873	0.037	0	6.13138e-32
cdcp1b	2.90339e-36	8.22623	0.037	0	6.13138e-32
prrt1	2.90339e-36	7.75049	0.037	0	6.13138e-32
cyp46a1.3	2.90339e-36	7.49567	0.037	0	6.13138e-32
rab39ba	2.90339e-36	7.62076	0.037	0	6.13138e-32
si:ch211-125m10.6	2.90339e-36	7.25463	0.037	0	6.13138e-32
krt5	2.90339e-36	9.36337	0.037	0	6.13138e-32
zgc:158263	2.90339e-36	7.99725	0.037	0	6.13138e-32
zgc:100911	2.90339e-36	7.32183	0.037	0	6.13138e-32
islr2	2.90339e-36	9.22654	0.037	0	6.13138e-32
LOC100333141	2.90339e-36	7.62226	0.037	0	6.13138e-32
si:dkey-71b5.6	2.90339e-36	7.20602	0.037	0	6.13138e-32
si:dkey-20d21.12	3.31437e-36	-4.22883	0.037	0.731	6.99929e-32
ccdc85b	3.37191e-36	4.68341	0.269	0.034	7.1208e-32
LOC101886015	3.48515e-36	3.89027	0.222	0.022	7.35994e-32
srsf9	5.05882e-36	3.35766	0.324	0.048	1.06832e-31
si:ch211-165e15.1	5.43166e-36	-2.34501	0.426	0.902	1.14706e-31
dpp6b	6.11522e-36	5.73928	0.13	0.007	1.29141e-31
tmem189	6.24256e-36	3.54988	0.398	0.076	1.3183e-31
si:ch73-234b20.4	6.28979e-36	3.86079	0.167	0.012	1.32828e-31
plekhn1	6.42662e-36	4.57532	0.231	0.025	1.35717e-31
cyr61	6.47484e-36	-2.56413	0.38	0.886	1.36736e-31
gpm6ba	7.92129e-36	7.23956	0.065	0.001	1.67282e-31
si:ch211-240g9.1	7.92129e-36	6.68472	0.065	0.001	1.67282e-31
si:ch73-248e21.1	8.18679e-36	3.86377	0.259	0.032	1.72889e-31
csrp1a	8.78087e-36	3.31159	0.315	0.046	1.85434e-31
akt3a	9.2193e-36	3.7637	0.176	0.014	1.94693e-31
atp5o	1.06844e-35	-1.33642	0.778	0.964	2.25633e-31
mif	1.42262e-35	3.18219	0.509	0.13	3.0043e-31
hnrnpa0l	1.42527e-35	2.08435	0.889	0.857	3.00987e-31
synm	1.61906e-35	-2.43026	0.231	0.872	3.41912e-31
ndufb4	1.64429e-35	-1.62166	0.5	0.936	3.4724e-31
sri	1.64894e-35	2.88331	0.556	0.153	3.48223e-31
si:ch211-39i22.1	1.79923e-35	6.56867	0.093	0.003	3.79962e-31
slc16a5a	1.8201e-35	7.19903	0.056	0.001	3.8437e-31
plekhg1	1.8201e-35	6.8118	0.056	0.001	3.8437e-31
cdk5r1b	1.84262e-35	7.64864	0.056	0.001	3.89125e-31
spi1a	1.86541e-35	6.70112	0.056	0.001	3.93938e-31
ND1	1.87663e-35	-1.5594	0.778	0.954	3.96306e-31
zgc:136870	1.88849e-35	4.89304	0.056	0.001	3.9881e-31
zgc:65851	1.88849e-35	6.32446	0.056	0.001	3.9881e-31
paqr5b	1.88849e-35	6.4605	0.056	0.001	3.9881e-31
fnbp1a	1.88849e-35	7.31114	0.056	0.001	3.9881e-31
mpeg1.1	1.88849e-35	6.78849	0.056	0.001	3.9881e-31
LOC110438610	1.91184e-35	6.17515	0.056	0.001	4.03743e-31
lgals3bpb	1.95942e-35	6.07777	0.056	0.001	4.1379e-31
tfe3a	2.00689e-35	3.11898	0.593	0.178	4.23816e-31
crtam	2.10932e-35	4.45511	0.056	0.001	4.45447e-31
tbx2b	2.34108e-35	4.90055	0.231	0.026	4.94389e-31
ssr3	2.35911e-35	2.89581	0.75	0.357	4.98197e-31
ndufa3	2.4268e-35	-1.74403	0.435	0.924	5.12492e-31
si:ch1073-325m22.2	2.60796e-35	-1.77954	0.509	0.92	5.50749e-31
zgc:195173	2.72603e-35	5.6474	0.111	0.005	5.75684e-31
LOC108179332	2.91756e-35	-4.61451	0.037	0.719	6.16131e-31
syngr2b	2.92249e-35	5.02556	0.111	0.005	6.17172e-31
cox7a3	3.19293e-35	-1.89912	0.454	0.903	6.74284e-31
mpc1	3.30982e-35	-1.62998	0.528	0.949	6.98967e-31
dnajc5aa	3.68704e-35	5.23812	0.176	0.015	7.78629e-31
si:ch73-288o11.5	4.24744e-35	-2.22244	0.167	0.833	8.96975e-31
vdac2	4.30889e-35	-1.21355	0.87	0.966	9.09952e-31
mcamb	6.10831e-35	-2.80985	0.093	0.804	1.28995e-30
fgfr3	6.34712e-35	4.2135	0.102	0.004	1.34039e-30
crip3	6.9133e-35	-2.1381	0.102	0.833	1.45995e-30
ND2	7.52055e-35	-1.96399	0.741	0.946	1.58819e-30
si:dkey-16p21.7	8.26389e-35	6.16922	0.083	0.003	1.74517e-30
uqcr10	8.7788e-35	-1.52443	0.648	0.95	1.85391e-30
asb5b	9.25645e-35	-3.21295	0.083	0.762	1.95478e-30
myh10	1.19399e-34	-3.14929	0.111	0.787	2.52146e-30
COX3	1.23617e-34	-1.22108	0.981	0.987	2.61055e-30
zgc:63831	1.76411e-34	2.81296	0.352	0.059	3.72545e-30
fkbp2	1.9614e-34	3.17525	0.352	0.06	4.14208e-30
si:dkey-163m14.2	2.04273e-34	6.81085	0.111	0.005	4.31383e-30
pitpnaa	2.10099e-34	3.67298	0.333	0.055	4.43687e-30
adkb	2.15961e-34	3.45802	0.25	0.03	4.56066e-30
gadd45ga	2.2991e-34	-1.80679	0.398	0.947	4.85525e-30
pygmb	2.31717e-34	-4.53827	0.056	0.708	4.8934e-30
tmem43	2.44829e-34	3.94976	0.194	0.018	5.1703e-30
slc9a3r1a	2.4873e-34	3.33276	0.278	0.037	5.25267e-30
tgfb3	2.80648e-34	-4.01616	0.056	0.724	5.92673e-30
chchd10	3.13042e-34	-2.19328	0.167	0.842	6.61083e-30
COX1	3.25785e-34	-1.2192	0.926	0.977	6.87993e-30
ppp1r13ba	3.41879e-34	-4.55966	0.046	0.706	7.21979e-30
mdh1aa	3.65012e-34	-1.46859	0.667	0.949	7.70832e-30
dusp27	3.76021e-34	-4.18044	0.046	0.712	7.94082e-30
ndufb5	4.09896e-34	-1.868	0.398	0.897	8.65618e-30
slmapa	4.34654e-34	-2.42659	0.231	0.824	9.17902e-30
ap3m2	4.39944e-34	4.70946	0.167	0.013	9.29074e-30
ralgapa2	5.65005e-34	4.24897	0.194	0.019	1.19318e-29
glmp	6.16905e-34	4.14272	0.13	0.008	1.30278e-29
fhl2a	6.29521e-34	-2.79718	0.065	0.771	1.32942e-29
serpinb1	6.69228e-34	3.27639	0.296	0.043	1.41328e-29
LOC100535105	6.7247e-34	5.5293	0.093	0.004	1.42012e-29
ndufa2	7.26018e-34	-1.78228	0.324	0.896	1.5332e-29
si:ch211-1a19.3	7.2927e-34	-2.51636	0.269	0.832	1.54007e-29
hsp90ab1	1.00244e-33	1.08284	0.972	0.977	2.11696e-29
apcdd1l	1.01168e-33	2.63412	0.157	0.012	2.13647e-29
kdelr3	1.46467e-33	4.15997	0.148	0.011	3.0931e-29
unc45b	1.72677e-33	-4.92531	0.037	0.69	3.6466e-29
ppdpfa	1.74028e-33	-1.96968	0.389	0.912	3.67511e-29
got2a	1.91737e-33	-2.08472	0.111	0.808	4.0491e-29
si:dkey-276j7.1	2.43408e-33	4.19467	0.343	0.059	5.1403e-29
usp28	2.56754e-33	-3.83592	0.037	0.696	5.42213e-29
tns1b	3.00587e-33	-2.65285	0.204	0.816	6.3478e-29
filip1	3.06278e-33	-4.07398	0.074	0.723	6.46797e-29
zgc:193541	3.71561e-33	-1.30473	0.685	0.954	7.84662e-29
hsd11b1la	4.32903e-33	4.35955	0.13	0.008	9.14205e-29
st6galnac1.1	5.05808e-33	4.34859	0.111	0.006	1.06817e-28
cacna1ba	5.30545e-33	6.76317	0.065	0.001	1.12041e-28
LOC100151049	5.68444e-33	6.66737	0.065	0.001	1.20044e-28
LOC797571	5.69119e-33	5.66138	0.083	0.003	1.20187e-28
zgc:174904	5.74073e-33	6.35378	0.065	0.001	1.21233e-28
si:dkey-66a8.7	5.97149e-33	6.22546	0.065	0.001	1.26106e-28
cblc	5.97149e-33	7.25917	0.065	0.001	1.26106e-28
si:busm1-105l16.2	6.15059e-33	5.54583	0.065	0.001	1.29888e-28
acsl3b	6.18243e-33	4.16313	0.12	0.007	1.3056e-28
lgals9l3	6.33501e-33	5.6903	0.065	0.001	1.33783e-28
sod2	6.58983e-33	-1.90273	0.352	0.863	1.39164e-28
slc23a2	6.59269e-33	3.87025	0.213	0.023	1.39224e-28
serpine2	6.59274e-33	3.44452	0.38	0.076	1.39226e-28
COX2	7.14911e-33	-1.11335	0.981	0.988	1.50975e-28
ldhba	7.76917e-33	-1.46309	0.63	0.96	1.64069e-28
nrarpb	8.40645e-33	3.63394	0.148	0.011	1.77527e-28
her6	1.0162e-32	-2.39527	0.287	0.872	2.146e-28
galnt1	1.0307e-32	3.86285	0.241	0.03	2.17663e-28
ampd2a	1.17091e-32	4.29534	0.204	0.021	2.47272e-28
vps26bl	1.26992e-32	3.32794	0.194	0.019	2.68181e-28
tcf4	1.35636e-32	6.32063	0.074	0.002	2.86437e-28
adsl	1.4403e-32	-2.49478	0.13	0.799	3.04163e-28
man2a1	1.4904e-32	5.79565	0.074	0.002	3.14743e-28
lrrc8c	1.58247e-32	5.75757	0.074	0.002	3.34185e-28
ccl35.1	1.62363e-32	5.62526	0.074	0.002	3.42878e-28
ada	1.71378e-32	5.08523	0.093	0.004	3.61916e-28
si:dkey-27i16.2	1.75361e-32	5.60639	0.074	0.002	3.70328e-28
otud1	1.82898e-32	-2.27193	0.472	0.908	3.86243e-28
rhogb	2.09469e-32	4.56558	0.093	0.004	4.42356e-28
serpinb1l1	2.10422e-32	3.43885	0.324	0.054	4.44369e-28
lrrc10	2.13359e-32	-4.215	0.028	0.688	4.50572e-28
si:dkeyp-69e1.8	2.26576e-32	3.57274	0.25	0.032	4.78484e-28
minos1	2.496e-32	-1.72954	0.352	0.894	5.27106e-28
aldoab	2.88061e-32	-1.65118	0.38	0.933	6.08328e-28
acadvl	3.02279e-32	-2.84156	0.204	0.786	6.38352e-28
tagln2	4.06906e-32	4.72457	0.676	0.317	8.59303e-28
hexa	4.18076e-32	3.48975	0.176	0.016	8.82893e-28
anxa1a	4.29727e-32	3.4217	0.12	0.007	9.07497e-28
si:rp71-36a1.1	4.80915e-32	4.2924	0.12	0.007	1.0156e-27
ybx1	4.85915e-32	-0.802845	0.954	0.986	1.02616e-27
tuba8l2	4.9041e-32	-1.68302	0.269	0.885	1.03565e-27
si:rp71-1h20.3	5.02718e-32	-2.36014	0.056	0.724	1.06164e-27
ankhb	5.47027e-32	7.63254	0.046	0	1.15521e-27
traf1	5.47027e-32	6.70582	0.046	0	1.15521e-27
dpysl5b	5.54302e-32	7.68884	0.046	0	1.17057e-27
si:ch73-380l3.2	5.54302e-32	7.53015	0.046	0	1.17057e-27
si:ch73-173h19.3	5.54302e-32	7.49464	0.046	0	1.17057e-27
LOC110438472	5.54302e-32	8.02813	0.046	0	1.17057e-27
slitrk6	5.61672e-32	8.24833	0.046	0	1.18614e-27
rundc3aa	5.61672e-32	7.60907	0.046	0	1.18614e-27
rbfox1	5.61672e-32	8.03786	0.046	0	1.18614e-27
phyhiplb	5.61672e-32	7.61759	0.046	0	1.18614e-27
rgl2	5.61672e-32	8.47053	0.046	0	1.18614e-27
soga3a	5.69139e-32	7.71451	0.046	0	1.20191e-27
g6pd	5.69139e-32	6.60944	0.046	0	1.20191e-27
mapk11	5.76705e-32	6.68553	0.046	0	1.21789e-27
kansl1l	5.76705e-32	6.73956	0.046	0	1.21789e-27
dock5	5.84371e-32	6.26289	0.046	0	1.23407e-27
igsf9ba	5.84371e-32	5.95562	0.046	0	1.23407e-27
sybu	5.84371e-32	7.21492	0.046	0	1.23407e-27
lzts2b	5.92138e-32	6.41345	0.046	0	1.25048e-27
irge4	5.92138e-32	5.80891	0.046	0	1.25048e-27
si:zfos-464b6.2	5.92138e-32	6.19014	0.046	0	1.25048e-27
dhrs9	6.24245e-32	4.19045	0.046	0	1.31828e-27
trim63b	6.99781e-32	-2.50693	0.083	0.768	1.4778e-27
fermt3b	7.25502e-32	8.24497	0.056	0.001	1.53212e-27
sult6b1	7.66646e-32	6.3698	0.056	0.001	1.619e-27
csrnp3	7.75149e-32	6.87517	0.056	0.001	1.63696e-27
c1qa	7.75149e-32	6.55839	0.056	0.001	1.63696e-27
bace1	7.83745e-32	6.25716	0.056	0.001	1.65511e-27
figf	7.92436e-32	6.76484	0.056	0.001	1.67347e-27
hs3st1l2	8.01222e-32	6.28833	0.056	0.001	1.69202e-27
zeb2b	8.01222e-32	6.27412	0.056	0.001	1.69202e-27
adamts2	8.01222e-32	6.41059	0.056	0.001	1.69202e-27
LOC571092	8.10106e-32	6.03269	0.056	0.001	1.71078e-27
sh3gl3a	8.46628e-32	5.53923	0.056	0.001	1.78791e-27
si:dkey-117m1.4	1.06178e-31	3.24449	0.204	0.022	2.24227e-27
ndufb11	1.0672e-31	-1.74732	0.472	0.903	2.2537e-27
uqcrc2b	1.13209e-31	-2.30617	0.25	0.803	2.39075e-27
xirp2a	1.20665e-31	-4.14252	0.056	0.696	2.54821e-27
psmg3	1.25011e-31	2.88433	0.343	0.061	2.63999e-27
ctss2.2	1.81498e-31	6.31081	0.083	0.003	3.83288e-27
si:ch211-87m7.1	1.81744e-31	-2.48722	0.046	0.712	3.83806e-27
sptssa	1.94211e-31	2.77346	0.602	0.208	4.10135e-27
ccdc149b	2.04304e-31	5.646	0.083	0.003	4.3145e-27
ndufs5	2.13162e-31	-1.6096	0.361	0.917	4.50156e-27
LOC101882338	2.59758e-31	6.002	0.093	0.004	5.48556e-27
LOC562630	2.74845e-31	3.31474	0.204	0.022	5.80418e-27
atp5g1	2.99566e-31	-1.40479	0.657	0.952	6.32624e-27
sb:cb230	3.52871e-31	6.12471	0.093	0.004	7.45194e-27
tmem176l.3a	4.14929e-31	3.71426	0.111	0.006	8.76247e-27
pdgfrl	4.64118e-31	-2.78542	0.093	0.745	9.80124e-27
ptbp1a	4.64627e-31	3.20093	0.389	0.08	9.812e-27
qki2	4.72042e-31	-3.78813	0.083	0.697	9.96859e-27
uqcrc1	4.96973e-31	-1.68382	0.435	0.88	1.04951e-26
syt1a	5.14934e-31	5.05186	0.269	0.041	1.08744e-26
ndufs4	5.35723e-31	-1.79826	0.278	0.857	1.13134e-26
sdhb	5.82402e-31	-1.46636	0.574	0.919	1.22992e-26
pqlc2	7.0233e-31	4.34811	0.148	0.012	1.48318e-26
si:dkey-51e6.1	7.74315e-31	-1.81073	0.352	0.863	1.6352e-26
eno1a	8.53674e-31	-1.38867	0.407	0.954	1.80279e-26
rnd3a	1.06842e-30	4.8184	0.139	0.01	2.25628e-26
si:ch211-271e10.2	1.15927e-30	5.95064	0.074	0.002	2.44815e-26
h3f3d	1.21654e-30	1.73583	0.907	0.861	2.56909e-26
ece2b	1.22204e-30	4.91108	0.139	0.01	2.5807e-26
mgat1b	1.31894e-30	5.07775	0.074	0.002	2.78534e-26
lxn	1.41605e-30	4.64179	0.657	0.312	2.99042e-26
nrap	1.46433e-30	-3.86162	0.046	0.68	3.09237e-26
myo3b	1.55369e-30	6.33236	0.065	0.002	3.28108e-26
rab15	1.56793e-30	5.8282	0.065	0.002	3.31116e-26
eva1a	1.61144e-30	6.39406	0.065	0.002	3.40304e-26
ncf1	1.67132e-30	4.82103	0.065	0.002	3.52949e-26
adgrb3	1.71767e-30	5.15764	0.065	0.002	3.62738e-26
slc27a1b	1.79778e-30	4.78403	0.065	0.002	3.79656e-26
minpp1b	1.84762e-30	5.28543	0.065	0.002	3.9018e-26
meig1	1.86453e-30	5.11151	0.065	0.002	3.93752e-26
pim1	2.0084e-30	-1.74833	0.648	0.94	4.24135e-26
palld	2.10526e-30	-2.33512	0.083	0.745	4.44588e-26
sesn2	2.3532e-30	3.98574	0.102	0.005	4.96949e-26
si:ch211-266g18.10	2.38709e-30	-4.42815	0.037	0.658	5.04107e-26
tpi1b	2.76805e-30	-1.28786	0.778	0.956	5.84557e-26
im:7138144	2.80464e-30	3.64064	0.231	0.03	5.92284e-26
ablim1b	2.90125e-30	-2.32398	0.25	0.796	6.12687e-26
rtn1b	3.18043e-30	6.38015	0.204	0.024	6.71643e-26
trim55b	3.50373e-30	-3.06814	0.056	0.702	7.39918e-26
il4r.2	4.10025e-30	3.82351	0.176	0.017	8.6589e-26
LOC101884357	4.11533e-30	4.48176	0.204	0.023	8.69076e-26
ndufa12	4.16312e-30	-1.44803	0.481	0.926	8.79168e-26
ndufb2	4.92084e-30	-1.36776	0.5	0.909	1.03918e-25
ric3b	5.04397e-30	5.98474	0.083	0.003	1.06519e-25
irx1a	5.28063e-30	-4.04829	0.028	0.656	1.11516e-25
sh3bgr	6.00907e-30	-3.76235	0.093	0.681	1.269e-25
eno1b	6.04302e-30	3.85082	0.185	0.019	1.27617e-25
cs	6.19853e-30	-2.35023	0.204	0.761	1.30901e-25
aco2	6.47177e-30	-3.56329	0.074	0.682	1.36671e-25
adam23a	6.52061e-30	4.61878	0.13	0.009	1.37702e-25
atpif1b	6.53461e-30	-1.10146	0.75	0.957	1.37998e-25
si:dkey-79f11.7	8.74246e-30	3.91275	0.139	0.011	1.84623e-25
dlgap4b	9.42019e-30	4.24684	0.12	0.008	1.98936e-25
cyc1	1.01219e-29	-1.24935	0.481	0.914	2.13754e-25
pacsin1a	1.11485e-29	5.0352	0.102	0.005	2.35434e-25
selt1b	1.12342e-29	3.20454	0.296	0.049	2.37243e-25
clic5a	1.18519e-29	4.14098	0.167	0.015	2.50289e-25
cfl1	1.27009e-29	1.43308	0.926	0.918	2.68217e-25
man1a1	1.45418e-29	4.87456	0.102	0.005	3.07094e-25
aco1	1.69727e-29	3.49982	0.25	0.035	3.5843e-25
ndufs7	1.77474e-29	-1.48338	0.454	0.908	3.74789e-25
ndufb8	1.87625e-29	-1.26246	0.676	0.94	3.96226e-25
atp6v1e1b	1.97021e-29	3.67295	0.454	0.116	4.16069e-25
mgat1a	1.97231e-29	3.2821	0.306	0.053	4.16511e-25
btg1	2.03801e-29	2.23858	0.889	0.876	4.30386e-25
ndufa8	2.41071e-29	-1.39613	0.546	0.923	5.09094e-25
tmem209	2.76051e-29	3.53736	0.148	0.012	5.82964e-25
LOC103910015	2.98617e-29	3.95741	0.194	0.022	6.3062e-25
hadhb	3.03577e-29	-1.78058	0.296	0.819	6.41095e-25
ppp2r3a	3.10293e-29	-2.83203	0.074	0.712	6.55278e-25
abracl	4.36181e-29	3.68516	0.241	0.034	9.21126e-25
dnajb6b	4.45095e-29	-2.63333	0.083	0.693	9.39951e-25
svila	4.512e-29	-3.3214	0.083	0.694	9.52844e-25
pfdn1	4.59478e-29	2.8061	0.426	0.1	9.70325e-25
abi3a	5.10717e-29	7.20383	0.037	0	1.07853e-24
mxra8a	5.10717e-29	7.11113	0.037	0	1.07853e-24
pycard	5.10717e-29	8.15534	0.037	0	1.07853e-24
zgc:100906	5.10717e-29	9.2003	0.037	0	1.07853e-24
chgb	5.10717e-29	9.64401	0.037	0	1.07853e-24
slc4a4b	5.10717e-29	6.75225	0.037	0	1.07853e-24
glipr1a	5.18359e-29	7.03582	0.037	0	1.09467e-24
def6c	5.18359e-29	7.18912	0.037	0	1.09467e-24
elovl7a	5.18359e-29	6.85627	0.037	0	1.09467e-24
fmn2b	5.18359e-29	7.35519	0.037	0	1.09467e-24
npr1a	5.18359e-29	7.82895	0.037	0	1.09467e-24
si:ch211-241b2.5	5.18359e-29	7.09026	0.037	0	1.09467e-24
nrxn2a	5.18359e-29	7.78684	0.037	0	1.09467e-24
si:dkey-110c1.7	5.18359e-29	7.18681	0.037	0	1.09467e-24
camta1a	5.18359e-29	7.69771	0.037	0	1.09467e-24
LOC569612	5.26114e-29	7.26055	0.037	0	1.11105e-24
zgc:162707	5.26114e-29	6.49386	0.037	0	1.11105e-24
alox5ap	5.26114e-29	6.84741	0.037	0	1.11105e-24
il10ra	5.26114e-29	6.80527	0.037	0	1.11105e-24
dfna5a	5.26114e-29	6.91196	0.037	0	1.11105e-24
si:dkey-1h6.8	5.26114e-29	7.53295	0.037	0	1.11105e-24
sytl4	5.33984e-29	6.69597	0.037	0	1.12767e-24
LOC108179343	5.33984e-29	6.56695	0.037	0	1.12767e-24
ahr1b	5.33984e-29	6.61523	0.037	0	1.12767e-24
ncf2	5.41972e-29	5.65691	0.037	0	1.14454e-24
si:dkey-192g7.3	5.41972e-29	6.204	0.037	0	1.14454e-24
itga1	5.41972e-29	4.91224	0.037	0	1.14454e-24
cnih2	5.41972e-29	6.12185	0.037	0	1.14454e-24
fgfr1b	5.41972e-29	4.91467	0.037	0	1.14454e-24
rin3	5.41972e-29	6.23109	0.037	0	1.14454e-24
ppp1r18	5.41972e-29	4.49165	0.037	0	1.14454e-24
map1aa	5.57767e-29	5.29151	0.111	0.007	1.17789e-24
si:dkey-91m11.5	6.54479e-29	4.77213	0.074	0.003	1.38213e-24
pigl	6.81232e-29	4.9695	0.093	0.004	1.43862e-24
cx43	6.96296e-29	6.55764	0.056	0.001	1.47044e-24
LOC103910871	7.10356e-29	6.79749	0.056	0.001	1.50013e-24
gnao1b	7.10356e-29	6.60659	0.056	0.001	1.50013e-24
tmem145	7.29489e-29	3.71124	0.13	0.009	1.54053e-24
scinla	7.31976e-29	6.32171	0.056	0.001	1.54579e-24
tnfb	7.39327e-29	5.96195	0.056	0.001	1.56131e-24
csmd2	7.42676e-29	4.1096	0.093	0.004	1.56838e-24
LOC101885715	7.54249e-29	5.9491	0.056	0.001	1.59282e-24
fybb	7.6947e-29	5.79657	0.056	0.001	1.62497e-24
mapk12a	7.77194e-29	5.4792	0.056	0.001	1.64128e-24
ndrg1a	7.84995e-29	5.52805	0.056	0.001	1.65775e-24
rasl11b	8.02655e-29	-2.84019	0.083	0.696	1.69505e-24
snx17	9.25705e-29	3.1623	0.343	0.068	1.9549e-24
uap1l1	9.27092e-29	4.25282	0.093	0.004	1.95783e-24
mylk4b	1.02901e-28	-4.95067	0.028	0.634	2.17305e-24
npc2	1.06839e-28	2.51773	0.546	0.177	2.25623e-24
got1	1.08767e-28	-3.03997	0.13	0.703	2.29695e-24
cyth1b	1.15106e-28	2.92056	0.269	0.042	2.43082e-24
ndufb3	1.15159e-28	-1.21791	0.491	0.914	2.43192e-24
neurl1aa	1.24143e-28	5.06646	0.083	0.004	2.62166e-24
atp5c1	1.31922e-28	-0.972611	0.602	0.939	2.78592e-24
rbck1	1.46318e-28	3.67851	0.111	0.007	3.08994e-24
cpne1	1.4715e-28	2.55249	0.657	0.267	3.10752e-24
raraa	1.49248e-28	3.50852	0.315	0.057	3.15182e-24
ndufb9	1.70985e-28	-1.263	0.62	0.923	3.61086e-24
aga	2.10256e-28	3.57636	0.12	0.008	4.44018e-24
si:ch211-114m9.1	2.11775e-28	5.25809	0.065	0.002	4.47226e-24
acsl4a	2.33013e-28	3.18212	0.306	0.055	4.92076e-24
LOC108191643	2.54768e-28	3.54563	0.241	0.035	5.3802e-24
ndufab1b	2.60665e-28	-1.49385	0.37	0.893	5.50472e-24
fam46ba	2.76814e-28	-2.85501	0.074	0.693	5.84575e-24
ckma	2.97804e-28	-1.64181	0.12	0.793	6.28902e-24
calr	3.79907e-28	2.78985	0.417	0.099	8.02288e-24
ciarta	3.95172e-28	3.88767	0.231	0.032	8.34525e-24
atf4b	4.32102e-28	1.43626	0.907	0.862	9.12512e-24
pmaip1	4.72959e-28	4.87252	0.231	0.032	9.98795e-24
cmtm6	4.73577e-28	3.80257	0.231	0.032	1.0001e-23
si:ch211-217k17.11	6.02538e-28	7.31333	0.046	0.001	1.27244e-23
ebf1a	6.02538e-28	9.09853	0.046	0.001	1.27244e-23
LOC100148479	6.23718e-28	8.14858	0.046	0.001	1.31717e-23
slc7a7	6.30941e-28	6.61082	0.046	0.001	1.33242e-23
sypb	6.38247e-28	7.00328	0.046	0.001	1.34785e-23
b3gnt2l	6.38247e-28	6.66038	0.046	0.001	1.34785e-23
fhl3b	6.38247e-28	6.31696	0.046	0.001	1.34785e-23
wu:fj58g06	6.45637e-28	7.59717	0.046	0.001	1.36346e-23
smap2	6.45637e-28	6.50313	0.046	0.001	1.36346e-23
arvcfb	6.47746e-28	-2.0473	0.148	0.794	1.36791e-23
arhgef16	6.53112e-28	4.79384	0.046	0.001	1.37924e-23
arhgef10lb	6.53112e-28	5.74532	0.046	0.001	1.37924e-23
LOC100003182	6.56728e-28	4.76643	0.111	0.007	1.38688e-23
cyp3c4	6.60672e-28	5.79504	0.046	0.001	1.39521e-23
LOC108181171	6.60672e-28	5.88276	0.046	0.001	1.39521e-23
LOC100334521	6.76055e-28	5.65093	0.046	0.001	1.42769e-23
gart	6.83879e-28	4.99778	0.046	0.001	1.44422e-23
selplg	6.83879e-28	3.44466	0.046	0.001	1.44422e-23
LOC100330243	6.83879e-28	5.80221	0.046	0.001	1.44422e-23
slc25a15a	6.91792e-28	6.00408	0.046	0.001	1.46093e-23
si:dkey-78l4.14	6.95782e-28	-1.85978	0.176	0.741	1.46935e-23
fgfr1a	6.99797e-28	5.1588	0.046	0.001	1.47783e-23
nipsnap2	8.21436e-28	-1.84451	0.306	0.844	1.73471e-23
ehd4	9.85003e-28	-1.96488	0.37	0.854	2.08013e-23
pfkfb3	1.05263e-27	3.64163	0.306	0.057	2.22295e-23
tktb	1.08832e-27	2.53634	0.444	0.112	2.29831e-23
ndufa9a	1.12666e-27	-1.99608	0.269	0.811	2.37929e-23
atp6v0ca	1.18569e-27	2.54269	0.685	0.332	2.50394e-23
si:ch211-183d21.1	1.26866e-27	3.72209	0.12	0.008	2.67915e-23
pcdh7a	1.30511e-27	7.91691	0.028	0	2.75614e-23
si:ch211-106h4.9	1.30511e-27	8.61839	0.028	0	2.75614e-23
LOC560447	1.30511e-27	7.63559	0.028	0	2.75614e-23
gbgt1l4	1.30511e-27	9.37126	0.028	0	2.75614e-23
brinp1	1.30511e-27	8.62596	0.028	0	2.75614e-23
inpp5d	1.30511e-27	6.8302	0.028	0	2.75614e-23
tnfrsf18	1.30511e-27	9.74512	0.028	0	2.75614e-23
alox12	1.30511e-27	7.6969	0.028	0	2.75614e-23
si:dkey-148a17.5	1.30511e-27	7.81018	0.028	0	2.75614e-23
lyve1a	1.30511e-27	8.79756	0.028	0	2.75614e-23
fut9b	1.30511e-27	8.60565	0.028	0	2.75614e-23
cacna1e	1.30511e-27	9.00346	0.028	0	2.75614e-23
myo1f	1.30511e-27	7.29912	0.028	0	2.75614e-23
kcnd3	1.30511e-27	8.10587	0.028	0	2.75614e-23
si:ch1073-392o20.1	1.30511e-27	7.14254	0.028	0	2.75614e-23
sp5a	1.30511e-27	8.47412	0.028	0	2.75614e-23
htr1fa	1.30511e-27	10.33	0.028	0	2.75614e-23
tex15	1.30511e-27	7.60228	0.028	0	2.75614e-23
timp4.2	1.30511e-27	8.30941	0.028	0	2.75614e-23
lrp1aa	1.30511e-27	8.00869	0.028	0	2.75614e-23
alpl	1.30511e-27	7.41657	0.028	0	2.75614e-23
sox13	1.30511e-27	10.1869	0.028	0	2.75614e-23
si:dkey-32n7.4	1.30511e-27	7.35536	0.028	0	2.75614e-23
itgam	1.30511e-27	7.41648	0.028	0	2.75614e-23
sh3bp1	1.30511e-27	6.8302	0.028	0	2.75614e-23
cetn2	1.30511e-27	8.58892	0.028	0	2.75614e-23
xpnpep2	1.30511e-27	8.84127	0.028	0	2.75614e-23
si:dkey-7i4.1	1.30511e-27	7.4517	0.028	0	2.75614e-23
p2ry13	1.30511e-27	7.41273	0.028	0	2.75614e-23
mecom	1.30511e-27	7.37521	0.028	0	2.75614e-23
si:dkey-262k9.2	1.30511e-27	8.60173	0.028	0	2.75614e-23
si:dkey-24p1.7	1.30511e-27	9.36403	0.028	0	2.75614e-23
LOC100536983	1.30511e-27	7.28229	0.028	0	2.75614e-23
chrnb2b	1.30511e-27	7.07987	0.028	0	2.75614e-23
rab42b	1.30511e-27	7.83493	0.028	0	2.75614e-23
LOC798168	1.30511e-27	7.87313	0.028	0	2.75614e-23
clmn	1.30511e-27	8.49398	0.028	0	2.75614e-23
sptbn4	1.30511e-27	8.47003	0.028	0	2.75614e-23
rab42a	1.30511e-27	7.75985	0.028	0	2.75614e-23
tagapb	1.30511e-27	7.25131	0.028	0	2.75614e-23
zgc:171965	1.30511e-27	7.53145	0.028	0	2.75614e-23
lrp1ba	1.30511e-27	7.05743	0.028	0	2.75614e-23
nkain4	1.30511e-27	6.92278	0.028	0	2.75614e-23
fam43b	1.30511e-27	10.3768	0.028	0	2.75614e-23
tec	1.30511e-27	8.2843	0.028	0	2.75614e-23
si:dkey-192j17.1	1.30511e-27	9.37012	0.028	0	2.75614e-23
lrrc4bb	1.30511e-27	8.68255	0.028	0	2.75614e-23
ppp2r2ca	1.30511e-27	7.29265	0.028	0	2.75614e-23
arhgef38	1.30511e-27	7.20765	0.028	0	2.75614e-23
si:ch211-196h16.12	1.30511e-27	16.6927	0.028	0	2.75614e-23
zgc:77358	1.30511e-27	8.18625	0.028	0	2.75614e-23
LOC110437953	1.30511e-27	9.6876	0.028	0	2.75614e-23
LOC100538279	1.30511e-27	7.91803	0.028	0	2.75614e-23
zte38	1.30511e-27	7.41873	0.028	0	2.75614e-23
LOC103909783	1.30511e-27	7.14605	0.028	0	2.75614e-23
LOC101886665	1.30511e-27	7.1965	0.028	0	2.75614e-23
slco5a1b	1.30511e-27	8.26339	0.028	0	2.75614e-23
napgb	1.30511e-27	7.715	0.028	0	2.75614e-23
LOC110438928	1.30511e-27	7.64286	0.028	0	2.75614e-23
LOC100334219	1.30511e-27	7.81077	0.028	0	2.75614e-23
cacng2a	1.30511e-27	7.0711	0.028	0	2.75614e-23
si:dkey-106c17.2	1.30511e-27	7.98396	0.028	0	2.75614e-23
LOC565691	1.30511e-27	7.95567	0.028	0	2.75614e-23
otop2	1.30511e-27	7.30429	0.028	0	2.75614e-23
dgki	1.30511e-27	8.37137	0.028	0	2.75614e-23
LOC110439357	1.30511e-27	9.08862	0.028	0	2.75614e-23
si:dkey-117n7.5	1.30511e-27	7.75875	0.028	0	2.75614e-23
casc1	1.30511e-27	7.15214	0.028	0	2.75614e-23
LOC101882789	1.30511e-27	6.81744	0.028	0	2.75614e-23
LOC108190056	1.30511e-27	7.085	0.028	0	2.75614e-23
scn4bb	1.30511e-27	7.60342	0.028	0	2.75614e-23
prune2	1.30511e-27	8.68109	0.028	0	2.75614e-23
si:ch211-202f5.2	1.30511e-27	7.70555	0.028	0	2.75614e-23
zgc:113050	1.30511e-27	7.10083	0.028	0	2.75614e-23
card14	1.30511e-27	6.9765	0.028	0	2.75614e-23
cntn3b	1.30511e-27	7.31645	0.028	0	2.75614e-23
kcnb1	1.30511e-27	7.27651	0.028	0	2.75614e-23
nrxn2b	1.30511e-27	6.8027	0.028	0	2.75614e-23
zgc:175177	1.30511e-27	7.41176	0.028	0	2.75614e-23
ovol1	1.30511e-27	7.22357	0.028	0	2.75614e-23
lmo1	1.30511e-27	7.50053	0.028	0	2.75614e-23
lingo1b	1.30511e-27	7.48326	0.028	0	2.75614e-23
LOC110437730	1.30511e-27	7.56985	0.028	0	2.75614e-23
cux2b	1.30511e-27	7.37045	0.028	0	2.75614e-23
ttc39a	1.30511e-27	6.84482	0.028	0	2.75614e-23
stap2b	1.30511e-27	8.81954	0.028	0	2.75614e-23
LOC103911542	1.30511e-27	7.28421	0.028	0	2.75614e-23
msi1	1.30511e-27	7.11718	0.028	0	2.75614e-23
LOC110440027	1.30511e-27	7.31744	0.028	0	2.75614e-23
zgc:91849	1.30511e-27	7.8451	0.028	0	2.75614e-23
fam155a.1	1.30511e-27	7.48466	0.028	0	2.75614e-23
map3k19	1.30511e-27	9.74079	0.028	0	2.75614e-23
arhgap20	1.30511e-27	7.1759	0.028	0	2.75614e-23
LOC101883176	1.30511e-27	7.06026	0.028	0	2.75614e-23
sema5ba	1.30511e-27	9.5265	0.028	0	2.75614e-23
pcdh1gc5	1.30511e-27	7.68306	0.028	0	2.75614e-23
si:ch211-139n6.3	1.30511e-27	7.35952	0.028	0	2.75614e-23
ttbk1a	1.30511e-27	8.04386	0.028	0	2.75614e-23
si:dkey-202e22.2	1.30511e-27	7.55919	0.028	0	2.75614e-23
zgc:153760	1.30511e-27	7.47858	0.028	0	2.75614e-23
si:ch73-51i5.2	1.30511e-27	7.27651	0.028	0	2.75614e-23
LOC798089	1.30511e-27	7.39302	0.028	0	2.75614e-23
fads6	1.30511e-27	7.14533	0.028	0	2.75614e-23
trim16	1.30511e-27	8.3828	0.028	0	2.75614e-23
plek2	1.30511e-27	7.5298	0.028	0	2.75614e-23
pcdh2ab3	1.30511e-27	7.28195	0.028	0	2.75614e-23
vegfba	1.30511e-27	7.66578	0.028	0	2.75614e-23
LOC100149701	1.30511e-27	8.09395	0.028	0	2.75614e-23
tmprss4a	1.30511e-27	8.56502	0.028	0	2.75614e-23
btr16	1.30511e-27	7.00868	0.028	0	2.75614e-23
LOC567650	1.30511e-27	7.0629	0.028	0	2.75614e-23
col4a4	1.30511e-27	9.63509	0.028	0	2.75614e-23
LOC794425	1.30511e-27	7.925	0.028	0	2.75614e-23
LOC568792	1.30511e-27	7.15146	0.028	0	2.75614e-23
zgc:174935	1.30511e-27	7.69618	0.028	0	2.75614e-23
s100t	1.30511e-27	7.82413	0.028	0	2.75614e-23
LOC101884580	1.30511e-27	8.36498	0.028	0	2.75614e-23
syt11b	1.30511e-27	7.32423	0.028	0	2.75614e-23
faxcb	1.30511e-27	7.32423	0.028	0	2.75614e-23
tmem74	1.30511e-27	7.47552	0.028	0	2.75614e-23
paqr6	1.30511e-27	8.44077	0.028	0	2.75614e-23
cx34.4	1.30511e-27	8.49994	0.028	0	2.75614e-23
slc6a15	1.30511e-27	8.99669	0.028	0	2.75614e-23
necab2	1.30511e-27	6.87045	0.028	0	2.75614e-23
spred3	1.30511e-27	8.77552	0.028	0	2.75614e-23
zgc:158464	1.30511e-27	7.25775	0.028	0	2.75614e-23
golph3l	1.30511e-27	7.23053	0.028	0	2.75614e-23
rims3	1.30511e-27	8.33435	0.028	0	2.75614e-23
si:dkey-284p5.3	1.30511e-27	7.54753	0.028	0	2.75614e-23
il20ra	1.30511e-27	6.87574	0.028	0	2.75614e-23
aig1	1.30511e-27	7.16932	0.028	0	2.75614e-23
si:ch211-147d7.5	1.30511e-27	6.93855	0.028	0	2.75614e-23
kif13bb	1.30511e-27	7.29882	0.028	0	2.75614e-23
si:ch211-196i2.1	1.30511e-27	7.02819	0.028	0	2.75614e-23
cldnh	1.30511e-27	13.8287	0.028	0	2.75614e-23
LOC110438242	1.30511e-27	7.13847	0.028	0	2.75614e-23
gabrg2	1.30511e-27	7.55478	0.028	0	2.75614e-23
LOC100151333	1.30511e-27	7.46502	0.028	0	2.75614e-23
LOC108181097	1.30511e-27	8.28372	0.028	0	2.75614e-23
LOC100007935	1.30511e-27	9.481	0.028	0	2.75614e-23
LOC100331776	1.30511e-27	7.0903	0.028	0	2.75614e-23
nptxrb	1.30511e-27	7.86208	0.028	0	2.75614e-23
LOC100331190	1.30511e-27	7.31542	0.028	0	2.75614e-23
LOC570014	1.30511e-27	7.06156	0.028	0	2.75614e-23
rnf223	1.30511e-27	7.12843	0.028	0	2.75614e-23
hoxc5a	1.30511e-27	7.74098	0.028	0	2.75614e-23
csad	1.30511e-27	7.28165	0.028	0	2.75614e-23
soga3b	1.30511e-27	7.43067	0.028	0	2.75614e-23
si:ch211-157j23.2	1.30511e-27	7.21337	0.028	0	2.75614e-23
si:ch211-157j23.3	1.30511e-27	7.23813	0.028	0	2.75614e-23
LOC100331291	1.30511e-27	7.89196	0.028	0	2.75614e-23
cxl34b.11	1.30511e-27	8.93966	0.028	0	2.75614e-23
klhl14	1.30511e-27	7.67173	0.028	0	2.75614e-23
sv2bb	1.30511e-27	7.55478	0.028	0	2.75614e-23
apba2a	1.30511e-27	7.07545	0.028	0	2.75614e-23
LOC101884895	1.30511e-27	7.18147	0.028	0	2.75614e-23
LOC101885940	1.30511e-27	7.81894	0.028	0	2.75614e-23
hs3st1l1	1.30511e-27	7.13472	0.028	0	2.75614e-23
pdha1a	1.35319e-27	-1.84076	0.38	0.833	2.85767e-23
fam83ha	1.4749e-27	3.3462	0.167	0.017	3.11469e-23
pag1	1.67098e-27	6.18273	0.074	0.003	3.52877e-23
camk2a	2.00693e-27	-5.79076	0.019	0.599	4.23824e-23
zyx	2.02879e-27	-2.39432	0.176	0.758	4.28439e-23
cdkn3	2.14532e-27	4.4127	0.157	0.015	4.5305e-23
mhc1zba	2.20633e-27	2.12023	0.843	0.738	4.65932e-23
zgc:113411	2.36347e-27	4.38856	0.074	0.003	4.99118e-23
si:dkey-111e8.5	2.50739e-27	4.46174	0.139	0.012	5.2951e-23
itpr2	2.60362e-27	3.8665	0.083	0.004	5.49833e-23
flncb	3.24124e-27	-5.45383	0.028	0.599	6.84484e-23
zgc:136929	3.87373e-27	3.01138	0.38	0.087	8.18054e-23
nenf	3.93929e-27	3.19053	0.231	0.033	8.319e-23
pkma	4.30901e-27	-1.47224	0.546	0.901	9.09976e-23
gnao1a	4.42102e-27	3.13183	0.222	0.03	9.3363e-23
vat1	5.03925e-27	5.85649	0.204	0.027	1.06419e-22
ubash3ba	5.10168e-27	5.41639	0.102	0.006	1.07737e-22
lrrn1	5.1496e-27	5.74132	0.093	0.005	1.08749e-22
pparda	6.76205e-27	3.95539	0.148	0.014	1.42801e-22
c1qc	7.149e-27	5.46827	0.093	0.005	1.50973e-22
psmb9a	7.97348e-27	4.35905	0.093	0.005	1.68384e-22
si:ch73-234b20.5	1.10459e-26	3.27952	0.231	0.033	2.33267e-22
prkcdb	1.24427e-26	3.65396	0.185	0.022	2.62764e-22
tnfaip3	1.26854e-26	3.59771	0.278	0.048	2.6789e-22
lmbrd2b	1.27067e-26	4.42458	0.111	0.007	2.68341e-22
glsa	1.31113e-26	4.29016	0.139	0.012	2.76884e-22
ndufs1	1.34341e-26	-1.97221	0.231	0.759	2.83701e-22
mcm4	1.40972e-26	5.70455	0.065	0.002	2.97705e-22
mapkapk3	1.41885e-26	-2.54464	0.102	0.704	2.99632e-22
ubb	1.77394e-26	2.68967	0.889	0.878	3.74621e-22
skap2	1.77434e-26	3.25051	0.065	0.002	3.74706e-22
enah	1.93498e-26	-2.59438	0.093	0.688	4.08628e-22
rnd1b	2.01904e-26	7.19025	0.056	0.001	4.26381e-22
ptprna	2.03757e-26	6.53026	0.056	0.001	4.30294e-22
[truncated: 11,630 more rows]

## Sheet: NeuCe__vs__EndP
	p_val	avg_log2FC	pct.1	pct.2	p_val_adj
cfl1l	2.33336e-131	8.30045	0.63	0.003	4.9276e-127
cldn7b	4.46829e-127	13.3298	0.583	0	9.43614e-123
epcam	5.55505e-126	10.4515	0.62	0.005	1.17312e-121
wu:fb18f06	9.23841e-121	10.2222	0.565	0.001	1.95097e-116
cx30.3	1.27118e-120	9.27152	0.565	0.001	2.68447e-116
phex	9.67528e-117	10.7037	0.556	0.002	2.04323e-112
cygb1	2.00674e-114	9.46306	0.537	0.001	4.23784e-110
cldnb	1.77106e-112	11.1267	0.583	0.009	3.74013e-108
zgc:163022	2.73752e-110	9.99294	0.519	0.001	5.7811e-106
oclna	2.95378e-110	7.65783	0.546	0.004	6.23779e-106
cdh1	6.93292e-108	7.27536	0.574	0.01	1.4641e-103
si:ch211-286f9.2	4.03841e-104	10.5329	0.481	0	8.52831e-100
si:ch211-98n17.5	9.37207e-104	7.91589	0.491	0.001	1.97919e-99
cldnc	7.22515e-103	8.15222	0.528	0.006	1.52581e-98
agr2	1.8511e-102	7.91109	0.519	0.005	3.90915e-98
si:ch211-105j21.9	1.85769e-102	6.43016	0.537	0.008	3.92307e-98
cd9b	2.02095e-102	5.9482	0.574	0.013	4.26785e-98
slc16a9a	2.58961e-102	9.07947	0.509	0.004	5.46874e-98
moxd1l	6.21116e-100	9.63967	0.472	0.001	1.31167e-95
prdx1	3.20887e-99	6.57229	0.583	0.017	6.77649e-95
ckbb	4.61032e-98	5.30827	0.704	0.043	9.73607e-94
zgc:92313	6.08838e-98	10.4547	0.454	0	1.28574e-93
pax8	6.08838e-98	10.8967	0.454	0	1.28574e-93
tg	7.12062e-98	10.2399	0.565	0.016	1.50373e-93
syt11a	8.45992e-98	4.28249	0.611	0.022	1.78657e-93
timp4.1	9.0205e-98	9.25718	0.463	0.001	1.90495e-93
lta4h	5.33792e-96	7.38665	0.491	0.005	1.12726e-91
macc1	6.85781e-96	9.891	0.444	0	1.44823e-91
spint1a	1.39474e-95	7.83138	0.463	0.002	2.94541e-91
cldni	1.34158e-91	9.67723	0.435	0.001	2.83314e-87
crygs2	1.56155e-91	8.81092	0.435	0.001	3.29768e-87
cep57l1	8.00761e-88	5.89269	0.5	0.012	1.69105e-83
rassf7b	1.0104e-87	10.3098	0.407	0	2.13376e-83
si:ch211-264f5.6	1.0104e-87	10.03	0.407	0	2.13376e-83
mlana	1.71548e-87	5.04721	0.454	0.005	3.62274e-83
tpo	1.08899e-85	10.3241	0.398	0	2.29972e-81
aif1l	2.01276e-83	5.0395	0.5	0.014	4.25055e-79
tnk1	3.02231e-83	6.42512	0.398	0.001	6.38252e-79
nrp2a	3.50367e-83	7.17687	0.417	0.003	7.39905e-79
stard14	1.23229e-81	10.4351	0.38	0	2.60235e-77
lsr	1.23229e-81	9.64878	0.38	0	2.60235e-77
tjp3	1.23229e-81	9.62847	0.38	0	2.60235e-77
pcdh19	3.96495e-81	6.97706	0.407	0.003	8.37319e-77
limk2	7.37747e-80	5.32073	0.454	0.01	1.55797e-75
slc5a5	1.2939e-79	11.0089	0.37	0	2.73246e-75
si:ch211-198m17.1	1.96678e-79	8.68478	0.38	0.001	4.15345e-75
dclk1a	1.18896e-78	4.72134	0.519	0.022	2.51084e-74
bcam	8.12649e-78	3.57315	0.639	0.045	1.71615e-73
rab11fip1b	1.68577e-77	4.17977	0.528	0.024	3.56e-73
slc38a8b	2.76716e-77	7.74817	0.38	0.002	5.8437e-73
met	1.39006e-75	9.69492	0.352	0	2.93552e-71
pttg1ipa	2.3754e-75	7.24413	0.38	0.003	5.01636e-71
fam213ab	3.1654e-75	7.60334	0.361	0.001	6.68469e-71
crhbp	1.42234e-73	11.1226	0.343	0	3.0037e-69
lrtm2a	2.21635e-73	8.30477	0.352	0.001	4.68049e-69
chd5	3.47595e-73	7.47969	0.361	0.002	7.34052e-69
irf6	6.09378e-73	6.05567	0.37	0.003	1.28688e-68
penkb	1.44301e-71	10.137	0.333	0	3.04734e-67
cadm4	2.8378e-71	3.32298	0.407	0.009	5.99286e-67
lim2.5	1.45158e-69	9.28049	0.324	0	3.06544e-65
LOC100002134	1.45158e-69	9.47868	0.324	0	3.06544e-65
mpzl3	1.45158e-69	9.21735	0.324	0	3.06544e-65
osbpl7	1.45158e-69	9.18407	0.324	0	3.06544e-65
dcst2	3.25803e-69	7.274	0.343	0.002	6.88031e-65
osbpl3a	3.47594e-69	5.91904	0.361	0.004	7.34049e-65
slc7a10a	4.68548e-69	6.8782	0.343	0.002	9.8948e-65
cited4a	3.10894e-68	4.44964	0.565	0.043	6.56546e-64
lgals2a	6.04981e-68	3.24676	0.713	0.087	1.2776e-63
epb41a	1.44789e-67	10.0108	0.315	0	3.05766e-63
f2rl1.2	1.44789e-67	9.07685	0.315	0	3.05766e-63
rgrb	1.26388e-66	3.62702	0.463	0.022	2.66905e-62
adamts17	1.43211e-65	9.44944	0.306	0	3.02433e-61
tmem54a	2.18853e-65	8.2584	0.315	0.001	4.62173e-61
vim	1.07342e-63	2.97861	0.778	0.124	2.26686e-59
csrp2	1.31508e-63	3.67432	0.38	0.01	2.77718e-59
si:ch211-95j8.2	1.40468e-63	9.94454	0.296	0	2.9664e-59
LOC100535067	2.34275e-63	9.11314	0.306	0.001	4.94742e-59
gdpd3a	2.43136e-63	8.07723	0.306	0.001	5.13454e-59
zgc:153615	1.36634e-61	9.09155	0.287	0	2.88544e-57
si:ch211-202f5.3	1.36634e-61	9.61866	0.287	0	2.88544e-57
si:ch73-97h19.2	1.36634e-61	9.35189	0.287	0	2.88544e-57
bgna	1.36634e-61	9.28993	0.287	0	2.88544e-57
si:ch211-95j8.5	1.36634e-61	8.94162	0.287	0	2.88544e-57
epdl1	1.85446e-61	4.75546	0.38	0.012	3.91625e-57
rap1gap	3.22093e-61	6.60067	0.296	0.001	6.80195e-57
si:dkey-26c10.5	3.9878e-61	5.45132	0.324	0.004	8.42144e-57
timp4.3	4.42865e-61	4.71134	0.417	0.018	9.35242e-57
mrpl57	4.51356e-60	3.85824	0.63	0.08	9.53173e-56
mapk9	4.07153e-59	4.81301	0.389	0.015	8.59825e-55
ncam1b	5.23384e-59	4.16093	0.333	0.006	1.10528e-54
tmsb1	8.18328e-59	2.75992	0.713	0.096	1.72815e-54
baiap2l1a	1.26111e-57	9.13619	0.269	0	2.66321e-53
dnase1l4.1	1.26111e-57	9.85936	0.269	0	2.66321e-53
ildr1a	3.50211e-57	6.94943	0.287	0.002	7.39575e-53
dio1	4.49251e-57	4.59169	0.454	0.031	9.48729e-53
si:dkey-33i11.3	1.17378e-56	4.08139	0.352	0.011	2.47878e-52
arhgef5	2.03321e-56	4.24155	0.37	0.014	4.29374e-52
crb3a	1.19677e-55	8.58921	0.259	0	2.52733e-51
khdrbs2	1.19677e-55	8.9174	0.259	0	2.52733e-51
bik	1.82913e-55	7.55159	0.296	0.004	3.86275e-51
il17rc	2.66198e-55	6.90244	0.269	0.001	5.62156e-51
LOC101883877	2.76174e-55	6.28072	0.269	0.001	5.83224e-51
ptprfb	3.54196e-55	4.52112	0.426	0.026	7.4799e-51
stmn1b	3.41384e-54	3.73084	0.5	0.043	7.20934e-50
calm2b	3.88025e-54	3.13002	0.889	0.31	8.1943e-50
f11r.1	5.91238e-54	4.31102	0.509	0.053	1.24858e-49
fgfbp1b	1.12653e-53	9.52014	0.25	0	2.379e-49
LOC108183364	1.12653e-53	8.92107	0.25	0	2.379e-49
dsg2.1	1.12653e-53	9.00824	0.25	0	2.379e-49
pcbd1	1.54256e-53	5.29024	0.296	0.005	3.25759e-49
uchl1	5.32601e-53	4.05199	0.574	0.069	1.12475e-48
slc3a2a	5.84007e-53	4.00129	0.407	0.025	1.23331e-48
abcc1	5.41274e-52	5.26553	0.306	0.008	1.14306e-47
cyba	8.05803e-52	3.53108	0.472	0.04	1.7017e-47
arrdc1a	1.0519e-51	8.27083	0.241	0	2.2214e-47
pcsk1nl	1.0519e-51	10.9672	0.241	0	2.2214e-47
oclnb	1.0519e-51	8.53018	0.241	0	2.2214e-47
slc6a14	1.0519e-51	8.60932	0.241	0	2.2214e-47
vegfaa	1.4904e-51	2.05743	0.361	0.016	3.14743e-47
ckmt1	1.88237e-51	7.70635	0.25	0.001	3.97518e-47
dio3b	2.04979e-51	5.4774	0.287	0.005	4.32875e-47
si:ch211-157e21.2	2.67037e-51	6.08002	0.269	0.003	5.63928e-47
camk2d1	3.574e-51	6.18235	0.269	0.003	7.54757e-47
LOC101883319	3.63576e-51	6.14205	0.269	0.003	7.678e-47
bmf2	4.23599e-51	3.66376	0.426	0.03	8.94556e-47
hmgb3a	7.01501e-51	4.8634	0.38	0.022	1.48143e-46
ankrd22	1.89391e-50	4.89354	0.454	0.041	3.99955e-46
dbn1	3.66798e-50	2.63806	0.528	0.056	7.74604e-46
rnf128a	4.78988e-50	3.62118	0.435	0.033	1.01153e-45
syt1a	8.04364e-50	7.58116	0.269	0.004	1.69866e-45
cndp2	9.73251e-50	4.13098	0.454	0.041	2.05531e-45
hhatla	9.74408e-50	8.65433	0.231	0	2.05775e-45
cacnb4b	9.74408e-50	8.49486	0.231	0	2.05775e-45
si:dkey-248g15.3	9.74408e-50	9.84989	0.231	0	2.05775e-45
zgc:112148	1.78618e-49	5.97811	0.269	0.004	3.77206e-45
si:ch1073-443f11.2	3.25258e-49	5.40459	0.25	0.002	6.86879e-45
scinlb	3.48999e-49	5.41111	0.25	0.002	7.37016e-45
si:ch211-286c4.6	4.65091e-49	3.86852	0.259	0.003	9.82178e-45
cbr1l	2.11929e-48	3.62536	0.481	0.051	4.47552e-44
clstn1	2.73593e-48	4.51576	0.333	0.015	5.77773e-44
slc31a2	3.78675e-48	5.01507	0.287	0.008	7.99687e-44
rrbp1a	4.75838e-48	4.00624	0.519	0.066	1.00487e-43
si:dkey-93h22.4	8.95512e-48	8.59682	0.222	0	1.89114e-43
stmn2a	8.95512e-48	11.4517	0.222	0	1.89114e-43
st14a	8.95512e-48	8.52249	0.222	0	1.89114e-43
flvcr1	8.95512e-48	8.22841	0.222	0	1.89114e-43
id4	9.47131e-48	6.32246	0.269	0.005	2.00015e-43
mpzl2b	1.53243e-47	4.77003	0.269	0.005	3.23619e-43
stmn4l	1.53338e-47	6.88372	0.25	0.003	3.23819e-43
sepw1	5.51676e-47	3.97859	0.843	0.329	1.16503e-42
abca2	3.88601e-46	3.60218	0.306	0.012	8.20647e-42
tpst1	4.04767e-46	3.21488	0.556	0.078	8.54787e-42
zgc:165481	8.16588e-46	8.90481	0.213	0	1.72447e-41
zgc:92380	8.16588e-46	9.1779	0.213	0	1.72447e-41
sncgb	8.16588e-46	11.0485	0.213	0	1.72447e-41
znf185	8.16588e-46	8.57087	0.213	0	1.72447e-41
phox2a	8.16588e-46	11.2324	0.213	0	1.72447e-41
st3gal1l	8.16588e-46	9.28689	0.213	0	1.72447e-41
mllt11	8.16588e-46	11.1654	0.213	0	1.72447e-41
cgnb	8.16588e-46	8.23855	0.213	0	1.72447e-41
gng3	8.16588e-46	10.5808	0.213	0	1.72447e-41
LOC553446	8.16588e-46	8.17273	0.213	0	1.72447e-41
zgc:153284	8.16588e-46	8.43096	0.213	0	1.72447e-41
elavl3	1.25315e-45	10.1736	0.222	0.001	2.64641e-41
gap43	1.36588e-45	9.06123	0.231	0.002	2.88447e-41
cplx2	1.51738e-45	8.14831	0.231	0.002	3.20439e-41
fabp3	1.56202e-45	2.79016	0.648	0.107	3.29868e-41
olfml3b	1.93905e-45	6.39598	0.231	0.002	4.09488e-41
krt94	2.44998e-45	-6.77107	0.093	0.844	5.17386e-41
zgc:110222	2.47716e-45	4.24765	0.231	0.002	5.23128e-41
zgc:153929	2.55725e-45	4.85454	0.241	0.003	5.40041e-41
sorl1	2.03e-44	3.61102	0.278	0.009	4.28696e-40
rasd1	2.31294e-44	6.13865	0.324	0.017	4.88447e-40
ezrb	2.79507e-44	2.63227	0.481	0.054	5.90263e-40
ppdpfa	2.81081e-44	3.91091	0.389	0.031	5.93587e-40
chaf1a	4.25548e-44	5.13697	0.259	0.006	8.98671e-40
mid1ip1b	5.81229e-44	2.94892	0.343	0.02	1.22744e-39
LOC568486	7.38883e-44	8.51723	0.204	0	1.56037e-39
zgc:163083	7.38883e-44	8.65244	0.204	0	1.56037e-39
prph	7.38883e-44	11.3674	0.204	0	1.56037e-39
zgc:110372	7.38883e-44	9.48037	0.204	0	1.56037e-39
stmn2b	7.38883e-44	10.3235	0.204	0	1.56037e-39
klf5l	7.38883e-44	8.25558	0.204	0	1.56037e-39
si:ch73-22o12.1	7.65411e-44	3.16074	0.389	0.03	1.61639e-39
dlg2	9.28171e-44	7.30796	0.241	0.004	1.96011e-39
cadm2a	1.40224e-43	7.23094	0.222	0.002	2.96124e-39
ca5a	1.49896e-43	3.50688	0.38	0.029	3.16551e-39
zgc:158423	1.67413e-43	5.34676	0.213	0.001	3.53544e-39
necap1	1.9192e-43	4.7918	0.222	0.002	4.05297e-39
rrbp1b	2.10088e-43	5.70154	0.231	0.003	4.43664e-39
zgc:162184	2.13061e-43	6.07026	0.222	0.002	4.49943e-39
LOC795545	1.43779e-42	-2.97015	0.787	0.976	3.03633e-38
fabp11a	2.13327e-42	-6.01081	0.093	0.823	4.50505e-38
klhl35	4.64004e-42	5.78237	0.241	0.005	9.79884e-38
myo9b	6.63489e-42	8.18974	0.194	0	1.40116e-37
foxe1	6.63489e-42	8.45183	0.194	0	1.40116e-37
nkx2.4b	6.63489e-42	8.99181	0.194	0	1.40116e-37
aspn	6.63489e-42	8.56285	0.194	0	1.40116e-37
ywhah	9.80581e-42	4.14224	0.398	0.038	2.07079e-37
kcnip1b	1.06108e-41	5.65871	0.231	0.004	2.2408e-37
qdpra	1.57947e-41	6.74587	0.213	0.002	3.33551e-37
aldoab	8.7691e-41	3.76278	0.38	0.033	1.85186e-36
tuba1c	1.66045e-40	6.39997	0.278	0.013	3.50653e-36
cx35.4	2.77272e-40	5.06929	0.241	0.006	5.85543e-36
prrg2	3.09228e-40	2.56331	0.333	0.023	6.53027e-36
ccser2a	3.24123e-40	4.2538	0.269	0.011	6.84483e-36
arg2	3.59587e-40	2.85775	0.731	0.196	7.59375e-36
ap1m2	5.91325e-40	8.03554	0.185	0	1.24876e-35
esr2b	5.91325e-40	8.29678	0.185	0	1.24876e-35
calb1	5.91325e-40	10.0035	0.185	0	1.24876e-35
tmem79b	5.91325e-40	8.01537	0.185	0	1.24876e-35
nrg1	6.27957e-40	4.8591	0.231	0.005	1.32612e-35
snap25a	7.90828e-40	7.49942	0.213	0.003	1.67007e-35
zgc:65894	9.12089e-40	9.6235	0.194	0.001	1.92615e-35
maptb	9.12089e-40	9.35779	0.194	0.001	1.92615e-35
slc35g2a	9.98255e-40	8.02044	0.194	0.001	2.10811e-35
nr2f6b	1.04946e-39	6.44565	0.213	0.003	2.21625e-35
egr3	1.05211e-39	3.61374	0.315	0.019	2.22186e-35
selm	4.25687e-39	2.87983	0.417	0.045	8.98966e-35
lxn	4.47532e-39	4.26031	0.657	0.186	9.45099e-35
elavl4	1.37548e-38	8.6353	0.222	0.005	2.90474e-34
lman1	1.53457e-38	3.46028	0.324	0.023	3.2407e-34
zgc:91890	2.257e-38	3.36423	0.38	0.036	4.76633e-34
acadsb	2.53431e-38	2.91613	0.398	0.04	5.35196e-34
slc38a4	3.53978e-38	4.99501	0.222	0.005	7.47531e-34
cadm1a	4.9787e-38	3.33147	0.278	0.014	1.0514e-33
tescb	5.23131e-38	8.01686	0.176	0	1.10475e-33
tuba2	5.23131e-38	10.3136	0.176	0	1.10475e-33
stmn4	5.23131e-38	10.2105	0.176	0	1.10475e-33
tecrl2a	5.23131e-38	8.18364	0.176	0	1.10475e-33
pax2a	5.23131e-38	9.00425	0.176	0	1.10475e-33
tshr	5.23131e-38	7.63216	0.176	0	1.10475e-33
ptk2bb	5.23131e-38	7.82201	0.176	0	1.10475e-33
snx10a	5.36979e-38	4.37231	0.222	0.005	1.13399e-33
arl4cb	6.4862e-38	5.82352	0.213	0.004	1.36976e-33
ywhag2	7.29461e-38	6.03149	0.241	0.009	1.54048e-33
cox5ab	8.66364e-38	2.57185	0.574	0.1	1.82959e-33
scg3	9.21057e-38	7.82727	0.194	0.002	1.94509e-33
ggt7	1.10328e-37	5.73364	0.204	0.003	2.32991e-33
fam84a	1.13211e-37	6.52573	0.194	0.002	2.3908e-33
zgc:112437	1.49001e-37	4.58585	0.194	0.002	3.14661e-33
zgc:173594	3.27396e-37	4.21151	0.259	0.012	6.91394e-33
slmapb	4.61454e-37	2.98079	0.259	0.012	9.74498e-33
ubald1a	5.55665e-37	2.63245	0.426	0.05	1.17345e-32
gnao1a	8.65775e-37	5.8792	0.222	0.006	1.82834e-32
nab1b	8.88909e-37	3.51805	0.231	0.008	1.8772e-32
sost	9.41793e-37	2.67993	0.231	0.008	1.98888e-32
si:dkey-31f5.8	1.18379e-36	5.78522	0.222	0.006	2.49993e-32
endouc	2.55117e-36	3.71658	0.25	0.011	5.38755e-32
rgl3a	3.01525e-36	2.30691	0.222	0.006	6.36761e-32
zgc:174906	3.11788e-36	3.45038	0.361	0.036	6.58435e-32
mgp	4.59463e-36	9.06402	0.167	0	9.70293e-32
si:dkey-280e21.3	4.59463e-36	9.73954	0.167	0	9.70293e-32
elf3	4.59463e-36	9.79063	0.167	0	9.70293e-32
ctnnd2a	4.59463e-36	8.71668	0.167	0	9.70293e-32
fam83fa	4.59463e-36	8.37577	0.167	0	9.70293e-32
tmsb2	5.19001e-36	7.72105	0.194	0.003	1.09603e-31
hmp19	6.32114e-36	6.70089	0.194	0.003	1.3349e-31
txnrd1	6.56015e-36	3.0363	0.519	0.094	1.38537e-31
LOC558044	7.57172e-36	6.10887	0.194	0.003	1.599e-31
fez1	7.88467e-36	7.3351	0.185	0.002	1.66508e-31
idh1	8.01107e-36	2.95648	0.583	0.128	1.69178e-31
f8	8.09575e-36	-11.0194	0.009	0.72	1.70966e-31
alpi.1	8.15912e-36	7.52062	0.185	0.002	1.72304e-31
plcxd3	8.35449e-36	5.60261	0.194	0.003	1.7643e-31
spock3	1.16493e-35	-6.24729	0.13	0.76	2.46011e-31
egr4	1.21563e-35	3.19761	0.231	0.009	2.56717e-31
zgc:153911	5.39672e-35	7.72465	0.213	0.006	1.13968e-30
aqp8a.1	1.73185e-34	-11.7519	0	0.7	3.65732e-30
rab7	2.09138e-34	2.14585	0.602	0.124	4.41658e-30
inhbb	2.35072e-34	3.78319	0.278	0.018	4.96426e-30
si:ch73-70c5.1	2.60608e-34	4.82912	0.204	0.005	5.50353e-30
spag1a	3.06422e-34	2.7896	0.269	0.016	6.47102e-30
slc7a14a	4.00699e-34	9.57688	0.157	0	8.46197e-30
slc29a4	4.00699e-34	9.03391	0.157	0	8.46197e-30
sult4a1	4.00699e-34	9.69676	0.157	0	8.46197e-30
apcdd1l	4.00699e-34	7.4974	0.157	0	8.46197e-30
serpind1	4.00699e-34	7.66061	0.157	0	8.46197e-30
scg2a	4.00699e-34	10.7124	0.157	0	8.46197e-30
nrxn3b	4.00699e-34	8.10531	0.157	0	8.46197e-30
myt1b	4.00699e-34	10.2454	0.157	0	8.46197e-30
tac3a	4.00699e-34	11.6208	0.157	0	8.46197e-30
cd44a	4.00699e-34	8.65697	0.157	0	8.46197e-30
stxbp1a	4.36368e-34	7.15147	0.185	0.003	9.21523e-30
tspan4a	5.03244e-34	2.76057	0.333	0.03	1.06275e-29
slc4a2b	5.26114e-34	5.02241	0.194	0.004	1.11105e-29
prkag2a	5.94248e-34	5.0321	0.222	0.009	1.25493e-29
nfasca	7.11319e-34	5.31727	0.185	0.003	1.50216e-29
marveld3	7.76377e-34	6.51282	0.167	0.001	1.63955e-29
LOC110438203	7.90356e-34	6.50899	0.167	0.001	1.66907e-29
LOC798483	8.32584e-34	6.48656	0.176	0.002	1.75825e-29
LOC110438326	8.61347e-34	5.94885	0.176	0.002	1.81899e-29
zgc:73359	9.70014e-34	5.95257	0.176	0.002	2.04848e-29
plcd1b	1.05587e-33	4.85842	0.176	0.002	2.22978e-29
si:dkey-16l2.20	1.493e-33	3.04164	0.519	0.097	3.15292e-29
ets2	2.0612e-33	2.72424	0.481	0.079	4.35285e-29
serpinb1	2.29289e-33	2.70213	0.296	0.023	4.84212e-29
fxyd1	2.46494e-33	2.81356	0.741	0.212	5.20547e-29
sb:cb1058	2.59356e-33	3.26246	0.324	0.03	5.47708e-29
pik3r3b	3.15831e-33	3.27448	0.361	0.04	6.66973e-29
LOC563082	3.44707e-33	6.84605	0.204	0.006	7.27951e-29
cotl1	6.17476e-33	1.81918	0.528	0.099	1.30399e-28
si:dkey-11f4.16	8.50831e-33	4.32039	0.204	0.006	1.79678e-28
pard3ba	9.69621e-33	4.24073	0.204	0.006	2.04765e-28
clic2	1.21426e-32	-5.39878	0.213	0.769	2.56428e-28
cacnb1	1.24058e-32	5.63618	0.194	0.005	2.61986e-28
ef1	1.55104e-32	2.78914	0.398	0.052	3.27549e-28
fn1b	1.91025e-32	1.81416	0.287	0.022	4.03406e-28
map1b	3.47057e-32	9.46563	0.148	0	7.32916e-28
tppp2	3.47057e-32	9.58889	0.148	0	7.32916e-28
tprg1	3.47057e-32	7.78491	0.148	0	7.32916e-28
rprma	3.47057e-32	10.1424	0.148	0	7.32916e-28
dscaml1	3.47057e-32	8.9977	0.148	0	7.32916e-28
sv2a	3.47057e-32	9.34681	0.148	0	7.32916e-28
f2rl1.1	3.47057e-32	7.45333	0.148	0	7.32916e-28
LOC110438227	3.47057e-32	7.44355	0.148	0	7.32916e-28
gna15.2	3.47057e-32	7.20199	0.148	0	7.32916e-28
glod5	5.27685e-32	2.61996	0.352	0.039	1.11437e-27
tagln3b	6.04878e-32	8.2707	0.157	0.001	1.27738e-27
si:ch211-195b11.3	6.85039e-32	6.47255	0.157	0.001	1.44667e-27
tlx2	7.07679e-32	6.71289	0.167	0.002	1.49448e-27
rab6ba	7.10526e-32	2.76119	0.352	0.039	1.50049e-27
si:dkey-87o1.2	7.22544e-32	4.37591	0.157	0.001	1.52587e-27
ube2ql1	7.28247e-32	3.77555	0.37	0.047	1.53791e-27
pla2g15	8.02327e-32	2.8763	0.343	0.037	1.69435e-27
tmem238a	8.37652e-32	5.24234	0.167	0.002	1.76895e-27
LOC103909305	9.33048e-32	3.49246	0.213	0.009	1.97041e-27
purba	1.64175e-31	2.294	0.574	0.126	3.46705e-27
badb	1.79569e-31	2.51332	0.38	0.048	3.79214e-27
tuba1a	2.48943e-31	5.65543	0.194	0.006	5.25718e-27
rab11fip1a	3.00273e-31	4.23547	0.287	0.025	6.34116e-27
LOC110437884	3.14554e-31	3.98909	0.222	0.011	6.64276e-27
mfsd10	3.67141e-31	3.60776	0.222	0.011	7.75328e-27
oxr1b	7.17239e-31	4.07283	0.231	0.013	1.51466e-26
mab21l1	8.70461e-31	5.30482	0.185	0.005	1.83824e-26
casz1	1.12219e-30	5.14638	0.241	0.015	2.36985e-26
myh9a	1.28012e-30	5.42706	0.185	0.005	2.70336e-26
cd99	1.36028e-30	1.95566	0.583	0.131	2.87265e-26
sulf2a	1.53928e-30	6.23518	0.176	0.004	3.25066e-26
lmna	1.88038e-30	2.38269	0.407	0.06	3.97099e-26
ptprub	1.89721e-30	2.47717	0.213	0.01	4.00653e-26
dnajc5aa	1.96917e-30	5.84438	0.176	0.004	4.1585e-26
atcaya	2.98606e-30	8.53732	0.139	0	6.30597e-26
bin2a	2.98606e-30	7.34032	0.139	0	6.30597e-26
hoxc4a	2.98606e-30	9.51277	0.139	0	6.30597e-26
si:ch211-207j7.2	2.98606e-30	9.23546	0.139	0	6.30597e-26
si:ch1073-340i21.1	2.98606e-30	7.76875	0.139	0	6.30597e-26
chmp4c	2.98606e-30	7.54579	0.139	0	6.30597e-26
cntnap2a	3.40219e-30	6.55611	0.167	0.003	7.18475e-26
si:ch73-141c7.1	3.76506e-30	3.8075	0.259	0.019	7.95106e-26
lima1a	4.50011e-30	3.80646	0.602	0.189	9.50333e-26
ascl1a	5.20073e-30	7.8844	0.148	0.001	1.09829e-25
podxl2	5.20073e-30	7.11289	0.148	0.001	1.09829e-25
clic5a	5.23882e-30	4.65612	0.167	0.003	1.10633e-25
gnb5b	5.58235e-30	6.57873	0.148	0.001	1.17888e-25
pcdh11	5.78345e-30	6.16849	0.148	0.001	1.22135e-25
rsph1	5.99174e-30	5.39377	0.148	0.001	1.26534e-25
cdkn3	6.0417e-30	6.21855	0.157	0.002	1.27589e-25
dnmbp	6.56909e-30	2.57296	0.352	0.044	1.38726e-25
vamp1	7.02391e-30	4.49831	0.157	0.002	1.48331e-25
si:ch211-165i18.2	7.26284e-30	4.00447	0.157	0.002	1.53377e-25
zgc:113208	9.17054e-30	3.20074	0.324	0.034	1.93664e-25
mdh1aa	9.65207e-30	2.2807	0.667	0.189	2.03832e-25
angptl4	1.06569e-29	2.06555	0.667	0.202	2.25053e-25
srgn	1.26463e-29	-3.01785	0.481	0.797	2.67064e-25
atp5g1	1.5132e-29	2.72256	0.657	0.18	3.19557e-25
phox2bb	1.93319e-29	6.20576	0.204	0.01	4.08251e-25
elovl1a	2.27616e-29	3.24849	0.213	0.011	4.80679e-25
ctsba	5.12268e-29	3.91931	0.685	0.283	1.08181e-24
si:ch73-119p20.1	5.3077e-29	6.10529	0.176	0.005	1.12088e-24
adkb	5.69903e-29	3.29607	0.25	0.018	1.20352e-24
macrod2	8.38595e-29	3.03927	0.306	0.032	1.77095e-24
LOC101883994	8.49668e-29	3.3654	0.398	0.065	1.79433e-24
pon1	8.84161e-29	3.61951	0.204	0.01	1.86717e-24
clip2	9.12944e-29	5.1979	0.176	0.005	1.92795e-24
klhl13	9.93109e-29	3.73151	0.204	0.01	2.09725e-24
si:ch211-194e15.5	1.04132e-28	4.59516	0.176	0.005	2.19907e-24
rbm47	1.05665e-28	3.99457	0.176	0.005	2.23143e-24
cmbl	1.58988e-28	2.61541	0.398	0.064	3.35752e-24
peli1a	1.61508e-28	2.77841	0.343	0.043	3.41073e-24
tspan7b	1.63161e-28	4.50478	0.167	0.004	3.44563e-24
si:dkey-51e6.1	1.66392e-28	2.68979	0.352	0.045	3.51386e-24
zgc:86599	1.86005e-28	1.55594	0.815	0.357	3.92806e-24
lrrc20	2.04878e-28	5.09265	0.167	0.004	4.32661e-24
si:ch211-191a24.4	2.3129e-28	4.44305	0.167	0.004	4.88438e-24
si:dkey-261h17.1	2.49197e-28	-7.21284	0.019	0.63	5.26254e-24
tubb2	2.55289e-28	9.04905	0.13	0	5.39119e-24
dpp6b	2.55289e-28	8.75197	0.13	0	5.39119e-24
scg2b	2.55289e-28	9.97717	0.13	0	5.39119e-24
nrxn1a	2.55289e-28	8.55326	0.13	0	5.39119e-24
sncb	2.55289e-28	9.33687	0.13	0	5.39119e-24
alcamb	2.55289e-28	8.51439	0.13	0	5.39119e-24
pllp	2.55289e-28	7.36377	0.13	0	5.39119e-24
eno2	2.55289e-28	9.45233	0.13	0	5.39119e-24
si:dkey-171o17.8	2.55289e-28	8.33809	0.13	0	5.39119e-24
col7a1l	2.55289e-28	8.34201	0.13	0	5.39119e-24
si:dkeyp-75h12.7	2.55289e-28	7.52417	0.13	0	5.39119e-24
LOC100537502	2.55289e-28	7.27124	0.13	0	5.39119e-24
aplp1	2.80927e-28	6.09952	0.157	0.003	5.93263e-24
ppfia2	3.45146e-28	5.53986	0.157	0.003	7.28879e-24
fam46c	3.65731e-28	2.88425	0.306	0.033	7.7235e-24
syt4	4.05911e-28	7.93561	0.139	0.001	8.57203e-24
LOC103911065	4.76267e-28	6.04249	0.148	0.002	1.00578e-23
ildr1b	4.92724e-28	6.26807	0.139	0.001	1.04053e-23
rab11fip4b	5.0061e-28	5.48512	0.148	0.002	1.05719e-23
vsig10	5.1038e-28	5.50271	0.139	0.001	1.07782e-23
msi2b	6.07014e-28	2.23555	0.435	0.073	1.28189e-23
prkcdb	6.93086e-28	4.47314	0.185	0.008	1.46366e-23
rcan2	7.3768e-28	2.92179	0.222	0.014	1.55783e-23
tp53bp2b	8.83624e-28	2.50981	0.306	0.033	1.86604e-23
kcng2	8.84915e-28	4.5882	0.185	0.008	1.86876e-23
elovl1b	8.92628e-28	2.04291	0.611	0.176	1.88505e-23
rhpn2	1.36835e-27	3.49588	0.241	0.018	2.88968e-23
smad1	2.52868e-27	3.28871	0.278	0.028	5.34007e-23
myh7ba	2.84633e-27	2.83906	0.176	0.006	6.01087e-23
ckba	2.86498e-27	2.16311	0.509	0.116	6.05027e-23
itsn2a	4.00087e-27	2.69964	0.213	0.013	8.44904e-23
cfap20	4.17894e-27	2.37251	0.343	0.046	8.82509e-23
rtn4b	5.93679e-27	3.17044	0.25	0.022	1.25373e-22
syne2b	6.37124e-27	5.55213	0.204	0.012	1.34548e-22
mmp14a	7.25056e-27	3.75464	0.231	0.017	1.53117e-22
ndrg3a	7.42862e-27	2.32606	0.472	0.093	1.56878e-22
LOC100148950	7.87202e-27	4.3336	0.167	0.005	1.66241e-22
ndufa1	1.27162e-26	1.82305	0.704	0.218	2.68541e-22
evlb	1.31836e-26	5.05348	0.157	0.004	2.78411e-22
si:ch211-195b15.8	1.33701e-26	3.40694	0.574	0.164	2.82349e-22
gprc5c	1.42093e-26	5.19573	0.157	0.004	3.00072e-22
LOC562630	1.55483e-26	2.64912	0.204	0.012	3.28348e-22
slc39a14	1.7271e-26	2.64119	0.25	0.022	3.64728e-22
mb	1.82e-26	-3.93713	0.296	0.752	3.84347e-22
magi2a	1.86011e-26	4.18146	0.157	0.004	3.92817e-22
notch1b	1.97369e-26	-7.30889	0.019	0.601	4.16803e-22
anxa5b	2.10155e-26	1.92866	0.444	0.083	4.43804e-22
asf1bb	2.13581e-26	2.98853	0.25	0.022	4.51041e-22
ctnnd2b	2.16942e-26	7.32777	0.12	0	4.58138e-22
smkr1	2.16942e-26	7.30304	0.12	0	4.58138e-22
kcnc1a	2.16942e-26	8.13447	0.12	0	4.58138e-22
espn	2.16942e-26	8.3473	0.12	0	4.58138e-22
sytl5	2.16942e-26	7.42201	0.12	0	4.58138e-22
atl1	2.16942e-26	8.31973	0.12	0	4.58138e-22
nrsn1	2.16942e-26	8.72027	0.12	0	4.58138e-22
sntg2	2.16942e-26	7.42899	0.12	0	4.58138e-22
snap25b	2.16942e-26	8.61956	0.12	0	4.58138e-22
sulf1	2.16942e-26	7.87329	0.12	0	4.58138e-22
cart2	2.16942e-26	11.3376	0.12	0	4.58138e-22
syt6b	2.16942e-26	8.45206	0.12	0	4.58138e-22
cdhr1a	2.16942e-26	8.30186	0.12	0	4.58138e-22
zgc:158482	3.0154e-26	4.99775	0.148	0.003	6.36793e-22
adam23a	3.37177e-26	7.57914	0.13	0.001	7.12051e-22
calr	3.37442e-26	1.81967	0.417	0.072	7.1261e-22
cant1b	3.43042e-26	4.64725	0.176	0.008	7.24435e-22
st8sia5	3.43143e-26	7.1453	0.13	0.001	7.2465e-22
ppfia3	3.49214e-26	6.97153	0.13	0.001	7.37471e-22
pcbp3	3.55392e-26	8.62172	0.13	0.001	7.50516e-22
pkp3a	3.61677e-26	8.10269	0.13	0.001	7.6379e-22
LOC559637	3.68073e-26	6.63989	0.13	0.001	7.77297e-22
si:dkey-7j14.5	3.70593e-26	5.99685	0.139	0.002	7.82617e-22
uqcrfs1	3.95135e-26	2.05971	0.62	0.166	8.34446e-22
camk2n1a	4.00504e-26	5.95064	0.222	0.017	8.45783e-22
upf3a	4.29802e-26	3.87912	0.139	0.002	9.07656e-22
zgc:153426	4.66653e-26	3.85977	0.139	0.002	9.85479e-22
cycsb	4.74583e-26	1.73616	0.824	0.366	1.00222e-21
slc25a22	4.78734e-26	1.99926	0.657	0.214	1.01099e-21
cox5aa	4.91873e-26	2.06006	0.722	0.256	1.03874e-21
shroom1	5.85417e-26	3.79209	0.176	0.008	1.23628e-21
zbtb10	5.96138e-26	2.40183	0.231	0.018	1.25892e-21
mt2	6.98224e-26	3.01056	0.361	0.057	1.47451e-21
irf2bpl	7.6445e-26	2.28167	0.472	0.102	1.61437e-21
fam162a	7.8192e-26	1.74513	0.537	0.127	1.65126e-21
sdr16c5b	8.38456e-26	2.06233	0.5	0.111	1.77065e-21
phldb1a	8.40171e-26	2.11695	0.194	0.011	1.77427e-21
tmem59l	1.24746e-25	4.45923	0.185	0.01	2.63438e-21
psmd4a	1.61478e-25	3.09943	0.269	0.028	3.41009e-21
klf2a	1.94182e-25	-4.46234	0.056	0.628	4.10073e-21
slc3a2b	1.99142e-25	1.9215	0.667	0.213	4.20547e-21
tmem268	2.36238e-25	3.60952	0.185	0.01	4.98887e-21
zgc:101840	2.64495e-25	4.39819	0.194	0.012	5.5856e-21
ing2	2.85009e-25	3.18881	0.213	0.015	6.01882e-21
tmem59	3.20716e-25	1.84108	0.519	0.12	6.77288e-21
spata13	3.66037e-25	4.41338	0.157	0.005	7.72998e-21
immp2l	4.0386e-25	3.24624	0.231	0.019	8.52872e-21
atp6v1e1b	4.52958e-25	2.66192	0.454	0.095	9.56556e-21
zgc:123068	5.77039e-25	2.42581	0.5	0.119	1.21859e-20
ndufa12	8.44311e-25	2.09714	0.481	0.106	1.78302e-20
bcap31	9.3529e-25	1.84474	0.37	0.059	1.97515e-20
LOC101884357	1.01237e-24	3.5422	0.204	0.014	2.13793e-20
egfl7	1.29828e-24	-5.73109	0.028	0.585	2.74172e-20
map4l	1.45707e-24	2.80359	0.231	0.02	3.07703e-20
cpe	1.47488e-24	7.12262	0.139	0.003	3.11465e-20
flot1a	1.52131e-24	6.2671	0.139	0.003	3.21271e-20
ank2a	1.54507e-24	6.44251	0.139	0.003	3.26288e-20
tspan4b	1.60362e-24	-3.91082	0.111	0.64	3.38652e-20
lrrfip1a	1.70994e-24	2.32799	0.426	0.084	3.61106e-20
b3gnt2a	1.8332e-24	8.83311	0.111	0	3.87136e-20
amph	1.8332e-24	7.85251	0.111	0	3.87136e-20
nmnat2	1.8332e-24	8.36564	0.111	0	3.87136e-20
apoa1a	1.8332e-24	6.60435	0.111	0	3.87136e-20
LOC100004180	1.8332e-24	7.43101	0.111	0	3.87136e-20
mfi2	1.8332e-24	6.6119	0.111	0	3.87136e-20
scn8ab	1.8332e-24	7.20584	0.111	0	3.87136e-20
sypa	1.8332e-24	8.4981	0.111	0	3.87136e-20
celsr3	1.8332e-24	8.14248	0.111	0	3.87136e-20
LOC110440111	1.8332e-24	6.95818	0.111	0	3.87136e-20
eef1a1a	1.8332e-24	8.446	0.111	0	3.87136e-20
fat2	1.8332e-24	8.2883	0.111	0	3.87136e-20
chrna5	1.8332e-24	9.13947	0.111	0	3.87136e-20
adm2a	1.8332e-24	6.81285	0.111	0	3.87136e-20
mid1ip1a	1.8332e-24	8.00328	0.111	0	3.87136e-20
myo5b	1.8332e-24	7.1336	0.111	0	3.87136e-20
duox	1.8332e-24	7.08382	0.111	0	3.87136e-20
capn1b	2.01003e-24	5.11333	0.139	0.003	4.24477e-20
elmo1	2.26318e-24	2.10365	0.37	0.061	4.77939e-20
tbx2a	2.3053e-24	5.04518	0.204	0.015	4.86832e-20
hoxb5b	2.53653e-24	6.74061	0.13	0.002	5.35665e-20
rab3c	2.79773e-24	6.51107	0.13	0.002	5.90824e-20
kif1ab	2.82548e-24	8.19005	0.12	0.001	5.96685e-20
tmeff1b	2.87517e-24	7.83899	0.12	0.001	6.07179e-20
snap91	2.97717e-24	7.13559	0.12	0.001	6.28719e-20
insm1b	3.02951e-24	7.66697	0.12	0.001	6.39771e-20
myt1a	3.02951e-24	7.1063	0.12	0.001	6.39771e-20
ap3b2	3.02951e-24	6.73968	0.12	0.001	6.39771e-20
cadpsa	3.03561e-24	5.73978	0.13	0.002	6.4106e-20
il12rb2	3.24025e-24	5.75692	0.13	0.002	6.84277e-20
plxna3	3.34764e-24	4.96314	0.13	0.002	7.06955e-20
ppp1r15b.1	3.34764e-24	5.59397	0.13	0.002	7.06955e-20
rab3aa	3.36321e-24	6.5867	0.12	0.001	7.10243e-20
map2	3.4403e-24	3.3623	0.167	0.008	7.26522e-20
lrp2a	3.48234e-24	5.4837	0.12	0.001	7.35401e-20
scg5	3.48234e-24	4.72014	0.12	0.001	7.35401e-20
zgc:109934	3.48367e-24	2.11348	0.481	0.111	7.35682e-20
il17ra1a	3.63178e-24	4.48863	0.13	0.002	7.66959e-20
arl4d	3.8758e-24	4.39991	0.222	0.019	8.18492e-20
gnai1	4.54066e-24	1.95034	0.611	0.185	9.58897e-20
ramp2	4.79338e-24	-4.26915	0.056	0.605	1.01227e-19
ctnnb1	5.07117e-24	2.02681	0.704	0.246	1.07093e-19
calm1b	5.56226e-24	3.57351	0.315	0.046	1.17464e-19
ppl	9.00363e-24	4.35871	0.176	0.01	1.90139e-19
si:ch211-105c13.3	9.14114e-24	2.36993	0.444	0.101	1.93043e-19
tmsb	9.89275e-24	5.98682	0.194	0.014	2.08915e-19
capgb	1.18712e-23	3.08664	0.204	0.015	2.50697e-19
si:ch211-248e11.2	1.51145e-23	-5.80137	0.046	0.578	3.19188e-19
si:dkey-105h11.2	1.97882e-23	2.24756	0.315	0.045	4.17887e-19
mink1	2.59793e-23	2.07219	0.315	0.045	5.48631e-19
rac3b	2.95965e-23	4.39458	0.148	0.005	6.25018e-19
abracl	3.09213e-23	2.91958	0.241	0.025	6.52996e-19
cox6a2	3.7879e-23	2.73127	0.667	0.284	7.99929e-19
krt15	4.71541e-23	-5.47983	0.12	0.621	9.958e-19
gng13b	5.4037e-23	3.13223	0.306	0.044	1.14115e-18
atp6v1aa	5.82778e-23	3.12354	0.231	0.023	1.23071e-18
tpm2	5.83296e-23	2.21513	0.315	0.046	1.23181e-18
adprm	6.34022e-23	3.3252	0.222	0.02	1.33893e-18
galnt12	6.59164e-23	3.16013	0.241	0.026	1.39202e-18
reep5	6.78092e-23	1.63648	0.722	0.311	1.432e-18
cyc1	7.65588e-23	2.43682	0.481	0.113	1.61677e-18
desi2	7.66694e-23	3.25013	0.25	0.028	1.6191e-18
mbpb	7.78293e-23	-3.1385	0.296	0.039	1.6436e-18
atp5e	7.93099e-23	1.78876	0.824	0.379	1.67487e-18
si:dkey-234h16.7	8.56262e-23	2.90342	0.204	0.016	1.80825e-18
ldlrap1a	9.50933e-23	2.11048	0.204	0.016	2.00818e-18
kif1aa	1.11598e-22	4.25645	0.157	0.008	2.35673e-18
ppiab	1.31366e-22	0.978305	0.954	0.83	2.77418e-18
atp6v1h	1.41123e-22	2.20701	0.315	0.047	2.98024e-18
uqcrb	1.48137e-22	1.81482	0.796	0.321	3.12835e-18
si:ch211-149l1.2	1.54118e-22	7.41967	0.102	0	3.25466e-18
nsfa	1.54118e-22	7.93059	0.102	0	3.25466e-18
map7d2a	1.54118e-22	8.06625	0.102	0	3.25466e-18
ncs1a	1.54118e-22	7.83765	0.102	0	3.25466e-18
rab39bb	1.54118e-22	7.8052	0.102	0	3.25466e-18
gcshb	1.54118e-22	6.65803	0.102	0	3.25466e-18
scn1a	1.54118e-22	8.37438	0.102	0	3.25466e-18
syn2b	1.54118e-22	8.04235	0.102	0	3.25466e-18
LOC795051	1.54118e-22	8.25239	0.102	0	3.25466e-18
chata	1.54118e-22	9.28893	0.102	0	3.25466e-18
rap1gap2a	1.54118e-22	8.0929	0.102	0	3.25466e-18
bnipl	1.54118e-22	6.55616	0.102	0	3.25466e-18
si:rp71-77l1.1	1.54118e-22	8.71386	0.102	0	3.25466e-18
slc2a3a	1.54118e-22	9.77786	0.102	0	3.25466e-18
si:ch211-129c21.1	1.54118e-22	6.96019	0.102	0	3.25466e-18
si:zfos-1011f11.1	1.54118e-22	7.57433	0.102	0	3.25466e-18
si:dkey-19b23.12	1.54118e-22	6.94683	0.102	0	3.25466e-18
nkx2.3	1.54118e-22	7.04087	0.102	0	3.25466e-18
si:dkey-77f5.10	1.54118e-22	7.82177	0.102	0	3.25466e-18
wisp1b	1.54118e-22	9.26227	0.102	0	3.25466e-18
sqlea	1.54118e-22	6.8683	0.102	0	3.25466e-18
tac1	1.54118e-22	8.8202	0.102	0	3.25466e-18
LOC110438181	1.54118e-22	7.93504	0.102	0	3.25466e-18
duox2	1.54118e-22	7.56345	0.102	0	3.25466e-18
atp6v1b2	1.55427e-22	5.4635	0.13	0.003	3.2823e-18
cpt1b	1.57813e-22	4.67796	0.13	0.003	3.33269e-18
tmem189	1.73454e-22	2.09577	0.398	0.077	3.663e-18
rtn4ip1	1.78254e-22	3.07466	0.13	0.003	3.76438e-18
si:ch73-86n18.1	1.83688e-22	-5.48104	0.083	0.592	3.87912e-18
hrsp12	1.87201e-22	1.88505	0.269	0.033	3.95331e-18
arpp21	1.95085e-22	7.85948	0.12	0.002	4.11981e-18
tnfsf12	1.99119e-22	1.41919	0.176	0.011	4.205e-18
si:dkey-56f14.7	2.29289e-22	6.17394	0.12	0.002	4.84212e-18
rab6bb	2.44735e-22	6.22683	0.148	0.006	5.1683e-18
oaz1b	2.45142e-22	1.56028	0.806	0.391	5.1769e-18
ccdc40	2.6484e-22	6.0839	0.111	0.001	5.59289e-18
rims2b	2.72459e-22	3.9557	0.194	0.015	5.75379e-18
slc4a5	2.83804e-22	4.23929	0.111	0.001	5.99338e-18
znrf2b	3.12167e-22	2.75943	0.222	0.022	6.59234e-18
tmem88b	3.41563e-22	-5.04036	0.065	0.575	7.21312e-18
mtus1a	4.28319e-22	4.78155	0.148	0.006	9.04523e-18
slc31a1	4.55237e-22	2.09576	0.333	0.055	9.6137e-18
cd151l	4.60594e-22	1.69483	0.37	0.066	9.72683e-18
pik3c3	4.76754e-22	3.0348	0.204	0.017	1.00681e-17
suclg1	5.14545e-22	2.4084	0.444	0.105	1.08662e-17
slc38a5a	5.36531e-22	2.02372	0.222	0.022	1.13305e-17
LOC108179059	5.48278e-22	2.04585	0.333	0.055	1.15785e-17
osbpl10b	5.95435e-22	2.82577	0.222	0.022	1.25744e-17
aimp1	8.53646e-22	2.25232	0.352	0.062	1.80273e-17
serpinb14	8.65417e-22	2.55617	0.269	0.034	1.82759e-17
ndufb9	9.03505e-22	1.69654	0.62	0.185	1.90802e-17
tfe3a	9.28818e-22	1.84562	0.593	0.178	1.96148e-17
si:ch211-145b13.6	9.31196e-22	-5.51983	0.028	0.543	1.9665e-17
ssr3	9.98338e-22	1.8288	0.75	0.329	2.10829e-17
si:ch211-260e23.9	1.40982e-21	2.02569	0.454	0.11	2.97725e-17
zgc:153409	1.4846e-21	1.73902	0.574	0.173	3.13517e-17
hipk2	1.51664e-21	1.68283	0.454	0.111	3.20284e-17
gsto2	1.54191e-21	2.24929	0.407	0.086	3.2562e-17
prkcsh	1.64643e-21	1.83781	0.361	0.066	3.47693e-17
cxcl18a.1	1.86669e-21	4.06825	0.139	0.005	3.94208e-17
ppp1r14c	1.91857e-21	3.94909	0.139	0.005	4.05163e-17
usp2b	2.15488e-21	2.70258	0.194	0.016	4.55067e-17
LOC108191643	2.16176e-21	2.81866	0.241	0.028	4.5652e-17
vamp2	2.21001e-21	4.22014	0.222	0.025	4.6671e-17
cebpb	2.58363e-21	2.43496	0.722	0.335	5.45611e-17
cd164	3.11668e-21	2.06048	0.37	0.071	6.58181e-17
abcc5	3.14783e-21	2.51754	0.324	0.054	6.6476e-17
cfl1	3.19894e-21	1.12837	0.926	0.759	6.75552e-17
cdh2	3.32678e-21	1.20617	0.444	0.099	7.02549e-17
emid1	3.3988e-21	1.80051	0.157	0.009	7.17758e-17
rab3ab	3.47863e-21	5.54443	0.13	0.004	7.34617e-17
pfkfb4b	3.56007e-21	2.28488	0.37	0.073	7.51815e-17
dhrs7	3.65454e-21	2.68621	0.185	0.014	7.71765e-17
xpr1b	4.01153e-21	2.60071	0.269	0.038	8.47155e-17
si:ch73-288o11.5	4.11531e-21	3.66516	0.167	0.011	8.69071e-17
si:dkeyp-75h12.2	4.13112e-21	5.14484	0.13	0.004	8.72409e-17
hmgb3b	4.28169e-21	1.80529	0.426	0.095	9.04208e-17
dusp2	4.4937e-21	3.36077	0.481	0.133	9.4898e-17
ehd4	4.51769e-21	1.04269	0.37	0.069	9.54045e-17
kif26ba	4.73036e-21	5.92448	0.148	0.008	9.98958e-17
snx22	4.76625e-21	4.57514	0.13	0.004	1.00654e-16
zgc:122979	5.04654e-21	4.38036	0.13	0.004	1.06573e-16
cd59	5.33513e-21	-0.458574	0.204	0.018	1.12667e-16
mgst3a	7.06542e-21	1.46274	0.611	0.21	1.49208e-16
zgc:173593	7.81923e-21	2.23619	0.296	0.045	1.65127e-16
ldhba	8.82863e-21	2.53963	0.63	0.224	1.86443e-16
gpr85	9.48595e-21	5.43305	0.12	0.003	2.00324e-16
cybrd1	9.59763e-21	2.07699	0.389	0.08	2.02683e-16
atp5b	9.67339e-21	2.0655	0.87	0.562	2.04283e-16
plcd3a	1.00789e-20	3.15163	0.176	0.013	2.12845e-16
syngr1a	1.2439e-20	3.1046	0.194	0.017	2.62687e-16
si:dkeyp-69e1.8	1.27391e-20	2.01915	0.25	0.031	2.69024e-16
syngr3a	1.28989e-20	7.64288	0.093	0	2.72398e-16
pcloa	1.28989e-20	8.09398	0.093	0	2.72398e-16
dnm1a	1.28989e-20	7.58708	0.093	0	2.72398e-16
nos1	1.28989e-20	10.6057	0.093	0	2.72398e-16
si:ch211-182d3.1	1.28989e-20	7.87859	0.093	0	2.72398e-16
ptprnb	1.28989e-20	7.93887	0.093	0	2.72398e-16
atp2b3a	1.28989e-20	8.45697	0.093	0	2.72398e-16
kif5aa	1.28989e-20	8.13476	0.093	0	2.72398e-16
kcnma1a	1.28989e-20	8.50136	0.093	0	2.72398e-16
gsto1	1.28989e-20	7.12167	0.093	0	2.72398e-16
ret	1.28989e-20	9.04774	0.093	0	2.72398e-16
slc18a3a	1.28989e-20	9.00801	0.093	0	2.72398e-16
drgx	1.28989e-20	9.99354	0.093	0	2.72398e-16
etv1	1.28989e-20	8.04822	0.093	0	2.72398e-16
ddc	1.28989e-20	9.33713	0.093	0	2.72398e-16
hmx2	1.28989e-20	9.47326	0.093	0	2.72398e-16
hspa4l	1.28989e-20	8.82383	0.093	0	2.72398e-16
rltpr	1.28989e-20	7.87162	0.093	0	2.72398e-16
stx1b	1.28989e-20	7.48603	0.093	0	2.72398e-16
fam49al	1.28989e-20	7.71538	0.093	0	2.72398e-16
csmd2	1.28989e-20	6.61857	0.093	0	2.72398e-16
cpa6	1.28989e-20	7.27847	0.093	0	2.72398e-16
fa2h	1.28989e-20	6.61818	0.093	0	2.72398e-16
marveld2b	1.28989e-20	7.02334	0.093	0	2.72398e-16
ano9b	1.28989e-20	7.43178	0.093	0	2.72398e-16
fermt1	1.28989e-20	6.49921	0.093	0	2.72398e-16
gna15.1	1.28989e-20	6.22652	0.093	0	2.72398e-16
hivep2a	1.29217e-20	2.12953	0.315	0.053	2.72881e-16
sept5a	1.52316e-20	7.2159	0.111	0.002	3.21661e-16
fam219ab	1.54117e-20	4.36447	0.157	0.01	3.25465e-16
atp5a1	1.61936e-20	1.85346	0.769	0.353	3.41977e-16
nfkbiaa	1.71371e-20	2.89047	0.537	0.177	3.61902e-16
ncam1a	1.73052e-20	6.10365	0.111	0.002	3.6545e-16
mapk8ip1a	1.89704e-20	7.37484	0.102	0.001	4.00616e-16
rusc1	1.92992e-20	6.97333	0.102	0.001	4.0756e-16
hmx3a	1.96336e-20	7.26848	0.102	0.001	4.14623e-16
mapk10	1.96336e-20	7.12902	0.102	0.001	4.14623e-16
ctnna2	1.99728e-20	3.50694	0.111	0.002	4.21786e-16
fam171b	1.99738e-20	6.34312	0.102	0.001	4.21806e-16
echdc2	2.02933e-20	5.00147	0.111	0.002	4.28553e-16
myo18aa	2.06188e-20	4.63	0.111	0.002	4.35427e-16
nkain1	2.06188e-20	4.6289	0.111	0.002	4.35427e-16
mapk8ip3	2.10296e-20	6.6092	0.102	0.001	4.44104e-16
cdh5	2.11583e-20	-4.45998	0.019	0.522	4.46822e-16
cox5b2	2.22584e-20	3.03371	0.333	0.064	4.70054e-16
pde9a	2.25237e-20	5.99411	0.102	0.001	4.75656e-16
cfd	2.25243e-20	-1.11656	0.259	0.711	4.75668e-16
cox7b	2.3473e-20	1.74676	0.75	0.356	4.95704e-16
zgc:101846	2.43367e-20	1.47471	0.852	0.453	5.13942e-16
tmem88a	3.11176e-20	-5.26059	0.046	0.529	6.57142e-16
prr13	3.26092e-20	1.53897	0.444	0.103	6.8864e-16
atp6v1f	3.28105e-20	2.38242	0.324	0.058	6.92892e-16
tubb5	3.35693e-20	4.82581	0.204	0.022	7.08917e-16
cldng	3.56391e-20	3.13708	0.139	0.006	7.52627e-16
cyp46a1.4	3.57379e-20	2.26248	0.231	0.027	7.54714e-16
si:ch211-195b13.1	3.78652e-20	1.94488	0.435	0.102	7.99638e-16
rbfox3a	3.85186e-20	3.70325	0.139	0.006	8.13435e-16
wdr1	4.59867e-20	1.55573	0.509	0.139	9.71146e-16
mbtd1	4.61092e-20	2.70017	0.213	0.023	9.73733e-16
si:ch211-235e9.8	4.70544e-20	3.42078	0.176	0.014	9.93695e-16
ppil1	4.77159e-20	2.30872	0.167	0.012	1.00766e-15
hs6st2	5.33562e-20	2.78808	0.204	0.02	1.12678e-15
thy1	5.53864e-20	1.99085	0.5	0.133	1.16965e-15
ndrg3b	5.56164e-20	4.22267	0.231	0.03	1.17451e-15
si:dkey-188i13.11	5.60287e-20	1.89664	0.407	0.091	1.18321e-15
ptges3b	5.91357e-20	1.67431	0.426	0.098	1.24883e-15
tpd52	5.94771e-20	2.11172	0.167	0.012	1.25604e-15
atp6v0d1	6.85751e-20	2.48858	0.352	0.071	1.44817e-15
lhfpl2b	6.97654e-20	2.37537	0.213	0.023	1.47331e-15
slit2	7.58006e-20	2.58685	0.361	0.074	1.60076e-15
cbx4	7.72754e-20	4.50319	0.148	0.009	1.6319e-15
nfkbiab	7.82906e-20	2.28733	0.787	0.428	1.65334e-15
gclm	8.1845e-20	1.98461	0.315	0.055	1.7284e-15
arfgap3	8.74938e-20	2.8064	0.185	0.016	1.84769e-15
osbpl9	8.92473e-20	1.75582	0.352	0.069	1.88472e-15
rit1	1.02195e-19	2.29775	0.204	0.02	2.15816e-15
LOC100535622	1.05588e-19	3.95822	0.148	0.009	2.2298e-15
si:ch211-226m16.2	1.12106e-19	3.41375	0.148	0.009	2.36745e-15
cavin2b	1.1548e-19	-2.49106	0.352	0.705	2.4387e-15
LOC110437777	1.17568e-19	3.24421	0.213	0.024	2.48281e-15
si:dkey-31m14.7	1.21795e-19	3.0763	0.213	0.024	2.57206e-15
marcksl1a	1.24597e-19	-3.06876	0.25	0.698	2.63124e-15
ctgfa	1.54519e-19	1.41444	0.343	0.066	3.26313e-15
ppp1caa	1.56511e-19	2.0547	0.407	0.095	3.30521e-15
sox7	1.57618e-19	-5.47188	0.028	0.505	3.32857e-15
atp5j	1.58087e-19	1.77644	0.787	0.395	3.33849e-15
ptp4a3	1.64035e-19	2.76721	0.269	0.04	3.4641e-15
bzw2	1.87148e-19	3.59925	0.157	0.011	3.9522e-15
hhla2a.1	2.32274e-19	5.53189	0.12	0.004	4.90517e-15
marcksb	2.41396e-19	5.21157	0.139	0.008	5.0978e-15
cdk2ap2	2.72807e-19	2.44535	0.231	0.029	5.76115e-15
sub1b	2.8066e-19	1.35491	0.519	0.141	5.92697e-15
il17rd	2.94889e-19	4.93529	0.12	0.004	6.22746e-15
rasgef1ba	3.20434e-19	1.34361	0.435	0.106	6.76693e-15
kcnk5b	3.25278e-19	4.39615	0.12	0.004	6.86921e-15
dvl2	3.31207e-19	2.00274	0.213	0.024	6.99444e-15
sox11b	3.42197e-19	4.08032	0.204	0.023	7.22652e-15
pim1	3.51656e-19	-3.26541	0.648	0.74	7.42626e-15
ift27	3.63809e-19	3.10528	0.12	0.004	7.68293e-15
grb10b	3.72013e-19	1.58097	0.361	0.073	7.85616e-15
clcn4	3.76556e-19	4.05716	0.139	0.008	7.9521e-15
myo15b	3.79393e-19	3.75147	0.12	0.004	8.01203e-15
cav1	3.91901e-19	-3.75688	0.074	0.548	8.27617e-15
chst2b	4.19142e-19	2.56214	0.296	0.052	8.85144e-15
rtn1b	4.36955e-19	4.98762	0.204	0.024	9.22762e-15
si:ch211-212d10.2	4.41882e-19	3.95151	0.139	0.008	9.33166e-15
cox6b2	4.58439e-19	1.28087	0.87	0.62	9.68132e-15
pof1b	4.78588e-19	2.82502	0.176	0.015	1.01068e-14
zgc:198419	5.06973e-19	2.25515	0.38	0.083	1.07063e-14
lmo7a	5.17711e-19	1.53399	0.25	0.034	1.0933e-14
eif4a1b	5.29007e-19	1.47349	0.62	0.238	1.11716e-14
eepd1	5.94765e-19	1.72724	0.167	0.013	1.25602e-14
mpc1	6.29822e-19	2.20828	0.528	0.166	1.33006e-14
gpat4	6.30681e-19	2.35027	0.139	0.008	1.33187e-14
pitpnaa	6.65252e-19	2.29904	0.333	0.067	1.40488e-14
chmp4bb	7.06484e-19	1.52526	0.5	0.136	1.49195e-14
cbsb	7.49048e-19	3.21891	0.111	0.003	1.58184e-14
cox7a2a	7.59933e-19	1.57804	0.62	0.211	1.60483e-14
nfkbiz	7.6019e-19	2.93514	0.204	0.023	1.60537e-14
LOC108179216	7.82913e-19	4.08668	0.111	0.003	1.65335e-14
myoz2b	8.18288e-19	3.63942	0.111	0.003	1.72806e-14
si:ch1073-303k11.2	8.80789e-19	3.48943	0.111	0.003	1.86005e-14
hlfb	8.93843e-19	3.70363	0.111	0.003	1.88762e-14
ubb	9.33145e-19	2.05593	0.889	0.713	1.97061e-14
clip3	9.69572e-19	5.70346	0.13	0.006	2.04754e-14
ndufb11	9.71088e-19	1.87908	0.472	0.131	2.05074e-14
si:ch73-344o19.1	1.07565e-18	7.74928	0.083	0	2.27155e-14
LOC101884529	1.07565e-18	6.60805	0.083	0	2.27155e-14
nell2b	1.07565e-18	8.03013	0.083	0	2.27155e-14
si:zfos-375h5.1	1.07565e-18	7.67497	0.083	0	2.27155e-14
bsna	1.07565e-18	7.81988	0.083	0	2.27155e-14
stxbp5l	1.07565e-18	7.29759	0.083	0	2.27155e-14
fam163b	1.07565e-18	7.60633	0.083	0	2.27155e-14
cxadr	1.07565e-18	7.02263	0.083	0	2.27155e-14
nrg2b	1.07565e-18	6.41563	0.083	0	2.27155e-14
atp8b2	1.07565e-18	7.9283	0.083	0	2.27155e-14
LOC101884666	1.07565e-18	7.47472	0.083	0	2.27155e-14
si:ch211-81a5.8	1.07565e-18	7.76368	0.083	0	2.27155e-14
trib1	1.07565e-18	6.61694	0.083	0	2.27155e-14
clvs2	1.07565e-18	7.79957	0.083	0	2.27155e-14
jakmip2	1.07565e-18	7.48148	0.083	0	2.27155e-14
march9	1.07565e-18	8.23028	0.083	0	2.27155e-14
sepw2b	1.07565e-18	7.30452	0.083	0	2.27155e-14
auts2b	1.07565e-18	6.76549	0.083	0	2.27155e-14
st14b	1.07565e-18	6.26504	0.083	0	2.27155e-14
znf385a	1.08592e-18	2.32187	0.231	0.03	2.29325e-14
capza1b	1.17941e-18	1.76416	0.667	0.252	2.49069e-14
zgc:162858	1.25091e-18	4.3764	0.13	0.006	2.64166e-14
copz2	1.27249e-18	2.23888	0.259	0.039	2.68725e-14
fgf13a	1.32209e-18	5.58	0.102	0.002	2.79199e-14
podxl	1.32285e-18	-5.79029	0.028	0.487	2.7936e-14
slc37a1	1.38588e-18	4.64341	0.102	0.002	2.92669e-14
numbl	1.38588e-18	4.69098	0.102	0.002	2.92669e-14
cdaa	1.38588e-18	4.18636	0.102	0.002	2.92669e-14
tspan33a	1.4527e-18	4.75775	0.102	0.002	3.06781e-14
asap1a	1.45688e-18	2.40295	0.204	0.023	3.07664e-14
si:ch211-262i1.3	1.45925e-18	3.29455	0.157	0.012	3.08163e-14
usp43a	1.5227e-18	4.1523	0.102	0.002	3.21564e-14
LOC103909751	1.57121e-18	4.20678	0.102	0.002	3.31809e-14
acyp1	1.57219e-18	4.78995	0.13	0.006	3.32016e-14
p4hb	1.5911e-18	1.73036	0.565	0.197	3.36009e-14
LOC101882338	1.59868e-18	6.98689	0.093	0.001	3.3761e-14
sprn2	1.59868e-18	6.47422	0.093	0.001	3.3761e-14
kif3cb	1.62613e-18	6.66565	0.093	0.001	3.43405e-14
nlgn3a	1.71128e-18	6.04237	0.093	0.001	3.61388e-14
LOC101886901	1.71128e-18	5.46238	0.093	0.001	3.61388e-14
tnks1bp1	1.74063e-18	6.34897	0.093	0.001	3.67586e-14
si:ch211-208k15.1	1.74063e-18	5.91608	0.093	0.001	3.67586e-14
tmem184a	1.77048e-18	5.5499	0.093	0.001	3.7389e-14
pkdcca	1.78776e-18	3.27144	0.167	0.014	3.7754e-14
zgc:92481	1.81044e-18	1.81239	0.324	0.06	3.82328e-14
LOC100535105	1.8317e-18	3.69195	0.093	0.001	3.86819e-14
zbtb16b	1.8317e-18	4.42548	0.093	0.001	3.86819e-14
dtnbp1b	1.8317e-18	3.7155	0.093	0.001	3.86819e-14
kazna	1.8317e-18	4.64779	0.093	0.001	3.86819e-14
rnf11b	1.84811e-18	2.87169	0.213	0.026	3.90283e-14
dennd5b	1.85304e-18	2.51108	0.194	0.02	3.91326e-14
itm2cb	2.04806e-18	3.60264	0.194	0.022	4.32509e-14
si:dkey-16p21.8	2.1276e-18	1.53106	0.287	0.048	4.49306e-14
cox8a	2.33867e-18	1.42388	0.75	0.373	4.9388e-14
gpd1c	2.34772e-18	2.84966	0.176	0.016	4.95791e-14
btg1	2.43544e-18	1.54572	0.889	0.746	5.14315e-14
ncaldb	2.50345e-18	2.99573	0.167	0.014	5.28679e-14
fitm2	2.53796e-18	2.81334	0.176	0.016	5.35966e-14
ndufs6	2.57453e-18	2.49792	0.38	0.088	5.43688e-14
ap3d1	2.61873e-18	1.65584	0.37	0.082	5.53024e-14
fam102ab	2.95785e-18	2.14989	0.269	0.043	6.24638e-14
psma2	3.3368e-18	1.49436	0.509	0.152	7.04666e-14
slit3	3.38916e-18	4.13248	0.222	0.03	7.15723e-14
ponzr1	3.47883e-18	-4.95124	0.056	0.503	7.34658e-14
sptssa	3.49706e-18	1.45242	0.602	0.203	7.38509e-14
ndufa10	3.85395e-18	2.23353	0.278	0.046	8.13878e-14
bhlhe41	3.92049e-18	2.60156	0.324	0.067	8.27929e-14
psmb1	4.15842e-18	1.6356	0.556	0.175	8.78175e-14
hoxb3a	4.18137e-18	4.7267	0.148	0.011	8.83022e-14
rin2	4.23019e-18	1.741	0.333	0.067	8.93332e-14
slc7a3b	4.69179e-18	1.80504	0.241	0.034	9.90811e-14
psmb3	4.81126e-18	1.42257	0.481	0.128	1.01604e-13
celf4	4.85257e-18	4.75875	0.12	0.005	1.02476e-13
krt8	4.96013e-18	-1.24103	0.731	0.948	1.04748e-13
ptprda	5.18261e-18	5.25477	0.12	0.005	1.09446e-13
LOC110439414	5.5348e-18	3.6332	0.12	0.005	1.16884e-13
kras	5.66958e-18	1.51476	0.565	0.18	1.1973e-13
socs1a	6.15297e-18	3.01331	0.213	0.027	1.29938e-13
nab2	6.30812e-18	2.9401	0.139	0.009	1.33215e-13
nutf2l	6.71153e-18	1.84664	0.231	0.031	1.41734e-13
rab1ba	7.04105e-18	1.54755	0.546	0.176	1.48693e-13
zgc:64106	7.2166e-18	-7.6677	0	0.448	1.524e-13
prdx3	7.32621e-18	1.51756	0.472	0.13	1.54715e-13
atp6v1g1	9.6206e-18	1.67602	0.574	0.2	2.03168e-13
exosc7	9.6499e-18	3.27304	0.157	0.013	2.03787e-13
ndst1b	9.74298e-18	3.02169	0.176	0.017	2.05752e-13
arhgap6	9.78106e-18	1.91085	0.213	0.027	2.06557e-13
atp5g3a	1.14906e-17	1.38839	0.593	0.204	2.42659e-13
si:ch211-288g17.3	1.164e-17	1.74851	0.509	0.157	2.45813e-13
blzf1	1.16991e-17	2.67553	0.148	0.011	2.47061e-13
immt	1.21681e-17	1.94496	0.324	0.064	2.56966e-13
cpeb4b	1.25787e-17	1.72055	0.602	0.244	2.65636e-13
fastkd2	1.26064e-17	1.7505	0.25	0.038	2.66222e-13
hoxa4a	1.41052e-17	5.84628	0.111	0.004	2.97873e-13
h3f3b.1	1.42838e-17	1.79238	0.685	0.272	3.01645e-13
pld2	1.44656e-17	2.53291	0.176	0.017	3.05485e-13
myo5aa	1.55303e-17	5.00583	0.111	0.004	3.27969e-13
LOC100330746	1.57451e-17	4.45641	0.111	0.004	3.32506e-13
cdv3	1.62026e-17	1.23465	0.509	0.153	3.42167e-13
ucp2	1.63061e-17	1.71388	0.657	0.267	3.44353e-13
psmg4	1.63697e-17	1.45982	0.269	0.044	3.45696e-13
arpc2	1.67434e-17	1.15159	0.759	0.349	3.53588e-13
snx17	1.68223e-17	1.6575	0.343	0.074	3.55254e-13
atp5j2	1.80092e-17	1.45511	0.787	0.398	3.80318e-13
fam213b	1.882e-17	4.42957	0.111	0.004	3.97442e-13
flt1	2.04262e-17	-8.24529	0	0.44	4.31361e-13
syngr2b	2.12887e-17	2.89625	0.111	0.004	4.49575e-13
sys1	2.14661e-17	1.5404	0.417	0.103	4.53322e-13
LOC110437758	2.1582e-17	3.40093	0.111	0.004	4.55768e-13
mfsd6a	2.1582e-17	3.4834	0.111	0.004	4.55768e-13
aim1a	2.25154e-17	1.7866	0.269	0.045	4.7548e-13
arhgdig	2.34886e-17	2.05233	0.472	0.141	4.96033e-13
zgc:91976	2.38469e-17	2.23337	0.287	0.053	5.036e-13
LOC110440006	2.40286e-17	3.43187	0.13	0.008	5.07437e-13
tp53	2.63954e-17	1.5984	0.361	0.081	5.57417e-13
cox6b1	2.73659e-17	2.45306	0.454	0.138	5.77913e-13
si:dkey-34l15.1	2.80017e-17	2.49247	0.194	0.023	5.91339e-13
keap1b	2.89393e-17	1.78601	0.204	0.025	6.1114e-13
sele	3.02369e-17	-7.32891	0.019	0.454	6.38543e-13
gnpda1	3.177e-17	2.00037	0.222	0.03	6.70919e-13
tanc2a	3.36525e-17	2.51755	0.25	0.04	7.10673e-13
btbd10a	3.39801e-17	2.85816	0.204	0.026	7.17591e-13
herpud1	3.40464e-17	1.37805	0.38	0.088	7.18991e-13
mycbp2	3.83441e-17	1.60907	0.417	0.108	8.09751e-13
serpinb1l3	3.95656e-17	1.06219	0.583	0.186	8.35547e-13
zgc:153981	3.9694e-17	6.40277	0.102	0.003	8.38258e-13
map1lc3a	4.29543e-17	1.41162	0.639	0.254	9.07109e-13
psap	4.75463e-17	1.36255	0.722	0.335	1.00408e-12
ppm1e	4.79116e-17	4.17928	0.102	0.003	1.0118e-12
rac3a	4.93167e-17	5.65678	0.102	0.003	1.04147e-12
mxd1	5.08371e-17	3.61165	0.139	0.01	1.07358e-12
camk4	5.30097e-17	4.49286	0.102	0.003	1.11946e-12
si:ch211-68a17.7	5.32984e-17	2.46078	0.176	0.018	1.12556e-12
dachb	5.39563e-17	3.52067	0.157	0.014	1.13945e-12
pacsin1a	5.45621e-17	4.33931	0.102	0.003	1.15224e-12
si:dkey-81l17.6	5.5148e-17	4.77893	0.12	0.006	1.16461e-12
ndufa6	5.66545e-17	1.4976	0.611	0.221	1.19643e-12
syngr3b	5.72401e-17	4.96202	0.12	0.006	1.2088e-12
mmrn2a	5.73883e-17	-5.54632	0.009	0.444	1.21193e-12
emc2	6.15259e-17	1.63898	0.509	0.161	1.2993e-12
atg3	6.53941e-17	2.07322	0.222	0.031	1.38099e-12
amotl2b	7.28711e-17	2.49652	0.222	0.032	1.53889e-12
pnp5b	7.36903e-17	1.42126	0.463	0.131	1.55619e-12
ist1	7.70235e-17	1.46731	0.481	0.139	1.62658e-12
ctnnd1	8.49996e-17	0.804328	0.481	0.136	1.79502e-12
anxa13	8.54016e-17	-2.65684	0.185	0.595	1.80351e-12
glud1b	8.54425e-17	1.98014	0.315	0.066	1.80437e-12
abce1	8.94571e-17	1.74326	0.324	0.067	1.88916e-12
camk2d2	8.94742e-17	7.4726	0.074	0	1.88952e-12
si:ch211-202h22.9	8.94742e-17	6.93419	0.074	0	1.88952e-12
golga7ba	8.94742e-17	8.6201	0.074	0	1.88952e-12
kcnc3a	8.94742e-17	7.20032	0.074	0	1.88952e-12
fam155b	8.94742e-17	7.93129	0.074	0	1.88952e-12
cntn4	8.94742e-17	7.53811	0.074	0	1.88952e-12
tph1b	8.94742e-17	6.60544	0.074	0	1.88952e-12
map6a	8.94742e-17	7.3282	0.074	0	1.88952e-12
kif19	8.94742e-17	6.51645	0.074	0	1.88952e-12
LOC108191765	8.94742e-17	7.20281	0.074	0	1.88952e-12
pcgf6	8.94742e-17	6.07281	0.074	0	1.88952e-12
npas4a	8.94742e-17	8.76308	0.074	0	1.88952e-12
dscamb	8.94742e-17	7.4557	0.074	0	1.88952e-12
dpysl5a	8.94742e-17	7.72298	0.074	0	1.88952e-12
fam161b	8.94742e-17	6.95057	0.074	0	1.88952e-12
mapk8ip2	8.94742e-17	7.44743	0.074	0	1.88952e-12
calb2a	8.94742e-17	9.34621	0.074	0	1.88952e-12
LOC570903	8.94742e-17	7.72715	0.074	0	1.88952e-12
LOC101883690	8.94742e-17	7.65572	0.074	0	1.88952e-12
chga	8.94742e-17	8.10278	0.074	0	1.88952e-12
insm1a	8.94742e-17	8.84216	0.074	0	1.88952e-12
arf3a	8.94742e-17	6.80054	0.074	0	1.88952e-12
si:ch73-217b7.1	8.94742e-17	6.62276	0.074	0	1.88952e-12
atp6v0a1b	8.94742e-17	8.03979	0.074	0	1.88952e-12
map7d2b	8.94742e-17	7.42498	0.074	0	1.88952e-12
kcnc3b	8.94742e-17	7.59353	0.074	0	1.88952e-12
sh3gl1a	8.94742e-17	6.55541	0.074	0	1.88952e-12
si:cabz01029535.1	8.94742e-17	6.781	0.074	0	1.88952e-12
ripk4	8.94742e-17	6.33673	0.074	0	1.88952e-12
zgc:91908	8.94742e-17	7.11324	0.074	0	1.88952e-12
zgc:171566	8.94742e-17	6.33042	0.074	0	1.88952e-12
pkd1l1	8.94742e-17	6.3174	0.074	0	1.88952e-12
cfap44	8.94742e-17	6.55818	0.074	0	1.88952e-12
nav2b	9.04606e-17	3.69089	0.12	0.006	1.91035e-12
si:ch211-191d15.2	9.14302e-17	1.44641	0.574	0.195	1.93082e-12
hoxd3a	9.86932e-17	6.10429	0.093	0.002	2.0842e-12
nfkbie	1.01572e-16	2.40747	0.25	0.042	2.145e-12
zgc:77880	1.02632e-16	2.35689	0.157	0.014	2.16737e-12
uqcrc1	1.03919e-16	2.0519	0.435	0.122	2.19456e-12
rnf19a	1.04146e-16	1.57905	0.417	0.11	2.19935e-12
aifm1	1.06017e-16	2.89975	0.204	0.027	2.23886e-12
plxna4	1.06612e-16	3.4576	0.093	0.002	2.25143e-12
fjx1	1.08269e-16	4.12399	0.093	0.002	2.28643e-12
mapk4	1.09952e-16	3.7696	0.093	0.002	2.32196e-12
smyd2b	1.09952e-16	3.48867	0.093	0.002	2.32196e-12
bcar1	1.11307e-16	2.06031	0.472	0.148	2.35059e-12
fbxo41	1.1166e-16	3.66633	0.093	0.002	2.35804e-12
atp6ap1a	1.1166e-16	3.17254	0.093	0.002	2.35804e-12
hmga1a	1.21178e-16	1.3041	0.5	0.153	2.55904e-12
ppp3ca	1.26623e-16	7.81769	0.083	0.001	2.67403e-12
rufy3	1.29916e-16	2.67699	0.222	0.033	2.74357e-12
pdha1a	1.31574e-16	1.56403	0.38	0.091	2.77859e-12
scn2b	1.33183e-16	6.07691	0.083	0.001	2.81256e-12
fam3c	1.34576e-16	2.0772	0.269	0.047	2.84198e-12
si:dkey-114c15.7	1.35444e-16	6.70618	0.083	0.001	2.8603e-12
myo1eb	1.37742e-16	5.83737	0.083	0.001	2.90883e-12
phgdh	1.44869e-16	4.35272	0.083	0.001	3.05935e-12
bsnb	1.44869e-16	3.60823	0.083	0.001	3.05935e-12
rdh20	1.44869e-16	4.80851	0.083	0.001	3.05935e-12
tmem79a	1.44869e-16	3.60632	0.083	0.001	3.05935e-12
fam222a	1.47608e-16	2.36123	0.185	0.022	3.11718e-12
sox11a	1.48553e-16	3.28725	0.37	0.099	3.13715e-12
si:dkey-205h13.1	1.51634e-16	0.9126	0.519	0.152	3.20221e-12
max	1.58656e-16	1.3211	0.611	0.225	3.35049e-12
krr1	1.61218e-16	2.3033	0.222	0.032	3.4046e-12
msna	1.65167e-16	-1.85969	0.667	0.787	3.48799e-12
srfa	1.73022e-16	1.55238	0.213	0.029	3.65389e-12
cnpy1	1.75038e-16	2.14259	0.269	0.047	3.69645e-12
si:ch73-281n10.2	1.88351e-16	1.48795	0.463	0.131	3.97759e-12
rhoca	1.996e-16	-2.61015	0.444	0.668	4.21515e-12
si:ch211-286b5.5	1.99727e-16	1.52784	0.472	0.14	4.21784e-12
nfe2l1b	2.01874e-16	1.85056	0.231	0.036	4.26317e-12
lama5	2.09763e-16	2.71772	0.13	0.009	4.42976e-12
inafm2	2.14013e-16	3.49523	0.148	0.013	4.51953e-12
nfkbib	2.14573e-16	3.37405	0.13	0.009	4.53136e-12
map1lc3b	2.18029e-16	1.71223	0.454	0.134	4.60435e-12
LOC101886015	2.27869e-16	1.99116	0.222	0.032	4.81215e-12
sgk3	2.29549e-16	1.58033	0.222	0.032	4.84762e-12
uqcr10	2.42675e-16	1.64049	0.648	0.255	5.12481e-12
kif5bb	2.4315e-16	1.74852	0.352	0.083	5.13483e-12
rgs4	2.43929e-16	3.83839	0.139	0.011	5.15129e-12
tmem145	2.51437e-16	2.50656	0.13	0.009	5.30985e-12
xpo1a	2.53669e-16	2.01526	0.213	0.03	5.35699e-12
LOC103910015	2.5802e-16	2.44814	0.194	0.025	5.44887e-12
xrn1	2.72579e-16	2.87659	0.167	0.017	5.75632e-12
cpt1ab	2.88903e-16	2.55427	0.194	0.025	6.10106e-12
plekhf2	2.96144e-16	1.99963	0.241	0.039	6.25398e-12
LOC101886554	3.01393e-16	2.38915	0.167	0.017	6.36482e-12
prf1.5	3.42183e-16	2.21168	0.157	0.015	7.22623e-12
slc6a6b	3.53535e-16	2.10653	0.139	0.011	7.46596e-12
atp1b1a	3.58852e-16	0.855311	0.917	0.745	7.57824e-12
arl4ab	3.6971e-16	-2.90651	0.102	0.536	7.80753e-12
pfn1	3.70668e-16	1.58667	0.657	0.279	7.82776e-12
st7	3.8881e-16	2.82606	0.139	0.011	8.2109e-12
sppl2	3.94718e-16	3.26056	0.148	0.013	8.33566e-12
epb41l5	4.16134e-16	1.48465	0.287	0.055	8.78793e-12
shisa2	4.21855e-16	2.70584	0.157	0.015	8.90874e-12
ube2g1a	4.33948e-16	1.89869	0.287	0.056	9.16412e-12
dynlrb1	4.60913e-16	1.67377	0.574	0.213	9.73355e-12
coq10b	4.71829e-16	1.55429	0.5	0.162	9.96409e-12
cd63	4.74469e-16	-1.64928	0.685	0.802	1.00198e-11
atp5c1	4.77599e-16	2.48938	0.602	0.223	1.00859e-11
zgc:64072	5.24804e-16	1.4483	0.435	0.124	1.10828e-11
htatip2	5.33834e-16	1.87818	0.306	0.064	1.12735e-11
tmem209	5.65049e-16	1.87037	0.148	0.013	1.19327e-11
tmem106ba	5.8575e-16	1.70611	0.481	0.143	1.23699e-11
hif1al	5.92055e-16	1.49157	0.565	0.191	1.2503e-11
grb10a	6.43565e-16	-2.88249	0.241	0.581	1.35908e-11
si:ch211-229g11.6	7.16528e-16	2.45571	0.176	0.02	1.51316e-11
spry4	7.20662e-16	-3.23627	0.167	0.56	1.52189e-11
zhx2a	7.9488e-16	1.59658	0.361	0.089	1.67863e-11
rad54l2	8.55967e-16	2.40343	0.241	0.041	1.80763e-11
skp1	8.59924e-16	1.16128	0.759	0.365	1.81599e-11
slc35e4	8.71363e-16	3.49162	0.12	0.008	1.84014e-11
nedd4l	8.87783e-16	2.01851	0.287	0.057	1.87482e-11
rapgef2	8.95618e-16	2.31948	0.231	0.038	1.89137e-11
si:dkey-33c12.4	9.80207e-16	1.14808	0.528	0.173	2.07e-11
gcdha	9.87262e-16	2.6999	0.213	0.032	2.0849e-11
si:dkey-106l3.6	1.00277e-15	4.20528	0.102	0.004	2.11765e-11
si:ch211-199o1.2	1.00479e-15	4.44884	0.148	0.014	2.12191e-11
cers3b	1.01618e-15	2.1277	0.176	0.02	2.14596e-11
im:7154036	1.05788e-15	4.22534	0.102	0.004	2.23403e-11
ktn1	1.05927e-15	1.4083	0.481	0.152	2.23696e-11
pdk2a	1.10627e-15	1.49072	0.333	0.074	2.33623e-11
cntfr	1.10698e-15	4.24902	0.13	0.01	2.33773e-11
LOC100537949	1.11597e-15	4.14391	0.102	0.004	2.35671e-11
mpp5a	1.12475e-15	2.50535	0.167	0.018	2.37524e-11
desi1a	1.15152e-15	2.29085	0.12	0.008	2.43179e-11
grid2	1.1772e-15	4.41934	0.102	0.004	2.48601e-11
slc25a35	1.24174e-15	4.06407	0.102	0.004	2.6223e-11
ccdc173	1.24174e-15	3.06046	0.102	0.004	2.6223e-11
lgr4	1.2778e-15	2.64742	0.176	0.02	2.69846e-11
rps20	1.30963e-15	-0.692007	0.981	0.978	2.76567e-11
ank2b	1.32595e-15	2.77679	0.139	0.012	2.80014e-11
aimp2	1.33041e-15	1.47472	0.333	0.074	2.80956e-11
mpc2	1.33249e-15	1.95345	0.306	0.067	2.81396e-11
rbp4	1.3377e-15	-5.02653	0.056	0.468	2.82494e-11
LOC101886447	1.34513e-15	3.3808	0.102	0.004	2.84065e-11
pcbp4	1.35195e-15	2.77971	0.194	0.027	2.85505e-11
sncga	1.41349e-15	-0.198731	0.259	0.046	2.98501e-11
kalrnb	1.4195e-15	3.67436	0.13	0.01	2.9977e-11
mkl1b	1.42696e-15	2.60085	0.167	0.018	3.01345e-11
mat2aa	1.454e-15	1.37296	0.491	0.156	3.07056e-11
ndufb8	1.45894e-15	1.65808	0.676	0.281	3.08098e-11
si:ch211-85n16.3	1.46458e-15	3.42534	0.148	0.014	3.0929e-11
ndufs7	1.52599e-15	1.81708	0.454	0.139	3.22258e-11
bace2	1.58715e-15	2.99495	0.157	0.016	3.35174e-11
nfil3-6	1.63624e-15	1.42549	0.611	0.269	3.45541e-11
lygl1	1.65919e-15	1.10563	0.444	0.125	3.50388e-11
ppp2r5eb	1.68624e-15	1.44058	0.435	0.127	3.56101e-11
acbd7	1.81631e-15	2.79965	0.139	0.012	3.83569e-11
pfdn6	1.84667e-15	2.14188	0.25	0.045	3.89981e-11
zgc:110182	1.85083e-15	-3.35622	0.12	0.509	3.90858e-11
si:ch211-212k18.7	1.86671e-15	1.4141	0.556	0.206	3.94212e-11
xiap	1.96974e-15	1.35208	0.407	0.112	4.15969e-11
wsb2	1.99183e-15	2.07822	0.167	0.018	4.20635e-11
pikfyve	2.08878e-15	2.38495	0.157	0.016	4.41108e-11
ociad2	2.23472e-15	2.80875	0.148	0.014	4.71929e-11
si:ch211-251p5.5	2.32533e-15	2.85509	0.176	0.022	4.91063e-11
dpy30	2.34614e-15	1.52148	0.37	0.094	4.95458e-11
crebzf	2.35579e-15	1.43607	0.435	0.125	4.97496e-11
ganab	2.37348e-15	2.14208	0.157	0.016	5.01231e-11
ap2s1	2.41001e-15	1.63891	0.398	0.109	5.08947e-11
coa6	2.58027e-15	1.38075	0.398	0.103	5.449e-11
sema3b	2.67188e-15	0.274456	0.157	0.016	5.64247e-11
ache	2.71658e-15	5.27048	0.093	0.003	5.73688e-11
fgf14	2.71658e-15	5.50769	0.093	0.003	5.73688e-11
sars	2.7987e-15	1.47825	0.435	0.125	5.91029e-11
nptnb	2.87465e-15	5.24629	0.093	0.003	6.07068e-11
h2afva	2.88064e-15	1.60442	0.426	0.125	6.08334e-11
slc39a7	2.9206e-15	1.99729	0.185	0.024	6.16771e-11
tmem176l.1	2.93702e-15	-1.81968	0.574	0.723	6.2024e-11
arpc5lb	2.94397e-15	1.42343	0.185	0.024	6.21708e-11
fam214a	3.03184e-15	2.12088	0.213	0.032	6.40264e-11
eif4e1c	3.09214e-15	1.17213	0.398	0.108	6.52998e-11
smim19	3.17086e-15	2.5923	0.213	0.033	6.69622e-11
cd99l2	3.20153e-15	2.75029	0.167	0.019	6.76099e-11
psma5	3.29849e-15	1.46967	0.389	0.103	6.96575e-11
mthfd1l	3.50253e-15	4.09683	0.093	0.003	7.39664e-11
elovl6	3.52301e-15	4.16624	0.111	0.006	7.43989e-11
si:ch73-374l24.1	3.55222e-15	4.56594	0.093	0.003	7.50158e-11
crfb17	3.60261e-15	3.38977	0.093	0.003	7.60799e-11
im:7138144	3.75725e-15	1.80691	0.231	0.039	7.93457e-11
chchd6b	3.84087e-15	1.43736	0.426	0.119	8.11114e-11
sertad2a	4.0177e-15	1.67911	0.519	0.183	8.48459e-11
plekhm1	4.04285e-15	2.04591	0.176	0.022	8.53769e-11
si:ch211-263k4.2	4.1667e-15	2.80476	0.111	0.006	8.79924e-11
psat1	4.17401e-15	2.60389	0.167	0.019	8.81468e-11
dynll2a	4.21688e-15	2.72715	0.111	0.006	8.9052e-11
gatad2b	4.27433e-15	1.87957	0.444	0.135	9.02653e-11
gse1	4.30072e-15	2.16793	0.278	0.058	9.08226e-11
ndufa7	4.81938e-15	2.82018	0.231	0.041	1.01776e-10
gstk1	4.96075e-15	1.38592	0.546	0.198	1.04761e-10
tsc22d1	5.35883e-15	2.81561	0.259	0.052	1.13168e-10
mcts1	5.41026e-15	1.57245	0.352	0.086	1.14254e-10
LOC100006428	5.55631e-15	1.67889	0.231	0.039	1.17338e-10
klhl21	6.10284e-15	2.27615	0.185	0.025	1.2888e-10
hsd17b10	6.26967e-15	2.06523	0.194	0.028	1.32403e-10
frmd4ba	6.28975e-15	1.43451	0.269	0.052	1.32827e-10
cox6a1	6.32934e-15	1.31793	0.731	0.355	1.33663e-10
si:dkey-178e17.1	6.74726e-15	5.7812	0.083	0.002	1.42489e-10
ypel2a	6.74726e-15	5.34059	0.083	0.002	1.42489e-10
inadl	6.85023e-15	5.59549	0.083	0.002	1.44663e-10
ric3b	6.85023e-15	5.40711	0.083	0.002	1.44663e-10
psma3	7.02682e-15	1.39958	0.574	0.212	1.48392e-10
ndufv3	7.15863e-15	1.61375	0.417	0.12	1.51176e-10
LOC571757	7.16849e-15	3.54053	0.083	0.002	1.51384e-10
arhgap22	7.38871e-15	4.94881	0.083	0.002	1.56035e-10
si:busm1-105l16.2	7.4355e-15	6.24888	0.065	0	1.57023e-10
slc27a1b	7.4355e-15	5.82674	0.065	0	1.57023e-10
slc22a23	7.4355e-15	7.23595	0.065	0	1.57023e-10
rxfp3.2a	7.4355e-15	7.94347	0.065	0	1.57023e-10
sstr5	7.4355e-15	7.11011	0.065	0	1.57023e-10
LOC563017	7.4355e-15	7.27755	0.065	0	1.57023e-10
si:ch211-278a6.1	7.4355e-15	7.77596	0.065	0	1.57023e-10
gpr173	7.4355e-15	8.25423	0.065	0	1.57023e-10
dctn1b	7.4355e-15	7.13431	0.065	0	1.57023e-10
gfra1a	7.4355e-15	6.63635	0.065	0	1.57023e-10
adgrb3	7.4355e-15	7.04894	0.065	0	1.57023e-10
cpeb3	7.4355e-15	6.10111	0.065	0	1.57023e-10
zgc:113425	7.4355e-15	6.76182	0.065	0	1.57023e-10
elovl4a	7.4355e-15	7.01869	0.065	0	1.57023e-10
iffo1b	7.4355e-15	6.43399	0.065	0	1.57023e-10
kcnn3	7.4355e-15	6.88815	0.065	0	1.57023e-10
tmem63c	7.4355e-15	7.01242	0.065	0	1.57023e-10
pcsk1	7.4355e-15	6.39713	0.065	0	1.57023e-10
klc4	7.4355e-15	6.54374	0.065	0	1.57023e-10
LOC108181449	7.4355e-15	6.99289	0.065	0	1.57023e-10
syn2a	7.4355e-15	7.04783	0.065	0	1.57023e-10
galnt6	7.4355e-15	5.98297	0.065	0	1.57023e-10
slc35g2b	7.4355e-15	7.2487	0.065	0	1.57023e-10
rassf7a	7.4355e-15	7.48198	0.065	0	1.57023e-10
LOC100004932	7.4355e-15	5.99621	0.065	0	1.57023e-10
nsmfb	7.4355e-15	7.34558	0.065	0	1.57023e-10
LOC100537265	7.4355e-15	6.09904	0.065	0	1.57023e-10
reep2	7.4355e-15	6.3364	0.065	0	1.57023e-10
vsig10l	7.4355e-15	7.409	0.065	0	1.57023e-10
spint1b	7.4355e-15	5.9691	0.065	0	1.57023e-10
bsnd	7.4355e-15	5.9731	0.065	0	1.57023e-10
celsr2	7.4355e-15	7.18987	0.065	0	1.57023e-10
LOC100333048	7.4355e-15	6.77544	0.065	0	1.57023e-10
atp6v0cb	7.44988e-15	3.49814	0.324	0.085	1.57327e-10
atp6v1ba	7.47086e-15	2.19202	0.259	0.051	1.5777e-10
ptprfa	7.5013e-15	4.50497	0.083	0.002	1.58412e-10
tanc2b	7.5013e-15	4.81242	0.083	0.002	1.58412e-10
gmip	7.73157e-15	4.06228	0.083	0.002	1.63275e-10
hadhaa	7.9501e-15	2.25228	0.185	0.025	1.6789e-10
plpp5	8.07445e-15	1.8485	0.185	0.025	1.70516e-10
cox7a1	8.08795e-15	3.43881	0.324	0.081	1.70801e-10
smyd2a	8.59081e-15	3.021	0.139	0.013	1.81421e-10
otofa	8.60416e-15	2.10065	0.12	0.009	1.81703e-10
tktb	8.61685e-15	1.07862	0.444	0.128	1.81971e-10
f3a	8.65921e-15	2.37951	0.546	0.225	1.82865e-10
nrn1b	8.79505e-15	3.03289	0.12	0.009	1.85734e-10
tspan15	8.79505e-15	1.28537	0.12	0.009	1.85734e-10
zgc:113314	9.41934e-15	1.73796	0.454	0.155	1.98918e-10
nedd8	9.75034e-15	1.77606	0.306	0.069	2.05908e-10
ocrl	9.84702e-15	3.48283	0.13	0.011	2.07949e-10
cadpsb	9.9132e-15	6.49415	0.074	0.001	2.09347e-10
spegb	9.9132e-15	6.68681	0.074	0.001	2.09347e-10
nmu	9.9132e-15	10.0342	0.074	0.001	2.09347e-10
rnf144b	9.97013e-15	2.55126	0.148	0.015	2.10549e-10
pleca	1.00622e-14	1.32265	0.648	0.282	2.12493e-10
atp1b1b	1.00794e-14	8.26601	0.074	0.001	2.12857e-10
si:ch211-214j24.9	1.00794e-14	7.18339	0.074	0.001	2.12857e-10
myo16	1.02483e-14	7.69884	0.074	0.001	2.16424e-10
oprd1b	1.042e-14	5.72459	0.074	0.001	2.2005e-10
sstr1a	1.042e-14	6.46718	0.074	0.001	2.2005e-10
fyna	1.042e-14	5.9255	0.074	0.001	2.2005e-10
tns1a	1.04283e-14	3.06526	0.139	0.013	2.20224e-10
zgc:136826	1.05729e-14	1.20973	0.565	0.206	2.23279e-10
spock1	1.05946e-14	6.47443	0.074	0.001	2.23736e-10
gphnb	1.05946e-14	6.76814	0.074	0.001	2.23736e-10
psmc6	1.06084e-14	1.9808	0.259	0.052	2.24028e-10
rxfp2a	1.0772e-14	5.24565	0.074	0.001	2.27483e-10
rnf145a	1.0772e-14	6.53786	0.074	0.001	2.27483e-10
thsd7aa	1.0772e-14	5.71088	0.074	0.001	2.27483e-10
bmp2b	1.0772e-14	5.38194	0.074	0.001	2.27483e-10
LOC110438347	1.0772e-14	5.53823	0.074	0.001	2.27483e-10
LOC100002043	1.09524e-14	5.34787	0.074	0.001	2.31292e-10
add2	1.11357e-14	4.23838	0.074	0.001	2.35163e-10
gldc	1.11357e-14	5.21979	0.074	0.001	2.35163e-10
rpgrip1	1.11357e-14	4.997	0.074	0.001	2.35163e-10
si:ch73-92i20.1	1.19712e-14	2.38828	0.176	0.023	2.52807e-10
sdhc	1.20246e-14	1.89351	0.5	0.177	2.53935e-10
mdkb	1.20267e-14	6.13127	0.102	0.005	2.5398e-10
qsox2	1.25896e-14	2.68924	0.13	0.011	2.65868e-10
eif4g2a	1.29335e-14	1.27597	0.315	0.071	2.73129e-10
brd2a	1.30239e-14	1.39208	0.565	0.225	2.75039e-10
si:dkeyp-97a10.1	1.34537e-14	-5.64912	0.028	0.408	2.84115e-10
flj11011l	1.36612e-14	2.34172	0.13	0.011	2.88498e-10
LOC100535353	1.38918e-14	1.36708	0.435	0.126	2.93367e-10
eppk1	1.39626e-14	-4.05058	0.046	0.438	2.94861e-10
si:dkey-85n7.8	1.41411e-14	5.1256	0.102	0.005	2.98633e-10
tbx3a	1.48438e-14	4.63006	0.148	0.016	3.13471e-10
kdrl	1.48737e-14	-6.53439	0.019	0.399	3.14102e-10
fli1a	1.55578e-14	-6.47479	0.009	0.39	3.28549e-10
scn3b	1.56254e-14	2.95799	0.157	0.018	3.29977e-10
clmpb	1.66203e-14	2.0789	0.102	0.005	3.50988e-10
mrpl54	1.719e-14	1.42024	0.25	0.047	3.63018e-10
igf2b	1.84521e-14	-4.90294	0.12	0.48	3.8967e-10
rb1cc1	1.86938e-14	2.01263	0.25	0.048	3.94776e-10
pargl	1.93811e-14	1.6866	0.204	0.031	4.09289e-10
dhrs13l1	1.9559e-14	1.51482	0.296	0.065	4.13046e-10
sowahd	2.01607e-14	1.43486	0.296	0.066	4.25754e-10
anxa1a	2.23673e-14	-4.18406	0.12	0.49	4.72353e-10
ndufa9a	2.33863e-14	2.09073	0.269	0.056	4.93871e-10
fndc3a	2.38583e-14	2.12178	0.185	0.026	5.03839e-10
si:ch1073-70f20.1	2.40021e-14	1.93017	0.167	0.02	5.06876e-10
fut8a	2.44529e-14	1.62224	0.213	0.034	5.16397e-10
chmp1b	2.51005e-14	1.27841	0.602	0.262	5.30073e-10
mapk14a	2.52715e-14	2.19413	0.259	0.052	5.33685e-10
ndufab1a	2.55247e-14	1.85061	0.306	0.071	5.39031e-10
mt-rnr2	2.56609e-14	-1.269	1	0.998	5.41908e-10
dbi	2.60068e-14	1.32852	0.694	0.319	5.49212e-10
jmjd1cb	2.63399e-14	1.67797	0.444	0.135	5.56247e-10
tuba1b	2.69263e-14	1.56689	0.593	0.269	5.6863e-10
gemin7	2.7152e-14	1.5661	0.296	0.067	5.73397e-10
slc6a4a	2.77847e-14	-7.45842	0	0.376	5.86758e-10
hadhb	2.80253e-14	1.81188	0.296	0.067	5.91838e-10
ptpn13	2.85845e-14	1.49885	0.185	0.026	6.03646e-10
akap12b	2.93785e-14	-3.58193	0.139	0.512	6.20415e-10
wee1	2.96777e-14	1.56422	0.269	0.055	6.26733e-10
cpne1	2.97422e-14	1.11113	0.657	0.274	6.28096e-10
zgc:103697	2.9756e-14	1.46616	0.231	0.041	6.28388e-10
LOC101886266	3.06536e-14	-4.41603	0.074	0.443	6.47343e-10
cab39l	3.17023e-14	1.66573	0.259	0.052	6.69489e-10
eml1	3.37714e-14	4.62839	0.12	0.01	7.13185e-10
ndufv1	3.3872e-14	1.67834	0.343	0.087	7.15309e-10
kifc3	3.45169e-14	2.0363	0.306	0.072	7.28927e-10
relb	3.4604e-14	2.03893	0.333	0.086	7.30766e-10
alg5	3.55753e-14	1.2511	0.269	0.055	7.51278e-10
shroom4	3.72596e-14	-5.49743	0.019	0.393	7.86848e-10
sdha	3.81236e-14	1.66393	0.37	0.102	8.05094e-10
smarca4a	4.07504e-14	1.9384	0.222	0.039	8.60568e-10
LOC100333835	4.09645e-14	3.4888	0.111	0.008	8.65089e-10
ap3s2	4.22822e-14	2.60649	0.222	0.04	8.92915e-10
ndufa2	4.31493e-14	2.01788	0.324	0.082	9.11228e-10
uqcrc2a	4.36809e-14	2.13794	0.25	0.05	9.22453e-10
snx2	4.73316e-14	1.52654	0.204	0.032	9.99548e-10
pcdh17	4.84741e-14	2.79942	0.139	0.014	1.02368e-09
lrrc45	4.902e-14	2.79031	0.111	0.008	1.03521e-09
si:busm1-48c11.3	4.96519e-14	4.95837	0.093	0.004	1.04855e-09
ap3m2	5.16407e-14	2.5199	0.167	0.022	1.09055e-09
hbl1	5.1843e-14	2.39998	0.111	0.008	1.09482e-09
cdc42ep4a	5.29891e-14	5.23813	0.093	0.004	1.11902e-09
si:dkey-117m1.4	5.32036e-14	1.55919	0.204	0.032	1.12355e-09
tuba8l2	5.40583e-14	2.80631	0.269	0.059	1.1416e-09
grpel2	5.65319e-14	1.12971	0.574	0.208	1.19384e-09
sdf2l1	5.68989e-14	2.33343	0.148	0.016	1.20159e-09
pdcd5	5.74797e-14	1.27746	0.269	0.056	1.21386e-09
plekho1b	5.84346e-14	2.19406	0.12	0.01	1.23402e-09
glrx3	5.85336e-14	1.67175	0.231	0.042	1.23611e-09
chchd1	6.10586e-14	2.50297	0.167	0.022	1.28944e-09
pde7a	6.19546e-14	2.04382	0.241	0.046	1.30836e-09
her11	6.35513e-14	4.30629	0.093	0.004	1.34208e-09
ilvbl	6.35513e-14	3.74552	0.093	0.004	1.34208e-09
si:zfos-80g12.1	6.51677e-14	2.37869	0.139	0.014	1.37621e-09
dpm1	6.57716e-14	2.52506	0.139	0.014	1.38897e-09
LOC100334619	6.6932e-14	3.42132	0.093	0.004	1.41347e-09
socs3a	6.70573e-14	-1.94801	0.444	0.738	1.41612e-09
zgc:65895	6.76165e-14	2.4765	0.139	0.014	1.42793e-09
ldlrb	6.93492e-14	2.48816	0.167	0.022	1.46452e-09
anxa13l	6.99026e-14	1.17928	0.167	0.022	1.4762e-09
ap1s1	7.07772e-14	1.67764	0.259	0.053	1.49467e-09
pgd	7.08435e-14	1.32332	0.306	0.071	1.49607e-09
mif	7.25994e-14	1.36452	0.509	0.189	1.53315e-09
si:dkey-42i9.4	7.43408e-14	1.3239	0.565	0.217	1.56993e-09
neo1a	7.58696e-14	1.75737	0.13	0.012	1.60221e-09
uqcc3	7.62353e-14	1.73369	0.324	0.083	1.60994e-09
tfpia	7.75856e-14	-2.01576	0.046	0.442	1.63845e-09
ndrg4	7.91631e-14	3.70085	0.148	0.017	1.67177e-09
LOC103911968	7.98032e-14	2.23407	0.139	0.014	1.68528e-09
atp5h	8.05542e-14	1.47761	0.648	0.287	1.70114e-09
nipal3	8.2449e-14	2.63832	0.157	0.019	1.74116e-09
mfn1b	9.00612e-14	2.49747	0.176	0.025	1.90191e-09
anapc16	9.52262e-14	1.29252	0.463	0.156	2.01099e-09
ndufb6	9.81125e-14	1.64071	0.398	0.119	2.07194e-09
serinc2	1.00326e-13	1.02831	0.481	0.163	2.11869e-09
ndufa13	1.01707e-13	1.66714	0.213	0.037	2.14785e-09
dtd1	1.03816e-13	2.03927	0.157	0.019	2.19238e-09
wwc1	1.04273e-13	2.24679	0.194	0.03	2.20203e-09
zdhhc5a	1.04736e-13	1.8217	0.204	0.033	2.21181e-09
pafah1b1b	1.05503e-13	1.8365	0.333	0.088	2.22802e-09
hnrnpa0b	1.06574e-13	1.09026	0.778	0.442	2.25063e-09
psmd11a	1.07538e-13	1.68392	0.324	0.081	2.27099e-09
si:dkey-204f11.64	1.08348e-13	0.13919	0.296	0.066	2.28809e-09
snd1	1.14123e-13	1.16171	0.352	0.092	2.41004e-09
ndufa8	1.14492e-13	1.55931	0.546	0.207	2.41785e-09
guk1a	1.1468e-13	1.69674	0.296	0.068	2.42181e-09
ndufa11	1.21184e-13	1.57777	0.269	0.059	2.55916e-09
tnrc5	1.23969e-13	2.5066	0.204	0.034	2.61798e-09
ptp4a1	1.27438e-13	1.30045	0.648	0.28	2.69124e-09
cst14b.1	1.29266e-13	1.52926	0.472	0.173	2.72984e-09
sod2	1.31313e-13	1.68344	0.352	0.094	2.77308e-09
peli3	1.31674e-13	2.18028	0.157	0.019	2.7807e-09
psmb7	1.38552e-13	1.7782	0.389	0.121	2.92594e-09
si:ch211-235e9.6	1.54464e-13	2.12283	0.324	0.088	3.26196e-09
LOC561423	1.5448e-13	4.88104	0.102	0.006	3.2623e-09
abhd3	1.6561e-13	3.9401	0.102	0.006	3.49736e-09
vcp	1.73397e-13	1.36524	0.333	0.086	3.66179e-09
epdr1	1.74884e-13	3.93831	0.083	0.003	3.69319e-09
cep350	1.76615e-13	1.80469	0.231	0.044	3.72975e-09
si:ch211-10a23.2	1.84764e-13	4.48264	0.083	0.003	3.90185e-09
fam174b	1.86552e-13	-2.71311	0.102	0.474	3.9396e-09
slc9a3r1a	1.90499e-13	1.23361	0.278	0.062	4.02296e-09
hic1l	1.97197e-13	1.70967	0.241	0.047	4.16441e-09
acadl	2.02123e-13	1.98988	0.287	0.067	4.26844e-09
atf5a	2.03392e-13	4.06301	0.083	0.003	4.29523e-09
ssuh2.4	2.06314e-13	3.45979	0.102	0.006	4.35693e-09
ap1s3b	2.13285e-13	1.87356	0.148	0.017	4.50415e-09
egr2a	2.14089e-13	3.00946	0.194	0.032	4.52114e-09
polr2d	2.14168e-13	1.20559	0.37	0.103	4.52281e-09
si:dkey-245m3.2	2.14852e-13	3.41051	0.083	0.003	4.53725e-09
dsc2l	2.15246e-13	1.76535	0.241	0.047	4.54557e-09
parvb	2.1858e-13	3.52745	0.13	0.013	4.61598e-09
si:dkey-122a22.2	2.20818e-13	3.47445	0.083	0.003	4.66323e-09
si:ch73-233k15.2	2.31716e-13	1.35866	0.167	0.023	4.89338e-09
filip1l	2.33382e-13	3.0136	0.13	0.013	4.92857e-09
lrpap1	2.35076e-13	1.73739	0.241	0.048	4.96433e-09
serpine2	2.36848e-13	1.59149	0.38	0.112	5.00177e-09
ppargc1b	2.40183e-13	2.09161	0.194	0.032	5.07219e-09
fbxw7	2.43416e-13	1.8339	0.204	0.034	5.14046e-09
hars	2.50586e-13	1.60211	0.222	0.041	5.29188e-09
csrnp1b	2.93442e-13	-2.36433	0.389	0.648	6.19691e-09
dpp7	2.93443e-13	1.18632	0.343	0.089	6.19693e-09
ppp1cb	2.94553e-13	1.34119	0.472	0.158	6.22038e-09
cdc25b	2.97733e-13	3.40176	0.12	0.011	6.28753e-09
adnp2a	3.0656e-13	2.32537	0.176	0.026	6.47394e-09
caska	3.129e-13	2.42127	0.231	0.045	6.60782e-09
LOC100003182	3.26148e-13	3.06436	0.111	0.009	6.8876e-09
khk	3.26148e-13	2.9479	0.111	0.009	6.8876e-09
rel	3.26987e-13	1.57845	0.204	0.034	6.90531e-09
LOC101886383	3.2715e-13	2.40315	0.167	0.023	6.90876e-09
ppm1k	3.30101e-13	1.29817	0.278	0.062	6.97107e-09
LOC103910306	3.32177e-13	1.57122	0.139	0.015	7.01491e-09
ndufb3	3.32205e-13	1.88816	0.491	0.176	7.01551e-09
rassf4	3.3264e-13	2.33949	0.13	0.013	7.02469e-09
chmp1a	3.38674e-13	1.14529	0.315	0.077	7.15212e-09
atpv0e2	3.449e-13	3.34717	0.213	0.041	7.2836e-09
cd9a	3.4934e-13	1.40665	0.509	0.198	7.37735e-09
atp1b2a	3.49785e-13	3.63545	0.213	0.043	7.38676e-09
tead3b	3.52108e-13	1.57749	0.176	0.026	7.43581e-09
slc7a3a	3.54218e-13	3.18065	0.167	0.024	7.48037e-09
smarca5	3.55642e-13	2.86775	0.12	0.011	7.51044e-09
bcl2l1	3.57078e-13	1.32766	0.454	0.15	7.54078e-09
casc4	3.58304e-13	1.96577	0.13	0.013	7.56667e-09
rraga	3.60171e-13	2.2233	0.185	0.029	7.60609e-09
LOC794462	3.70211e-13	1.46851	0.204	0.034	7.81812e-09
ulk4	3.73602e-13	3.06592	0.12	0.011	7.88973e-09
csrnp1a	3.78513e-13	1.17537	0.222	0.042	7.99343e-09
vamp8	3.83674e-13	1.46974	0.306	0.074	8.10243e-09
lmo2	3.90043e-13	-4.74213	0.037	0.394	8.23692e-09
sulf2b	4.02176e-13	2.15925	0.222	0.042	8.49315e-09
tcta	4.13324e-13	1.94519	0.278	0.065	8.72859e-09
akt3a	4.25362e-13	1.6445	0.176	0.026	8.98279e-09
jagn1a	4.28037e-13	7.15008	0.074	0.002	9.03929e-09
txn	4.3091e-13	2.00362	0.491	0.196	9.09995e-09
svilb	4.34421e-13	5.84174	0.074	0.002	9.17411e-09
ppfia4	4.47472e-13	5.6224	0.074	0.002	9.4497e-09
sostdc1a	4.47472e-13	7.03751	0.074	0.002	9.4497e-09
ostc	4.4756e-13	1.23074	0.407	0.126	9.45157e-09
im:7151449	4.53314e-13	1.85868	0.157	0.02	9.57309e-09
sh3bgrl2	4.60489e-13	2.71683	0.176	0.027	9.72461e-09
msmo1	4.60683e-13	2.00244	0.176	0.026	9.72869e-09
hivep3a	4.60906e-13	5.58181	0.074	0.002	9.73342e-09
ldlra	4.67026e-13	1.00536	0.231	0.044	9.86265e-09
LOC100537556	4.70219e-13	2.24998	0.194	0.032	9.93008e-09
gpr19	4.96251e-13	4.61831	0.074	0.002	1.04798e-08
lnx1	5.03632e-13	4.02282	0.074	0.002	1.06357e-08
lpar6b	5.03632e-13	3.53631	0.074	0.002	1.06357e-08
map2k4a	5.09604e-13	3.03212	0.148	0.018	1.07618e-08
vdac2	5.34224e-13	1.57735	0.87	0.539	1.12817e-08
si:dkey-56f14.4	5.34253e-13	2.4867	0.074	0.002	1.12823e-08
hist2h2l	5.43255e-13	1.1763	0.519	0.2	1.14725e-08
jpt2	5.46203e-13	0.942973	0.417	0.127	1.15347e-08
kpna3	5.58184e-13	1.27208	0.287	0.067	1.17877e-08
ndufb2	5.63385e-13	1.71573	0.5	0.18	1.18976e-08
si:dkeyp-80c12.10	5.79656e-13	1.50475	0.639	0.276	1.22412e-08
serinc1	5.87657e-13	1.73181	0.481	0.175	1.24101e-08
s100a10b	6.01159e-13	-1.30554	0.759	0.922	1.26953e-08
slitrk1	6.1871e-13	6.60449	0.056	0	1.30659e-08
LOC110438560	6.1871e-13	5.59834	0.056	0	1.30659e-08
gria2a	6.1871e-13	7.29084	0.056	0	1.30659e-08
si:dkey-25o16.4	6.1871e-13	6.33379	0.056	0	1.30659e-08
nlgn4a	6.1871e-13	7.43329	0.056	0	1.30659e-08
si:ch211-113e8.3	6.1871e-13	6.19313	0.056	0	1.30659e-08
si:dkey-225f23.5	6.1871e-13	6.19397	0.056	0	1.30659e-08
itgb1b.1	6.1871e-13	6.28533	0.056	0	1.30659e-08
adgrl1a	6.1871e-13	7.32697	0.056	0	1.30659e-08
chrm2a	6.1871e-13	5.70706	0.056	0	1.30659e-08
nrcama	6.1871e-13	8.02216	0.056	0	1.30659e-08
rtn4r	6.1871e-13	8.11428	0.056	0	1.30659e-08
zgc:65851	6.1871e-13	6.32125	0.056	0	1.30659e-08
npdc1b	6.1871e-13	6.05743	0.056	0	1.30659e-08
taok3b	6.1871e-13	6.14891	0.056	0	1.30659e-08
sv2c	6.1871e-13	6.90007	0.056	0	1.30659e-08
unc80	6.1871e-13	7.72386	0.056	0	1.30659e-08
nat16	6.1871e-13	6.41981	0.056	0	1.30659e-08
si:ch211-194p6.12	6.1871e-13	6.45543	0.056	0	1.30659e-08
paqr5b	6.1871e-13	6.18999	0.056	0	1.30659e-08
col4a5	6.1871e-13	6.14523	0.056	0	1.30659e-08
slc6a6a	6.1871e-13	6.22929	0.056	0	1.30659e-08
oxct1a	6.1871e-13	6.09649	0.056	0	1.30659e-08
LOC799259	6.1871e-13	6.38282	0.056	0	1.30659e-08
kcnj3a	6.1871e-13	8.03681	0.056	0	1.30659e-08
ptprna	6.1871e-13	7.41213	0.056	0	1.30659e-08
bmpr1bb	6.1871e-13	5.87318	0.056	0	1.30659e-08
phf24	6.1871e-13	7.22133	0.056	0	1.30659e-08
slc4a10a	6.1871e-13	5.66551	0.056	0	1.30659e-08
ngfrb	6.1871e-13	6.33678	0.056	0	1.30659e-08
cdk5r1b	6.1871e-13	7.33275	0.056	0	1.30659e-08
nrxn1b	6.1871e-13	6.63646	0.056	0	1.30659e-08
spock2	6.1871e-13	6.87794	0.056	0	1.30659e-08
pcdh2ac	6.1871e-13	7.12197	0.056	0	1.30659e-08
glrbb	6.1871e-13	7.14021	0.056	0	1.30659e-08
bace1	6.1871e-13	6.48358	0.056	0	1.30659e-08
dusp14	6.1871e-13	7.25034	0.056	0	1.30659e-08
sgk494a	6.1871e-13	6.38105	0.056	0	1.30659e-08
fgf12b	6.1871e-13	7.49572	0.056	0	1.30659e-08
si:ch211-113g11.6	6.1871e-13	6.7174	0.056	0	1.30659e-08
wscd1a	6.1871e-13	7.70818	0.056	0	1.30659e-08
mapk12a	6.1871e-13	5.94648	0.056	0	1.30659e-08
pnp6	6.1871e-13	7.37613	0.056	0	1.30659e-08
dmxl2	6.1871e-13	6.50704	0.056	0	1.30659e-08
alpk2	6.1871e-13	5.4794	0.056	0	1.30659e-08
LOC101882069	6.1871e-13	6.7543	0.056	0	1.30659e-08
zgc:158225	6.1871e-13	6.78379	0.056	0	1.30659e-08
cacna2d2b	6.1871e-13	6.5844	0.056	0	1.30659e-08
dtna	6.1871e-13	5.71162	0.056	0	1.30659e-08
gpr22b	6.1871e-13	7.0367	0.056	0	1.30659e-08
traf3ip2l	6.1871e-13	5.77734	0.056	0	1.30659e-08
vgll4l	6.1871e-13	6.52174	0.056	0	1.30659e-08
gria3b	6.1871e-13	5.6519	0.056	0	1.30659e-08
ngb	6.1871e-13	6.73077	0.056	0	1.30659e-08
zgc:173581	6.1871e-13	5.72375	0.056	0	1.30659e-08
prg4b	6.1871e-13	6.76134	0.056	0	1.30659e-08
clic3	6.1871e-13	5.86386	0.056	0	1.30659e-08
si:ch211-253b1.3	6.1871e-13	5.64811	0.056	0	1.30659e-08
elovl7b	6.1871e-13	8.61647	0.056	0	1.30659e-08
zgc:153952	6.51702e-13	1.33696	0.343	0.094	1.37627e-08
lrrn1	6.68711e-13	4.44017	0.093	0.005	1.41218e-08
hsp90aa1.1	6.73071e-13	4.29822	0.13	0.014	1.42139e-08
tspan2a	7.13001e-13	0.92024	0.148	0.018	1.50572e-08
zgc:92873	7.18691e-13	4.49768	0.093	0.005	1.51773e-08
zbtb20	7.23412e-13	1.06974	0.574	0.228	1.5277e-08
lamb2	7.36152e-13	3.45813	0.093	0.005	1.55461e-08
chchd10	7.48986e-13	3.24322	0.167	0.025	1.58171e-08
tdrkh	7.5403e-13	4.26815	0.093	0.005	1.59236e-08
arl2	7.60346e-13	1.82303	0.25	0.054	1.6057e-08
zgc:152863	7.72333e-13	3.93759	0.093	0.005	1.63101e-08
apba2b	7.78342e-13	6.34292	0.065	0.001	1.6437e-08
ap3b1	7.84409e-13	1.42016	0.204	0.036	1.65651e-08
cacna1ba	7.91178e-13	6.25807	0.065	0.001	1.67081e-08
rims2a	7.91178e-13	7.19049	0.065	0.001	1.67081e-08
arfgef1	8.00644e-13	2.40886	0.157	0.022	1.6908e-08
nrbf2b	8.0234e-13	2.38563	0.222	0.043	1.69438e-08
si:ch211-240g9.1	8.04222e-13	5.95667	0.065	0.001	1.69836e-08
phyhipla	8.04222e-13	5.77255	0.065	0.001	1.69836e-08
erg	8.14367e-13	-6.92554	0	0.344	1.71978e-08
si:dkey-217l24.1	8.17476e-13	5.85207	0.065	0.001	1.72635e-08
lims2	8.29899e-13	4.17532	0.093	0.005	1.75258e-08
msh2	8.30945e-13	5.08553	0.065	0.001	1.75479e-08
LOC101883751	8.30945e-13	5.5578	0.065	0.001	1.75479e-08
rab15	8.30945e-13	5.39558	0.065	0.001	1.75479e-08
sst6	8.30945e-13	5.57513	0.065	0.001	1.75479e-08
mkrn2os.1	8.39895e-13	3.55641	0.093	0.005	1.77369e-08
dpysl2a	8.44632e-13	5.19429	0.065	0.001	1.78369e-08
kctd7	8.44632e-13	5.75969	0.065	0.001	1.78369e-08
adra2a	8.44632e-13	5.54175	0.065	0.001	1.78369e-08
gtpbp2	8.50008e-13	3.81569	0.093	0.005	1.79505e-08
dennd2da	8.58539e-13	4.35334	0.065	0.001	1.81306e-08
plat	8.60241e-13	3.2881	0.093	0.005	1.81666e-08
ank3a	8.60241e-13	3.00883	0.093	0.005	1.81666e-08
usp10	8.61427e-13	1.19414	0.389	0.115	1.81916e-08
fbxl16	8.72672e-13	4.36642	0.065	0.001	1.84291e-08
notum1b	8.72672e-13	3.15276	0.065	0.001	1.84291e-08
minpp1b	8.72672e-13	3.44021	0.065	0.001	1.84291e-08
dync2h1	8.72672e-13	2.91808	0.065	0.001	1.84291e-08
ubxn10	8.72672e-13	4.70282	0.065	0.001	1.84291e-08
LOC108182399	8.72672e-13	4.11447	0.065	0.001	1.84291e-08
cc2d1b	8.91671e-13	3.3545	0.093	0.005	1.88303e-08
tax1bp3	8.91843e-13	1.22911	0.426	0.141	1.88339e-08
ldb1a	8.92404e-13	2.72313	0.194	0.033	1.88458e-08
midn	9.09756e-13	0.911306	0.815	0.442	1.92122e-08
si:ch211-214b16.2	9.24228e-13	2.79603	0.093	0.005	1.95178e-08
gak	9.3763e-13	1.38267	0.204	0.036	1.98009e-08
xbp1	9.64064e-13	1.31416	0.824	0.662	2.03591e-08
slc6a8	9.64626e-13	1.69175	0.139	0.016	2.0371e-08
cdr2l	9.81433e-13	3.10922	0.13	0.014	2.07259e-08
si:ch211-160e1.5	1.00004e-12	1.05977	0.509	0.183	2.11188e-08
dnaja	1.02981e-12	2.11876	0.306	0.081	2.17474e-08
zgc:110699	1.0491e-12	4.62062	0.102	0.008	2.21549e-08
atp6v0ca	1.0977e-12	1.12963	0.685	0.349	2.31812e-08
map1aa	1.11716e-12	4.25247	0.111	0.01	2.35922e-08
tpm4a	1.14e-12	1.1361	0.454	0.772	2.40745e-08
ypel3	1.15592e-12	2.88979	0.176	0.028	2.44108e-08
lrig1	1.20701e-12	2.03798	0.222	0.043	2.54896e-08
rasa2	1.2138e-12	1.59545	0.287	0.069	2.56331e-08
nfkb2	1.23686e-12	1.52348	0.259	0.059	2.61199e-08
yrk	1.24158e-12	-4.66314	0.019	0.364	2.62197e-08
cox7a3	1.24592e-12	1.24718	0.454	0.155	2.63114e-08
si:ch73-6k16.1	1.28029e-12	2.43715	0.204	0.038	2.70371e-08
actn1	1.34992e-12	1.53191	0.222	0.043	2.85077e-08
si:ch211-1a19.3	1.35987e-12	-1.89852	0.269	0.611	2.87177e-08
fmnl2b	1.4069e-12	3.43085	0.102	0.008	2.9711e-08
ube2al	1.41723e-12	1.10214	0.611	0.276	2.9929e-08
irak3	1.42322e-12	1.54251	0.315	0.085	3.00555e-08
dgkaa	1.43773e-12	3.81825	0.102	0.008	3.03619e-08
psma6b	1.46151e-12	1.22935	0.343	0.095	3.08641e-08
ap2m1b	1.47688e-12	2.551	0.204	0.038	3.11887e-08
sfxn4	1.47849e-12	1.88483	0.157	0.022	3.12227e-08
kdm5c	1.49636e-12	1.13619	0.417	0.129	3.16001e-08
ddost	1.4998e-12	1.10578	0.333	0.089	3.16727e-08
tmem115	1.51335e-12	1.30684	0.296	0.072	3.19588e-08
rhbdl3	1.53423e-12	3.291	0.102	0.008	3.23999e-08
tmem35	1.60207e-12	2.79052	0.102	0.008	3.38326e-08
si:ch211-22i13.2	1.63228e-12	1.90716	0.194	0.034	3.44705e-08
rab11a	1.63391e-12	1.39881	0.278	0.065	3.45048e-08
fbxl3a	1.65063e-12	1.14478	0.407	0.129	3.4858e-08
lonrf1l	1.67882e-12	1.29396	0.324	0.084	3.54533e-08
tp53inp2.1	1.70442e-12	2.40608	0.13	0.014	3.59939e-08
tyk2	1.70938e-12	2.79615	0.102	0.008	3.60987e-08
adipor1b	1.71916e-12	1.79791	0.241	0.051	3.63053e-08
zgc:162200	1.72794e-12	3.40029	0.102	0.008	3.64906e-08
si:dkeyp-75h12.5	1.72869e-12	1.71944	0.306	0.08	3.65064e-08
si:ch73-248e21.1	1.73055e-12	1.67007	0.259	0.059	3.65457e-08
si:ch211-14a17.11	1.73625e-12	1.54885	0.231	0.047	3.66662e-08
vegfc	1.7796e-12	3.08362	0.12	0.012	3.75817e-08
osbpl3b	1.78481e-12	2.32636	0.102	0.008	3.76915e-08
atf3	1.87699e-12	1.45061	0.741	0.405	3.96383e-08
afap1l1b	1.88385e-12	-4.33897	0.037	0.38	3.97832e-08
pir	1.90503e-12	2.02124	0.176	0.028	4.02305e-08
vps26bl	1.90755e-12	1.82301	0.194	0.033	4.02836e-08
serpinb1l1	1.92536e-12	1.40696	0.324	0.085	4.06598e-08
nudt17	1.96131e-12	2.15058	0.185	0.031	4.1419e-08
atp1a1a.1	1.9827e-12	1.1794	0.657	0.307	4.18707e-08
vangl1	1.9912e-12	2.24991	0.12	0.012	4.20502e-08
foxo3b	2.06823e-12	1.08544	0.231	0.047	4.36769e-08
rplp2l	2.08888e-12	-0.651464	0.954	0.969	4.4113e-08
setd8a	2.11928e-12	1.37941	0.241	0.052	4.4755e-08
usp5	2.16793e-12	2.32792	0.213	0.041	4.57824e-08
pdk2b	2.34056e-12	0.88758	0.296	0.077	4.94279e-08
ccdc187	2.54683e-12	-3.82184	0.056	0.399	5.37839e-08
sigmar1	2.75322e-12	1.42774	0.194	0.034	5.81425e-08
LOC100331743	2.81116e-12	4.72512	0.083	0.004	5.9366e-08
atp5d	2.86611e-12	1.48159	0.676	0.305	6.05266e-08
bmp4	2.88263e-12	4.98774	0.083	0.004	6.08753e-08
rnf10	2.90999e-12	1.11255	0.583	0.254	6.14532e-08
her6	2.9325e-12	-3.38625	0.287	0.583	6.19286e-08
erp44	2.95197e-12	0.930907	0.361	0.099	6.23397e-08
arcn1a	3.0278e-12	2.0572	0.194	0.034	6.39412e-08
slc25a33	3.03043e-12	1.14304	0.417	0.134	6.39966e-08
syt2a	3.06919e-12	4.28732	0.083	0.004	6.48152e-08
fam83d	3.1079e-12	4.58921	0.083	0.004	6.56326e-08
uacab	3.14709e-12	4.88534	0.083	0.004	6.64602e-08
ppih	3.16497e-12	1.69557	0.194	0.034	6.68378e-08
sae1	3.22692e-12	3.96552	0.083	0.004	6.81461e-08
ssb	3.28105e-12	1.6017	0.269	0.065	6.92892e-08
nuak1b	3.41321e-12	1.56021	0.306	0.08	7.20802e-08
snrpg	3.4265e-12	1.21988	0.25	0.056	7.23609e-08
bada	3.48009e-12	1.30109	0.528	0.205	7.34924e-08
fat1a	3.48451e-12	2.00064	0.139	0.017	7.35859e-08
arhgap29a	3.51314e-12	-4.79984	0.037	0.366	7.41905e-08
fbxl18	3.52229e-12	3.07187	0.083	0.004	7.43838e-08
atg4da	3.52229e-12	2.60456	0.083	0.004	7.43838e-08
arpc3	3.73941e-12	1.08296	0.546	0.225	7.8969e-08
ctdnep1a	3.74934e-12	3.22734	0.083	0.004	7.91786e-08
gadd45ga	3.81551e-12	2.27858	0.398	0.139	8.05758e-08
si:dkey-111e8.5	3.97035e-12	2.18313	0.139	0.017	8.38459e-08
nudt9	4.2379e-12	2.04733	0.278	0.068	8.9496e-08
tnfaip3	4.24779e-12	1.96203	0.278	0.07	8.97047e-08
ilf2	4.37931e-12	1.14503	0.37	0.111	9.24824e-08
gsta.1	4.4002e-12	2.06191	0.167	0.026	9.29233e-08
vgf	4.52749e-12	6.85569	0.111	0.011	9.56115e-08
sqstm1	4.60386e-12	1.88742	0.75	0.543	9.72242e-08
n4bp1	4.91719e-12	1.83865	0.204	0.039	1.03841e-07
cltca	5.41183e-12	1.2656	0.417	0.141	1.14287e-07
pdhb	5.50609e-12	2.66073	0.278	0.071	1.16278e-07
znf536	5.55723e-12	3.03446	0.12	0.013	1.17358e-07
h2afvb	5.57975e-12	1.24099	0.63	0.284	1.17833e-07
eif4ebp3l	5.58472e-12	1.47661	0.546	0.231	1.17938e-07
CYTB	5.6504e-12	-1.12687	0.963	0.974	1.19325e-07
capzb	5.65992e-12	1.08188	0.657	0.298	1.19526e-07
b2ml	5.67406e-12	-0.807986	0.833	0.872	1.19825e-07
aldh3a1	5.69812e-12	3.04482	0.13	0.015	1.20333e-07
tp53inp2	5.73372e-12	4.71544	0.093	0.006	1.21085e-07
gabarapa	5.78326e-12	0.944597	0.722	0.378	1.22131e-07
hm13	5.79436e-12	2.06179	0.222	0.046	1.22365e-07
cishb	5.80261e-12	1.60944	0.176	0.029	1.2254e-07
gclc	6.00223e-12	2.0145	0.204	0.04	1.26755e-07
tshz3b	6.14648e-12	2.62613	0.204	0.04	1.29801e-07
mrpl27	6.16541e-12	2.57226	0.148	0.02	1.30201e-07
hdac9b	6.24449e-12	2.72694	0.176	0.03	1.31871e-07
polr2a	6.27134e-12	1.5168	0.306	0.083	1.32438e-07
sestd1	6.28757e-12	2.10381	0.167	0.026	1.32781e-07
pgm1	6.31805e-12	2.13288	0.278	0.071	1.33425e-07
si:ch73-46j18.5	6.75125e-12	1.83972	0.509	0.209	1.42573e-07
minos1	7.1681e-12	1.84867	0.352	0.109	1.51376e-07
narf	7.17859e-12	2.61934	0.157	0.024	1.51598e-07
gipc2	7.21531e-12	1.68348	0.324	0.094	1.52373e-07
tnip1	7.21835e-12	0.678812	0.278	0.067	1.52437e-07
cyfip2	7.32769e-12	4.21068	0.093	0.006	1.54746e-07
id2b	7.3345e-12	-4.4669	0.074	0.405	1.5489e-07
ypel1	7.44203e-12	3.96054	0.111	0.011	1.57161e-07
si:ch73-105m5.1	7.49263e-12	2.19148	0.213	0.043	1.58229e-07
impdh2	7.53713e-12	1.15443	0.13	0.015	1.59169e-07
atp6ap2	7.66902e-12	1.25801	0.426	0.144	1.61954e-07
LOC103910419	8.00896e-12	3.17687	0.093	0.006	1.69133e-07
ifit11	8.26057e-12	1.69859	0.176	0.029	1.74447e-07
spint2	8.32952e-12	0.79587	0.306	0.082	1.75903e-07
tox	8.33111e-12	3.6998	0.102	0.009	1.75936e-07
ndufb5	8.36999e-12	1.21705	0.398	0.129	1.76757e-07
sh3bgr	8.46588e-12	2.08756	0.093	0.006	1.78782e-07
hnrnpl2	8.51526e-12	1.67569	0.361	0.108	1.79825e-07
acsl1a	8.72803e-12	2.19637	0.139	0.018	1.84318e-07
lsm6	8.87392e-12	1.34431	0.287	0.075	1.87399e-07
cdk2ap1	8.91297e-12	2.87823	0.111	0.011	1.88224e-07
ptpn3	8.9483e-12	2.37713	0.093	0.006	1.8897e-07
ubl3b	8.99035e-12	1.58006	0.204	0.039	1.89858e-07
socs3b	9.21423e-12	-2.42803	0.259	0.545	1.94586e-07
LOC100536119	9.23666e-12	1.60359	0.352	0.105	1.9506e-07
ndufs4	9.36303e-12	1.98752	0.278	0.072	1.97728e-07
zgc:110366	9.41391e-12	3.68085	0.102	0.009	1.98803e-07
znfx1	9.74478e-12	2.02179	0.269	0.068	2.0579e-07
ppm1ab	9.96292e-12	2.10057	0.194	0.037	2.10397e-07
ankrd10a	1.0108e-11	3.32558	0.102	0.009	2.13461e-07
twf1a	1.02591e-11	1.16386	0.352	0.105	2.16652e-07
si:rp71-1g18.13	1.03696e-11	2.07197	0.111	0.011	2.18986e-07
ctps1a	1.04206e-11	3.05934	0.102	0.009	2.20062e-07
s100v2	1.04254e-11	-1.88852	0.296	0.588	2.20164e-07
trappc3	1.04896e-11	1.66984	0.241	0.054	2.2152e-07
sqrdl	1.06702e-11	2.25099	0.213	0.044	2.25333e-07
mrps6	1.06714e-11	1.72481	0.278	0.072	2.25358e-07
kalrna	1.07427e-11	3.23697	0.102	0.009	2.26863e-07
si:ch73-389b16.2	1.07751e-11	5.26203	0.074	0.003	2.27548e-07
phactr3b	1.07751e-11	3.59293	0.074	0.003	2.27548e-07
cnrip1a	1.1065e-11	4.3967	0.074	0.003	2.3367e-07
plcg2	1.12462e-11	1.58756	0.12	0.013	2.37497e-07
chst14	1.14933e-11	1.3965	0.185	0.032	2.42715e-07
derl3	1.15142e-11	4.07797	0.074	0.003	2.43157e-07
vcla	1.15142e-11	2.93495	0.074	0.003	2.43157e-07
ctsa	1.16556e-11	1.26806	0.204	0.04	2.46144e-07
metrnl	1.16788e-11	2.68697	0.213	0.044	2.46633e-07
fbxo32	1.17222e-11	3.32768	0.13	0.016	2.47549e-07
si:dkey-58i8.5	1.18235e-11	4.31331	0.074	0.003	2.4969e-07
osbpl2b	1.18403e-11	2.90585	0.167	0.027	2.50044e-07
fam50a	1.1968e-11	1.13664	0.352	0.106	2.52739e-07
tjp2a	1.19813e-11	3.94867	0.074	0.003	2.5302e-07
ssbp2	1.19813e-11	3.57218	0.074	0.003	2.5302e-07
fam210b	1.20849e-11	1.81937	0.259	0.064	2.55209e-07
gadd45aa	1.23669e-11	2.25841	0.204	0.041	2.61165e-07
cacna2d1a	1.27089e-11	1.8871	0.213	0.044	2.68386e-07
ndufc2	1.27117e-11	1.28503	0.5	0.191	2.68446e-07
mboat7	1.2735e-11	1.4822	0.157	0.024	2.68938e-07
mgst2	1.27604e-11	2.52471	0.102	0.009	2.69474e-07
ssx2ipa	1.28013e-11	3.33581	0.074	0.003	2.70337e-07
si:zfos-943e10.1	1.29991e-11	2.48216	0.185	0.033	2.74514e-07
cav2	1.30668e-11	-2.84949	0.074	0.414	2.75945e-07
yif1a	1.32178e-11	1.63993	0.25	0.058	2.79133e-07
dopey2	1.35691e-11	1.80689	0.194	0.037	2.86553e-07
uqcrq	1.38832e-11	1.5452	0.676	0.319	2.93186e-07
eif4ba	1.40956e-11	1.47441	0.204	0.04	2.9767e-07
ifit12	1.41693e-11	1.61652	0.176	0.03	2.99228e-07
ctsd	1.42781e-11	1.4556	0.5	0.198	3.01525e-07
tmem97	1.45425e-11	1.81468	0.176	0.03	3.07108e-07
arpc4	1.48135e-11	2.07973	0.241	0.056	3.12831e-07
g3bp1	1.48738e-11	1.14794	0.38	0.119	3.14106e-07
psmc4	1.54352e-11	1.2495	0.389	0.123	3.2596e-07
acadm	1.55991e-11	1.1525	0.583	0.247	3.29422e-07
atp5l	1.56107e-11	1.3035	0.824	0.608	3.29667e-07
clec14a	1.61919e-11	-4.57432	0.019	0.339	3.41941e-07
higd2a	1.65036e-11	1.05746	0.343	0.1	3.48524e-07
pno1	1.66377e-11	1.03183	0.63	0.318	3.51354e-07
lsp1	1.752e-11	2.32034	0.13	0.016	3.69988e-07
capza1a	1.76799e-11	1.12898	0.472	0.177	3.73363e-07
ccdc6b	1.80786e-11	2.65633	0.157	0.025	3.81784e-07
nucb2a	1.87799e-11	1.04977	0.509	0.196	3.96594e-07
rps28	1.90602e-11	-0.549335	0.972	0.971	4.02513e-07
si:dkey-67c22.2	1.98227e-11	0.669286	0.38	0.119	4.18615e-07
vwf	2.11127e-11	-6.17442	0.028	0.343	4.45858e-07
fxr2	2.11698e-11	1.31206	0.194	0.037	4.47064e-07
slc20a2	2.14491e-11	0.709314	0.444	0.164	4.52962e-07
crip1	2.2053e-11	-2.73481	0.222	0.544	4.65716e-07
rpa2	2.25107e-11	1.06881	0.167	0.027	4.75382e-07
si:ch211-150o23.3	2.34875e-11	2.12228	0.13	0.016	4.96009e-07
zgc:136929	2.34953e-11	1.31037	0.38	0.126	4.96174e-07
ppp4r2b	2.37745e-11	2.05136	0.25	0.06	5.02071e-07
cdo1	2.44474e-11	3.28383	0.12	0.014	5.1628e-07
psmd8	2.49693e-11	1.84543	0.278	0.074	5.27301e-07
nbl1	2.58193e-11	1.98107	0.176	0.031	5.45252e-07
sec61a1	2.60186e-11	1.25721	0.546	0.242	5.4946e-07
zgc:77486	2.61241e-11	0.781324	0.398	0.127	5.51689e-07
ivd	2.64555e-11	1.61546	0.204	0.041	5.58688e-07
stk35	2.79387e-11	2.00808	0.213	0.045	5.90009e-07
aars	2.81872e-11	1.23795	0.231	0.051	5.95257e-07
atpif1a	2.84594e-11	0.952875	0.648	0.308	6.01005e-07
adnpa	2.95909e-11	2.65822	0.167	0.028	6.24901e-07
bloc1s1	2.95909e-11	1.7663	0.167	0.028	6.24901e-07
caly	2.96166e-11	4.46582	0.083	0.005	6.25444e-07
apoa1bp	2.98589e-11	1.80665	0.185	0.034	6.30561e-07
tomm7	2.994e-11	1.04493	0.37	0.116	6.32274e-07
rcan3	3.02561e-11	6.54064	0.065	0.002	6.38947e-07
caln2	3.02561e-11	5.87379	0.065	0.002	6.38947e-07
fopnl	3.05925e-11	1.68872	0.148	0.022	6.46052e-07
epas1b	3.07041e-11	-2.28866	0.074	0.414	6.4841e-07
gpm6ba	3.11369e-11	5.47101	0.065	0.002	6.57549e-07
fundc2	3.12398e-11	1.06659	0.463	0.168	6.59723e-07
ptgis	3.13749e-11	5.03119	0.083	0.005	6.62575e-07
acot7	3.15867e-11	4.48157	0.065	0.002	6.67048e-07
zgc:163030	3.15867e-11	5.02462	0.065	0.002	6.67048e-07
prelid3a	3.15867e-11	5.23552	0.065	0.002	6.67048e-07
si:ch211-153j24.3	3.15867e-11	4.90352	0.065	0.002	6.67048e-07
atp1b3a	3.17386e-11	4.12593	0.083	0.005	6.70255e-07
smap1	3.18874e-11	1.03354	0.352	0.106	6.73398e-07
sept3	3.24784e-11	2.67466	0.083	0.005	6.8588e-07
si:dkey-16p21.7	3.24784e-11	4.19458	0.083	0.005	6.8588e-07
itgae.2	3.29746e-11	4.25127	0.065	0.002	6.96357e-07
mlycd	3.29746e-11	5.08856	0.065	0.002	6.96357e-07
si:ch211-214c7.4	3.34503e-11	4.76758	0.065	0.002	7.06404e-07
tmem41b	3.34503e-11	4.28272	0.065	0.002	7.06404e-07
lipia	3.39328e-11	4.0236	0.065	0.002	7.16593e-07
atp6v1ab	3.39328e-11	4.12895	0.065	0.002	7.16593e-07
zgc:172295	3.40091e-11	3.63305	0.083	0.005	7.18204e-07
ap1g2	3.44221e-11	5.05933	0.065	0.002	7.26925e-07
pitpnab	3.44221e-11	4.02361	0.065	0.002	7.26925e-07
mesdc2	3.45582e-11	1.92497	0.185	0.034	7.29799e-07
fam49ba	3.49183e-11	4.02633	0.065	0.002	7.37404e-07
sccpdha	3.49183e-11	3.07083	0.065	0.002	7.37404e-07
paip2b	3.50553e-11	1.17154	0.63	0.29	7.40298e-07
pmm2	3.52032e-11	3.79027	0.083	0.005	7.43422e-07
sgsm2	3.52032e-11	3.02928	0.083	0.005	7.43422e-07
acsl3b	3.55653e-11	2.771	0.12	0.014	7.51068e-07
parp8	3.58683e-11	2.12461	0.12	0.014	7.57467e-07
mdh2	3.64567e-11	1.61666	0.769	0.49	7.69893e-07
coro1cb	3.67359e-11	3.23043	0.13	0.017	7.75788e-07
pprc1	3.69366e-11	1.5668	0.269	0.07	7.80028e-07
LOC100151196	3.77158e-11	1.77376	0.083	0.005	7.96483e-07
kdm1a	3.79125e-11	1.45319	0.287	0.078	8.00636e-07
pik3ap1	3.81513e-11	2.57381	0.083	0.005	8.0568e-07
tmem30aa	3.8345e-11	1.29536	0.315	0.089	8.09771e-07
aco1	3.84325e-11	1.57412	0.25	0.06	8.11617e-07
psmb12	3.85583e-11	0.973085	0.278	0.071	8.14273e-07
efna5a	3.97509e-11	4.61591	0.093	0.008	8.3946e-07
psmd5	4.08695e-11	2.31469	0.083	0.005	8.63083e-07
cyp1b1	4.09381e-11	-7.09009	0	0.304	8.6453e-07
scrn2	4.09978e-11	3.20854	0.111	0.012	8.65791e-07
trip11	4.17495e-11	1.67013	0.176	0.031	8.81666e-07
arhgef4	4.17541e-11	2.93157	0.148	0.023	8.81763e-07
grtp1a	4.22091e-11	2.82262	0.139	0.019	8.91372e-07
si:dkey-28b4.8	4.36561e-11	2.50212	0.111	0.012	9.2193e-07
atpif1b	4.43805e-11	1.30219	0.75	0.444	9.37227e-07
ppp1r2	4.44174e-11	1.31238	0.241	0.056	9.38006e-07
mustn1b	4.46829e-11	4.72543	0.12	0.015	9.43614e-07
cyp1c1	4.53448e-11	-7.4493	0	0.303	9.57592e-07
sdhb	4.62907e-11	1.33373	0.574	0.249	9.77567e-07
rab2a	4.68966e-11	1.38983	0.731	0.432	9.90363e-07
ywhaqb	4.7328e-11	1.18045	0.759	0.432	9.99472e-07
atp2a2b	4.79962e-11	1.35613	0.25	0.061	1.01358e-06
si:dkey-276j7.1	4.87793e-11	1.99245	0.343	0.112	1.03012e-06
arl8ba	4.88469e-11	1.40189	0.176	0.031	1.03155e-06
snrpd1	4.92735e-11	0.979775	0.417	0.142	1.04056e-06
rnf185	4.95181e-11	0.722254	0.519	0.203	1.04572e-06
ecscr	4.96459e-11	-5.6761	0.009	0.314	1.04842e-06
hsbp1a	5.08796e-11	1.7946	0.213	0.046	1.07447e-06
ndufa5	5.10699e-11	1.26597	0.426	0.155	1.07849e-06
ndufa3	5.12099e-11	1.74599	0.435	0.163	1.08145e-06
mdh1ab	5.15463e-11	3.32613	0.093	0.008	1.08855e-06
cdc34b	5.16333e-11	1.50119	0.269	0.069	1.09039e-06
slitrk6	5.17276e-11	7.61766	0.046	0	1.09238e-06
ccsapa	5.17276e-11	6.35919	0.046	0	1.09238e-06
cers4b	5.17276e-11	6.08205	0.046	0	1.09238e-06
rundc3aa	5.17276e-11	6.83046	0.046	0	1.09238e-06
syt17	5.17276e-11	6.24269	0.046	0	1.09238e-06
olfm2a	5.17276e-11	5.74482	0.046	0	1.09238e-06
ccdc85al	5.17276e-11	6.67957	0.046	0	1.09238e-06
cdk5r2a	5.17276e-11	6.4057	0.046	0	1.09238e-06
cygb2	5.17276e-11	8.34997	0.046	0	1.09238e-06
ptprt	5.17276e-11	6.72015	0.046	0	1.09238e-06
LOC100534786	5.17276e-11	8.24254	0.046	0	1.09238e-06
ptprn2	5.17276e-11	6.58928	0.046	0	1.09238e-06
wasa	5.17276e-11	6.22325	0.046	0	1.09238e-06
LOC556872	5.17276e-11	7.06371	0.046	0	1.09238e-06
arhgef16	5.17276e-11	6.09064	0.046	0	1.09238e-06
sypb	5.17276e-11	7.06424	0.046	0	1.09238e-06
frmd3	5.17276e-11	5.67607	0.046	0	1.09238e-06
nalcn	5.17276e-11	6.79762	0.046	0	1.09238e-06
fgf13b	5.17276e-11	7.25072	0.046	0	1.09238e-06
mmel1	5.17276e-11	7.51941	0.046	0	1.09238e-06
vipb	5.17276e-11	14.201	0.046	0	1.09238e-06
slc25a15a	5.17276e-11	5.76601	0.046	0	1.09238e-06
igsf9ba	5.17276e-11	6.76339	0.046	0	1.09238e-06
LOC108179300	5.17276e-11	5.60435	0.046	0	1.09238e-06
si:dkey-54n8.4	5.17276e-11	6.64653	0.046	0	1.09238e-06
itm2ca	5.17276e-11	7.89546	0.046	0	1.09238e-06
dync1i1	5.17276e-11	7.49393	0.046	0	1.09238e-06
sybu	5.17276e-11	6.90282	0.046	0	1.09238e-06
ica1	5.17276e-11	7.39727	0.046	0	1.09238e-06
pklr	5.17276e-11	7.27665	0.046	0	1.09238e-06
dlgap2a	5.17276e-11	5.97724	0.046	0	1.09238e-06
pclob	5.17276e-11	7.90545	0.046	0	1.09238e-06
znf296	5.17276e-11	7.6587	0.046	0	1.09238e-06
map3k10	5.17276e-11	7.22757	0.046	0	1.09238e-06
b3gnt2l	5.17276e-11	7.02447	0.046	0	1.09238e-06
hepacam2	5.17276e-11	7.80564	0.046	0	1.09238e-06
igsf9bb	5.17276e-11	6.02152	0.046	0	1.09238e-06
arl10	5.17276e-11	5.45491	0.046	0	1.09238e-06
LOC100332608	5.17276e-11	7.07416	0.046	0	1.09238e-06
LOC100334841	5.17276e-11	6.42402	0.046	0	1.09238e-06
anos1b	5.17276e-11	5.87724	0.046	0	1.09238e-06
arhgef10lb	5.17276e-11	5.84687	0.046	0	1.09238e-06
ttll10	5.17276e-11	5.95874	0.046	0	1.09238e-06
c1galt1a	5.17276e-11	6.55886	0.046	0	1.09238e-06
elovl2	5.17276e-11	5.65107	0.046	0	1.09238e-06
epb41l3a	5.17276e-11	7.00406	0.046	0	1.09238e-06
myo5c	5.17276e-11	5.56368	0.046	0	1.09238e-06
LOC103909811	5.17276e-11	6.39533	0.046	0	1.09238e-06
tph1a	5.17276e-11	8.1155	0.046	0	1.09238e-06
kif21a	5.17276e-11	5.89576	0.046	0	1.09238e-06
LOC108180196	5.17276e-11	5.55242	0.046	0	1.09238e-06
shisa9b	5.17276e-11	5.9534	0.046	0	1.09238e-06
btr02	5.17276e-11	6.06127	0.046	0	1.09238e-06
LOC100537733	5.17276e-11	6.06547	0.046	0	1.09238e-06
LOC101882625	5.17276e-11	5.36151	0.046	0	1.09238e-06
lrmp	5.17276e-11	5.58677	0.046	0	1.09238e-06
bmpr1ba	5.17276e-11	6.10628	0.046	0	1.09238e-06
hip1rb	5.17276e-11	5.40568	0.046	0	1.09238e-06
fam212b	5.17276e-11	5.28255	0.046	0	1.09238e-06
syn1	5.17276e-11	6.14715	0.046	0	1.09238e-06
si:dkey-5g14.1	5.17276e-11	7.73941	0.046	0	1.09238e-06
bmp1b	5.17276e-11	6.04357	0.046	0	1.09238e-06
camk2b	5.17276e-11	5.64911	0.046	0	1.09238e-06
tlr18	5.17276e-11	6.19881	0.046	0	1.09238e-06
si:dkey-152b24.7	5.17276e-11	6.40382	0.046	0	1.09238e-06
dio2	5.17276e-11	5.8395	0.046	0	1.09238e-06
kif11	5.17276e-11	5.913	0.046	0	1.09238e-06
si:ch73-345f18.3	5.17276e-11	6.49403	0.046	0	1.09238e-06
ankef1a	5.17276e-11	5.40548	0.046	0	1.09238e-06
atp8b1	5.17276e-11	5.5185	0.046	0	1.09238e-06
dfnb31a	5.17276e-11	7.13774	0.046	0	1.09238e-06
prr7	5.17276e-11	6.25926	0.046	0	1.09238e-06
si:dkey-178k16.1	5.17276e-11	6.35488	0.046	0	1.09238e-06
ccdc178	5.17276e-11	5.97998	0.046	0	1.09238e-06
LOC101882128	5.17276e-11	5.70181	0.046	0	1.09238e-06
ppp1r3ab	5.17276e-11	7.18789	0.046	0	1.09238e-06
zgc:158222	5.17276e-11	6.29589	0.046	0	1.09238e-06
si:dkeyp-117h8.2	5.2427e-11	2.2989	0.102	0.01	1.10715e-06
klf2b	5.29264e-11	-6.31057	0.019	0.322	1.1177e-06
stau2	5.41938e-11	0.970856	0.481	0.184	1.14446e-06
rnaseka	5.42102e-11	1.6284	0.315	0.094	1.14481e-06
lef1	5.42864e-11	2.96103	0.093	0.008	1.14642e-06
gstp1	5.45028e-11	1.36158	0.741	0.501	1.15099e-06
tmem26a	5.48513e-11	3.41437	0.093	0.008	1.15835e-06
letm1	5.53136e-11	1.30516	0.306	0.086	1.16811e-06
si:dkey-114g7.4	5.60809e-11	2.37229	0.111	0.012	1.18432e-06
lamtor2	5.64044e-11	1.57544	0.296	0.083	1.19115e-06
pqlc2	5.82966e-11	2.09165	0.148	0.023	1.23111e-06
trappc2l	5.85202e-11	1.71098	0.213	0.046	1.23583e-06
sb:cb230	5.95822e-11	2.05978	0.093	0.008	1.25826e-06
tmem18	6.01762e-11	1.18105	0.287	0.078	1.2708e-06
nsdhl	6.08259e-11	2.76218	0.093	0.008	1.28452e-06
serp2	6.10387e-11	6.12949	0.056	0.001	1.28902e-06
c1ql3a	6.10387e-11	5.6144	0.056	0.001	1.28902e-06
thbs3a	6.15524e-11	-6.86281	0	0.3	1.29986e-06
nol4la	6.2024e-11	6.13324	0.056	0.001	1.30982e-06
khdrbs3	6.2024e-11	6.41174	0.056	0.001	1.30982e-06
ndufs1	6.2294e-11	1.68421	0.231	0.054	1.31552e-06
tardbpl	6.24584e-11	1.88593	0.389	0.134	1.319e-06
osgep	6.27393e-11	2.48332	0.093	0.008	1.32493e-06
atp1a3b	6.27393e-11	2.06132	0.093	0.008	1.32493e-06
twf1b	6.30247e-11	5.75205	0.056	0.001	1.33096e-06
lrrc75ba	6.30247e-11	5.05638	0.056	0.001	1.33096e-06
mafgb	6.30247e-11	5.04597	0.056	0.001	1.33096e-06
lgi1a	6.30247e-11	5.20774	0.056	0.001	1.33096e-06
prr18	6.30247e-11	5.16616	0.056	0.001	1.33096e-06
dag1	6.31409e-11	1.19994	0.25	0.062	1.33341e-06
coa3a	6.38261e-11	1.48349	0.259	0.065	1.34788e-06
ptprsb	6.40413e-11	5.1476	0.056	0.001	1.35242e-06
stx2b	6.40413e-11	5.29611	0.056	0.001	1.35242e-06
csrnp3	6.40413e-11	5.01776	0.056	0.001	1.35242e-06
tmem179.1	6.40413e-11	5.53607	0.056	0.001	1.35242e-06
traf3ip2a	6.40413e-11	4.61325	0.056	0.001	1.35242e-06
tnfrsf21	6.40474e-11	1.03467	0.093	0.008	1.35255e-06
si:dkey-16l2.17	6.50739e-11	4.99758	0.056	0.001	1.37423e-06
ppp2r5b	6.50739e-11	5.07017	0.056	0.001	1.37423e-06
katnal1	6.50739e-11	4.32429	0.056	0.001	1.37423e-06
rims1a	6.50739e-11	4.58913	0.056	0.001	1.37423e-06
ypel2b	6.50739e-11	4.08523	0.056	0.001	1.37423e-06
shc3	6.50739e-11	4.60986	0.056	0.001	1.37423e-06
tmem88b.1	6.50739e-11	4.54418	0.056	0.001	1.37423e-06
si:ch211-212d10.1	6.50739e-11	4.44571	0.056	0.001	1.37423e-06
znrf1	6.50739e-11	4.81504	0.056	0.001	1.37423e-06
slc2a13b	6.50739e-11	4.68394	0.056	0.001	1.37423e-06
si:ch211-59p23.1	6.50739e-11	4.64234	0.056	0.001	1.37423e-06
slc25a11	6.56618e-11	2.81858	0.176	0.033	1.38665e-06
xpnpep1	6.59196e-11	1.98742	0.102	0.01	1.39209e-06
ctbp2a	6.60261e-11	2.48318	0.167	0.029	1.39434e-06
gucy1b3	6.61228e-11	3.67197	0.056	0.001	1.39638e-06
LOC110438610	6.61228e-11	4.2683	0.056	0.001	1.39638e-06
ttll1	6.61228e-11	4.244	0.056	0.001	1.39638e-06
LOC101884919	6.61228e-11	4.79088	0.056	0.001	1.39638e-06
si:dkey-49c17.3	6.61228e-11	4.17848	0.056	0.001	1.39638e-06
nos2b	6.61228e-11	4.05607	0.056	0.001	1.39638e-06
cx32.2	6.61228e-11	3.54396	0.056	0.001	1.39638e-06
gramd1c	6.61228e-11	3.38626	0.056	0.001	1.39638e-06
si:ch211-269c21.2	6.61228e-11	4.32923	0.056	0.001	1.39638e-06
fam160a1a	6.61228e-11	3.77816	0.056	0.001	1.39638e-06
vav3b	6.61228e-11	3.24072	0.056	0.001	1.39638e-06
prlrb	6.61228e-11	1.44048	0.056	0.001	1.39638e-06
rassf6	6.61228e-11	3.43582	0.056	0.001	1.39638e-06
ptp4a2b	6.68444e-11	1.21787	0.556	0.278	1.41162e-06
nucb2b	6.76167e-11	1.10381	0.222	0.048	1.42793e-06
ascc1	6.92259e-11	1.92752	0.157	0.026	1.46191e-06
hnrnpabb	6.92433e-11	0.947158	0.815	0.494	1.46228e-06
srsf9	6.92941e-11	0.963965	0.324	0.094	1.46335e-06
tacc2	7.00954e-11	2.13199	0.157	0.027	1.48027e-06
hk1	7.13806e-11	1.2996	0.389	0.135	1.50742e-06
hipk3b	7.22048e-11	1.3543	0.25	0.061	1.52482e-06
cdkn2aipnl	7.24702e-11	2.0757	0.231	0.056	1.53042e-06
tnfsf10l	7.33019e-11	1.56739	0.13	0.017	1.54799e-06
csrp3	7.41116e-11	5.07288	0.139	0.022	1.56509e-06
rgs5b	7.41609e-11	0.847751	0.222	0.052	1.56613e-06
drap1	7.55555e-11	0.835663	0.417	0.141	1.59558e-06
si:ch73-234b20.4	7.70108e-11	1.67698	0.167	0.029	1.62631e-06
spg7	7.71731e-11	1.96356	0.176	0.032	1.62974e-06
top1l	7.76204e-11	1.15866	0.5	0.204	1.63919e-06
ND1	8.26211e-11	-1.34501	0.778	0.853	1.74479e-06
plpp2a	8.42352e-11	-3.77631	0.074	0.375	1.77888e-06
smdt1b	8.86235e-11	1.14972	0.519	0.21	1.87155e-06
sik2b	9.15017e-11	2.07078	0.278	0.077	1.93233e-06
zgc:153115	9.16575e-11	1.09112	0.315	0.092	1.93562e-06
ezh1	9.22586e-11	0.762662	0.278	0.072	1.94832e-06
LOC101885512	9.36679e-11	1.40709	0.343	0.11	1.97808e-06
abcf3	9.59801e-11	2.93185	0.12	0.015	2.02691e-06
si:dkey-248g21.1	9.61953e-11	2.53387	0.148	0.024	2.03145e-06
nuak2	9.69701e-11	1.17081	0.352	0.113	2.04781e-06
dspa	1.027e-10	0.997793	0.315	0.092	2.16882e-06
sirt1	1.04695e-10	1.20718	0.25	0.061	2.21095e-06
ormdl1	1.05407e-10	1.83268	0.213	0.047	2.22599e-06
si:zfos-1192g2.3	1.07202e-10	0.897379	0.389	0.129	2.26388e-06
tomm6	1.08936e-10	0.957642	0.25	0.062	2.30052e-06
fam110b	1.12943e-10	2.32403	0.12	0.015	2.38513e-06
olfm1b	1.13461e-10	3.46643	0.157	0.028	2.39607e-06
ndufv2	1.15416e-10	1.65457	0.324	0.099	2.43735e-06
zgc:123258	1.17232e-10	1.13703	0.259	0.066	2.47569e-06
tcf3b	1.25164e-10	1.36109	0.37	0.124	2.64322e-06
abcf2a	1.26059e-10	1.0682	0.472	0.183	2.66211e-06
cst14a.2	1.26664e-10	0.818921	0.639	0.305	2.6749e-06
ba1	1.2689e-10	-1.81529	0.676	0.747	2.67966e-06
atp6v0b	1.27774e-10	1.53645	0.343	0.11	2.69833e-06
cars	1.30692e-10	2.28391	0.12	0.015	2.75995e-06
srp19	1.33537e-10	0.90205	0.278	0.073	2.82004e-06
ackr4b	1.3375e-10	-4.02282	0.009	0.309	2.82454e-06
rgs16	1.34865e-10	5.57265	0.074	0.004	2.84807e-06
gfer	1.34992e-10	1.55553	0.12	0.015	2.85076e-06
zgc:100918	1.35811e-10	0.941922	0.389	0.131	2.86805e-06
syncrip	1.37604e-10	0.95675	0.657	0.309	2.90593e-06
flot2b	1.40976e-10	2.07984	0.204	0.045	2.97713e-06
ap3s1	1.4248e-10	1.24311	0.361	0.119	3.0089e-06
nadl1.2	1.43232e-10	4.44007	0.074	0.004	3.02477e-06
isg15	1.44336e-10	2.95644	0.278	0.082	3.04809e-06
cope	1.45818e-10	0.981276	0.426	0.155	3.0794e-06
hoxb2a	1.46719e-10	4.97968	0.074	0.004	3.0984e-06
tmed7	1.47119e-10	0.923862	0.648	0.306	3.10686e-06
csnk1g2b	1.48576e-10	0.938138	0.361	0.114	3.13763e-06
hmgn7	1.49115e-10	0.869635	0.731	0.407	3.14901e-06
nde1	1.49354e-10	1.88464	0.148	0.024	3.15405e-06
trappc5	1.49517e-10	1.32093	0.352	0.111	3.15751e-06
lsm8	1.51277e-10	2.05101	0.222	0.052	3.19468e-06
ATP6	1.51972e-10	-1.21991	0.926	0.949	3.20934e-06
[truncated: 11,322 more rows]

## Sheet: NeuCe__vs__EpicFi
	p_val	avg_log2FC	pct.1	pct.2	p_val_adj
cldn7b	3.26178e-68	12.3422	0.583	0	6.88823e-64
epcam	1.99629e-67	8.05353	0.62	0.011	4.21575e-63
cx30.3	7.09726e-66	11.6573	0.565	0	1.4988e-61
wu:fb18f06	7.09726e-66	10.737	0.565	0	1.4988e-61
cldnb	5.87395e-65	11.4137	0.583	0.006	1.24046e-60
cd9b	2.61197e-64	7.25008	0.574	0.004	5.51595e-60
bcam	9.78579e-63	5.91342	0.639	0.024	2.06656e-58
oclna	2.15969e-62	9.21514	0.546	0.002	4.56084e-58
phex	5.22012e-61	7.31902	0.556	0.006	1.10239e-56
cdh1	8.80242e-61	5.57137	0.574	0.011	1.8589e-56
prdx1	1.65181e-59	7.02898	0.583	0.017	3.48829e-55
lima1a	8.81513e-59	7.50077	0.602	0.026	1.86158e-54
zgc:163022	1.22081e-57	8.20199	0.519	0.004	2.57811e-53
agr2	1.04389e-56	8.57403	0.519	0.006	2.20449e-52
si:ch211-98n17.5	1.10664e-56	10.3017	0.491	0	2.337e-52
tg	5.39649e-56	10.9071	0.565	0.021	1.13963e-51
si:ch211-286f9.2	1.49849e-55	9.54532	0.481	0	3.1645e-51
moxd1l	2.01127e-54	9.76803	0.472	0	4.24741e-50
timp4.1	2.67595e-53	10.2052	0.463	0	5.65108e-49
lta4h	3.66241e-53	8.07997	0.491	0.006	7.73428e-49
zgc:92313	3.52933e-52	9.46705	0.454	0	7.45324e-48
mlana	3.52933e-52	10.1277	0.454	0	7.45324e-48
pax8	3.52933e-52	9.90909	0.454	0	7.45324e-48
slc16a9a	1.89727e-51	7.70124	0.509	0.015	4.00665e-47
si:ch211-105j21.9	9.51629e-51	5.55291	0.537	0.024	2.00965e-46
ckbb	2.02014e-50	4.17907	0.704	0.088	4.26612e-46
crygs2	5.98141e-50	11.1967	0.435	0	1.26315e-45
anxa1a	9.13694e-50	-6.82298	0.12	0.923	1.92954e-45
spint1a	2.33148e-48	6.24714	0.463	0.009	4.92362e-44
si:dkey-205h13.1	2.57226e-48	3.50722	0.519	0.019	5.4321e-44
syt11a	1.85659e-47	4.25036	0.611	0.058	3.92074e-43
rassf7b	1.23721e-46	9.32222	0.407	0	2.61274e-42
cd9a	3.02346e-46	4.82722	0.509	0.026	6.38494e-42
macc1	3.14515e-46	6.6605	0.444	0.009	6.64193e-42
cfl1l	5.79062e-46	4.36745	0.63	0.077	1.22286e-41
tnk1	1.54972e-45	8.81092	0.398	0	3.27269e-41
tpo	1.54972e-45	9.33651	0.398	0	3.27269e-41
si:ch211-264f5.6	2.79056e-45	7.63986	0.407	0.002	5.89311e-41
cldni	3.84636e-45	7.92289	0.435	0.009	8.12274e-41
rbp4	3.42609e-44	-8.52718	0.056	0.859	7.23522e-40
cep57l1	3.45312e-44	5.9938	0.5	0.03	7.29229e-40
slc38a8b	2.37069e-43	8.77952	0.38	0	5.00643e-39
stard14	2.37069e-43	9.44752	0.38	0	5.00643e-39
atp1b1a	3.23213e-43	3.04789	0.917	0.496	6.8256e-39
mrpl57	1.40733e-42	4.0809	0.63	0.09	2.972e-38
calm2b	1.56894e-42	3.1073	0.889	0.38	3.3133e-38
tjp3	4.3246e-42	7.77547	0.38	0.002	9.13268e-38
csrp2	5.46062e-42	7.10555	0.38	0.002	1.15317e-37
LOC101883994	1.13834e-41	7.0034	0.398	0.006	2.40395e-37
krt94	1.42217e-41	-6.89389	0.093	0.842	3.00333e-37
krt91	1.46033e-41	-6.65853	0.074	0.846	3.08393e-37
slc5a5	5.01988e-41	9.10181	0.37	0.002	1.0601e-36
irf6	7.11661e-41	7.29174	0.37	0.002	1.50289e-36
si:ch211-198m17.1	2.39637e-40	4.67521	0.38	0.004	5.06065e-36
LOC795545	5.1245e-40	-2.19239	0.787	0.989	1.08219e-35
osbpl3a	8.0307e-40	7.32832	0.361	0.002	1.69592e-35
lsr	9.85274e-40	6.5436	0.38	0.006	2.0807e-35
epdl1	1.56282e-39	6.21345	0.38	0.006	3.30037e-35
limk2	6.42022e-39	3.86859	0.454	0.026	1.35582e-34
rab11fip1b	1.18994e-38	3.29175	0.528	0.051	2.51291e-34
hhex	2.0488e-38	6.22066	0.361	0.004	4.32666e-34
pttg1ipa	2.3068e-38	5.20822	0.38	0.009	4.87149e-34
LOC100535731	2.40609e-38	-4.84597	0.148	0.823	5.08118e-34
prrg2	5.93176e-38	7.98072	0.333	0	1.25267e-33
penkb	5.93176e-38	9.14943	0.333	0	1.25267e-33
cox6a2	6.16923e-38	4.1405	0.667	0.135	1.30282e-33
f11r.1	1.76858e-37	4.75974	0.509	0.056	3.73488e-33
si:dkey-33i11.3	2.30191e-37	6.10196	0.352	0.004	4.86116e-33
lim2.5	6.95288e-37	8.29287	0.324	0	1.46831e-32
ncam1b	1.2823e-36	7.55948	0.333	0.002	2.70795e-32
met	2.6028e-36	6.46777	0.352	0.006	5.49659e-32
arg2	2.72463e-36	3.16628	0.731	0.182	5.75387e-32
ube2ql1	2.94574e-36	6.06635	0.37	0.011	6.22081e-32
cited4a	3.37328e-36	3.93048	0.565	0.077	7.12369e-32
LOC100002134	1.32275e-35	7.49673	0.324	0.002	2.79339e-31
osbpl7	1.4281e-35	7.11685	0.324	0.002	3.01587e-31
ptprfb	1.5871e-35	4.79495	0.426	0.026	3.35164e-31
dcst2	2.25231e-35	6.33723	0.343	0.006	4.75642e-31
idh1	5.77058e-35	3.17858	0.583	0.092	1.21863e-30
cldnc	5.90244e-35	5.02184	0.528	0.075	1.24648e-30
gdpd3a	9.32434e-35	8.36875	0.306	0	1.96911e-30
zgc:77517	1.1417e-34	-3.52995	0.287	0.878	2.41104e-30
tmem54a	1.548e-34	7.32336	0.315	0.002	3.26907e-30
f2rl1.2	1.94672e-34	6.6867	0.315	0.002	4.11109e-30
si:dkey-26c10.5	2.10415e-34	6.571	0.324	0.004	4.44355e-30
krt15	2.18764e-34	-5.87761	0.12	0.782	4.61985e-30
col1a2	2.58639e-34	-10.2727	0.009	0.731	5.46193e-30
col1a1b	4.2835e-34	-11.3563	0	0.724	9.04589e-30
si:ch211-95j8.2	1.06694e-33	8.95692	0.296	0	2.25315e-29
rnf128a	1.36094e-33	3.98868	0.435	0.034	2.87403e-29
LOC100535067	1.79682e-33	8.50915	0.306	0.002	3.79453e-29
mfap5	3.13864e-33	-8.901	0.019	0.72	6.62818e-29
mpzl3	3.99801e-33	6.19093	0.324	0.006	8.443e-29
s100a10b	4.37027e-33	-1.95974	0.759	0.962	9.22913e-29
aldoab	4.75437e-33	4.54503	0.38	0.019	1.00403e-28
ildr1a	1.21121e-32	8.57341	0.287	0	2.55783e-28
zgc:153615	1.21121e-32	8.10393	0.287	0	2.55783e-28
si:ch211-202f5.3	1.21121e-32	8.63104	0.287	0	2.55783e-28
si:ch211-95j8.5	1.21121e-32	7.954	0.287	0	2.55783e-28
bik	3.20112e-32	5.36651	0.296	0.002	6.76012e-28
lrtm2a	3.4641e-32	5.14354	0.352	0.015	7.31549e-28
abcc1	3.51088e-32	6.83546	0.306	0.004	7.41428e-28
sb:cb1058	5.86054e-32	5.45397	0.324	0.009	1.23763e-27
rab6ba	8.51064e-32	4.72613	0.352	0.015	1.79728e-27
slc3a2a	1.01718e-31	4.13427	0.407	0.032	2.14809e-27
ankrd22	1.47612e-31	4.40962	0.454	0.049	3.11728e-27
si:ch73-97h19.2	3.65124e-31	4.92306	0.287	0.002	7.71068e-27
sparc	3.7216e-31	-2.24603	0.63	0.889	7.85927e-27
bmf2	6.25947e-31	3.48639	0.426	0.041	1.32187e-26
col1a1a	1.51396e-30	-9.88828	0.009	0.679	3.19718e-26
zgc:112148	1.52465e-30	7.61883	0.269	0	3.21976e-26
si:ch211-157e21.2	1.52465e-30	8.15376	0.269	0	3.21976e-26
baiap2l1a	1.52465e-30	8.14857	0.269	0	3.21976e-26
fam213ab	2.04042e-30	3.6307	0.361	0.019	4.30896e-26
cndp2	3.94474e-30	4.50046	0.454	0.058	8.33051e-26
chd5	5.06124e-30	4.4121	0.361	0.021	1.06883e-25
zgc:91890	6.55114e-30	4.34573	0.38	0.028	1.38347e-25
ifitm1	8.6185e-30	-5.96192	0.12	0.724	1.82006e-25
bgna	9.22365e-30	3.30646	0.287	0.004	1.94785e-25
mt2	1.04004e-29	6.23916	0.361	0.024	2.19636e-25
dcn	1.20791e-29	-8.88147	0.009	0.667	2.55086e-25
alas1	1.24581e-29	3.09629	0.667	0.192	2.63089e-25
ubb	1.28662e-29	3.0511	0.889	0.581	2.71708e-25
crb3a	1.69082e-29	7.60159	0.259	0	3.57068e-25
si:ch211-286c4.6	1.69082e-29	8.36382	0.259	0	3.57068e-25
txnrd1	2.44162e-29	3.14161	0.519	0.088	5.1562e-25
tfe3a	2.75365e-29	2.95775	0.593	0.118	5.81517e-25
il17rc	3.30479e-29	6.77165	0.269	0.002	6.97906e-25
cygb1	5.00375e-29	2.31562	0.537	0.088	1.05669e-24
spint2	5.89284e-29	6.07427	0.306	0.011	1.24445e-24
cycsb	6.7681e-29	2.06963	0.824	0.327	1.42929e-24
crhbp	9.25969e-29	3.69402	0.343	0.019	1.95546e-24
si:ch211-195b15.8	1.14647e-28	3.8642	0.574	0.12	2.42112e-24
dio3b	1.47092e-28	4.33355	0.287	0.006	3.10629e-24
fgfbp1b	1.8608e-28	8.53252	0.25	0	3.92963e-24
LOC108183364	1.8608e-28	7.93346	0.25	0	3.92963e-24
cpeb4b	3.52373e-28	2.87334	0.602	0.143	7.44142e-24
syt1a	3.92741e-28	8.06891	0.269	0.004	8.2939e-24
si:dkey-105h11.2	5.93182e-28	4.84246	0.315	0.015	1.25268e-23
dnase1l4.1	6.29603e-28	6.63935	0.269	0.004	1.3296e-23
LOC101883877	8.87873e-28	4.70124	0.269	0.004	1.87501e-23
mpzl2b	9.04058e-28	3.64827	0.269	0.004	1.90919e-23
frmd4ba	9.04058e-28	5.06826	0.269	0.004	1.90919e-23
arrdc1a	2.03238e-27	7.28321	0.241	0	4.29198e-23
oclnb	2.03238e-27	7.54256	0.241	0	4.29198e-23
slc6a14	2.03238e-27	7.62171	0.241	0	4.29198e-23
si:ch1073-459j12.1	3.49775e-27	-8.74904	0.009	0.63	7.38655e-23
mid1ip1b	3.5497e-27	3.97773	0.343	0.024	7.49627e-23
gpm6ab	3.99861e-27	2.29677	0.491	0.071	8.44427e-23
icn	4.60423e-27	-1.42869	0.852	0.974	9.72321e-23
btg1	5.40486e-27	2.21522	0.889	0.626	1.1414e-22
abca2	6.04599e-27	5.04457	0.306	0.015	1.27679e-22
pcolcea	6.47203e-27	-6.53628	0.028	0.641	1.36676e-22
rgrb	1.27587e-26	2.62488	0.463	0.071	2.69439e-22
adgrg1	1.6374e-26	3.53977	0.352	0.028	3.45786e-22
hhatla	2.2032e-26	7.66671	0.231	0	4.65271e-22
vamp8	2.22368e-26	3.5215	0.306	0.015	4.69597e-22
ezrb	3.25457e-26	2.50264	0.481	0.075	6.873e-22
casz1	3.77711e-26	8.29346	0.241	0.002	7.97651e-22
badb	3.86381e-26	3.00196	0.38	0.038	8.1596e-22
glod5	5.04108e-26	3.90065	0.352	0.03	1.06458e-21
klhl35	5.58877e-26	5.27088	0.241	0.002	1.18024e-21
zgc:113314	1.40345e-25	3.31241	0.454	0.075	2.9638e-21
sowahd	1.81107e-25	3.79462	0.296	0.015	3.82462e-21
elavl3	2.37071e-25	11.8029	0.222	0	5.00647e-21
rgl3a	2.37071e-25	7.72708	0.222	0	5.00647e-21
st14a	2.37071e-25	7.53487	0.222	0	5.00647e-21
zgc:162184	2.37071e-25	7.52989	0.222	0	5.00647e-21
soul5	2.39313e-25	-4.76029	0.065	0.647	5.05381e-21
gap43	4.11379e-25	8.58892	0.231	0.002	8.6875e-21
zgc:110222	4.26992e-25	6.92419	0.231	0.002	9.01722e-21
fam46c	4.72165e-25	4.67106	0.306	0.019	9.97118e-21
si:dkey-248g15.3	6.07905e-25	5.05102	0.231	0.002	1.28377e-20
pcsk1nl	7.04889e-25	6.23716	0.241	0.004	1.48858e-20
c6	9.94172e-25	-8.5307	0.009	0.592	2.09949e-20
slc3a2b	1.20386e-24	2.5905	0.667	0.216	2.54232e-20
slc31a2	1.35246e-24	4.41223	0.287	0.015	2.85612e-20
id4	1.50516e-24	4.89335	0.269	0.011	3.17861e-20
si:ch1073-443f11.2	1.57478e-24	3.89059	0.25	0.006	3.32561e-20
sgsm3	1.58016e-24	3.79796	0.269	0.011	3.33698e-20
cox5ab	1.77539e-24	2.6265	0.574	0.137	3.74926e-20
nrp2a	1.94156e-24	2.514	0.417	0.053	4.1002e-20
chaf1a	2.04006e-24	3.31774	0.259	0.009	4.30819e-20
zgc:109934	2.23124e-24	3.02541	0.481	0.094	4.71193e-20
zgc:158423	2.53235e-24	7.75473	0.213	0	5.34782e-20
znf185	2.53235e-24	7.58325	0.213	0	5.34782e-20
st3gal1l	2.53235e-24	8.29928	0.213	0	5.34782e-20
mllt11	2.53235e-24	10.1777	0.213	0	5.34782e-20
gng3	2.53235e-24	9.59322	0.213	0	5.34782e-20
usp2a	2.72503e-24	1.98762	0.537	0.113	5.75471e-20
epb41a	3.03307e-24	4.49338	0.315	0.024	6.40524e-20
hmgb3a	4.91492e-24	3.60964	0.38	0.047	1.03793e-19
si:dkey-93h22.4	5.76368e-24	6.23663	0.222	0.002	1.21717e-19
flvcr1	6.32264e-24	5.58371	0.222	0.002	1.33521e-19
ywhag2	8.70883e-24	6.32381	0.241	0.006	1.83913e-19
mapk9	8.89461e-24	2.90138	0.389	0.049	1.87836e-19
cfd	1.1237e-23	-2.87194	0.259	0.75	2.37302e-19
si:ch73-141c7.1	1.12837e-23	5.06322	0.259	0.011	2.3829e-19
crip1	1.20889e-23	-3.84621	0.222	0.72	2.55293e-19
rab7	1.57762e-23	1.96625	0.602	0.158	3.33161e-19
elmo1	1.97055e-23	2.59787	0.37	0.043	4.16142e-19
ctsba	2.12481e-23	3.97297	0.685	0.323	4.48717e-19
zgc:163083	2.68554e-23	7.66482	0.204	0	5.67132e-19
LOC563082	2.68554e-23	9.39525	0.204	0	5.67132e-19
stmn2b	2.68554e-23	9.33593	0.204	0	5.67132e-19
si:ch73-70c5.1	2.68554e-23	7.51565	0.204	0	5.67132e-19
ccl25b	4.84556e-23	-12.2116	0	0.558	1.02329e-18
cox7a2a	5.13639e-23	2.16668	0.62	0.167	1.0847e-18
elovl1a	5.42668e-23	6.57613	0.213	0.002	1.14601e-18
cgnb	5.7359e-23	6.06091	0.213	0.002	1.21131e-18
elavl4	5.96691e-23	9.4003	0.222	0.004	1.26009e-18
LOC101885512	6.19355e-23	2.74968	0.343	0.036	1.30795e-18
selm	6.19613e-23	2.60888	0.417	0.066	1.3085e-18
zgc:165481	6.29048e-23	6.26011	0.213	0.002	1.32842e-18
slc25a22	6.31084e-23	2.26962	0.657	0.235	1.33272e-18
cplx2	6.52284e-23	8.25083	0.231	0.006	1.37749e-18
si:dkey-261h17.1	6.52965e-23	-7.44765	0.019	0.571	1.37893e-18
zgc:92380	6.64838e-23	4.98579	0.213	0.002	1.404e-18
LOC553446	6.64838e-23	5.28853	0.213	0.002	1.404e-18
prkcsh	7.34569e-23	3.16924	0.361	0.043	1.55126e-18
cox7b	8.81785e-23	2.11471	0.75	0.318	1.86215e-18
stmn2a	9.13147e-23	5.88382	0.222	0.004	1.92838e-18
cadm1a	9.19605e-23	3.30123	0.278	0.017	1.94202e-18
pcbd1	1.0274e-22	4.62456	0.296	0.024	2.16967e-18
zbtb10	1.08923e-22	5.3843	0.231	0.006	2.30024e-18
snx10a	1.37055e-22	4.16966	0.222	0.004	2.89432e-18
tanc2a	1.44629e-22	4.92929	0.25	0.011	3.05427e-18
bcar1	1.48366e-22	2.68237	0.472	0.092	3.13319e-18
cacnb4b	1.50508e-22	4.93472	0.231	0.006	3.17842e-18
sptssa	1.80946e-22	2.2096	0.602	0.167	3.82123e-18
uchl1	2.17252e-22	3.1307	0.574	0.16	4.58792e-18
slc39a14	2.29485e-22	3.80151	0.25	0.011	4.84627e-18
atp5g1	2.41871e-22	2.66231	0.657	0.207	5.10782e-18
zgc:65894	2.82781e-22	10.4057	0.194	0	5.97176e-18
LOC100537556	2.82781e-22	7.2612	0.194	0	5.97176e-18
scg3	2.82781e-22	9.27972	0.194	0	5.97176e-18
fam84a	2.82781e-22	7.96884	0.194	0	5.97176e-18
hmp19	2.82781e-22	9.36622	0.194	0	5.97176e-18
foxe1	2.82781e-22	7.46421	0.194	0	5.97176e-18
nkx2.4b	2.82781e-22	8.0042	0.194	0	5.97176e-18
pmp22a	2.98822e-22	-6.23958	0.037	0.571	6.31053e-18
col6a3	3.28715e-22	-6.27967	0.037	0.571	6.94181e-18
zgc:165573	4.00336e-22	3.20959	0.37	0.049	8.4543e-18
brd2a	4.01261e-22	2.65706	0.565	0.16	8.47384e-18
oaz1b	4.93593e-22	1.82795	0.806	0.406	1.04237e-17
klf5l	5.36276e-22	6.40258	0.204	0.002	1.13251e-17
phox2bb	5.66741e-22	7.35134	0.204	0.002	1.19684e-17
prph	5.77271e-22	6.74423	0.204	0.002	1.21908e-17
fn1b	7.03792e-22	-4.77026	0.287	0.679	1.48627e-17
ndrg3a	7.69265e-22	2.58849	0.472	0.096	1.62453e-17
phox2a	7.7315e-22	6.87313	0.213	0.004	1.63274e-17
LOC101883319	7.93434e-22	3.71433	0.269	0.017	1.67557e-17
kras	8.36371e-22	2.34874	0.565	0.152	1.76625e-17
sncgb	8.74657e-22	6.21623	0.213	0.004	1.8471e-17
rasgrp3	9.06008e-22	5.90193	0.213	0.004	1.91331e-17
itsn2a	9.38471e-22	5.9606	0.213	0.004	1.98186e-17
plekhn1	1.07541e-21	5.51449	0.231	0.009	2.27105e-17
hmgb3b	1.10634e-21	2.27085	0.426	0.073	2.33637e-17
zgc:173594	1.29509e-21	5.00435	0.259	0.015	2.73497e-17
stmn1b	1.80664e-21	4.26161	0.5	0.118	3.81526e-17
ckmt1	1.83999e-21	3.97435	0.25	0.013	3.88569e-17
gipc2	1.92562e-21	3.23201	0.324	0.034	4.06652e-17
calr	2.1691e-21	2.86477	0.417	0.071	4.58071e-17
atp6v1g1	2.34408e-21	2.58252	0.574	0.16	4.95024e-17
ucp2	2.38623e-21	2.4929	0.657	0.233	5.03924e-17
ap1m2	2.95687e-21	7.04793	0.185	0	6.24432e-17
calb1	2.95687e-21	9.01588	0.185	0	6.24432e-17
atp6v1e1b	3.22952e-21	2.89161	0.454	0.09	6.8201e-17
LOC101883232	3.29283e-21	2.79608	0.324	0.034	6.95379e-17
adamts17	3.91196e-21	3.51596	0.306	0.03	8.26128e-17
h3f3d	4.08463e-21	1.49566	0.907	0.65	8.62592e-17
grpel2	4.6731e-21	1.92115	0.574	0.15	9.86865e-17
rabgap1l	5.12009e-21	2.67528	0.333	0.038	1.08126e-16
syngr1a	5.26214e-21	6.95387	0.194	0.002	1.11126e-16
krt4	7.07588e-21	-3.0721	0.213	0.686	1.49428e-16
sema4ba	8.21452e-21	2.06284	0.343	0.043	1.73474e-16
mtbl	8.27188e-21	4.00339	0.259	0.017	1.74686e-16
zgc:153284	8.95893e-21	5.67639	0.213	0.006	1.89195e-16
c7a	1.02421e-20	-6.64883	0.028	0.538	2.16293e-16
max	1.05275e-20	2.20288	0.611	0.205	2.2232e-16
egr4	1.06479e-20	6.23185	0.231	0.011	2.24862e-16
hnrnpa0b	1.12321e-20	1.83978	0.778	0.372	2.372e-16
zgc:110372	1.1591e-20	6.20225	0.204	0.004	2.44778e-16
znrf2b	1.17699e-20	4.81581	0.222	0.009	2.48558e-16
pik3c3	1.20029e-20	3.60742	0.204	0.004	2.53476e-16
acadsb	1.24105e-20	2.33683	0.398	0.064	2.62084e-16
LOC568486	1.2648e-20	3.99377	0.204	0.004	2.671e-16
cadm2a	1.40667e-20	4.24949	0.222	0.009	2.97061e-16
sall1a	1.42897e-20	3.23495	0.204	0.004	3.0177e-16
adprm	1.68058e-20	4.93754	0.222	0.009	3.54904e-16
slc38a4	1.88169e-20	4.26056	0.222	0.009	3.97375e-16
plpp1a	2.15951e-20	-3.37003	0.176	0.652	4.56045e-16
tuba2	3.07072e-20	9.32602	0.176	0	6.48474e-16
cers3b	3.07072e-20	6.85255	0.176	0	6.48474e-16
tecrl2a	3.07072e-20	7.19602	0.176	0	6.48474e-16
pax2a	3.07072e-20	8.01663	0.176	0	6.48474e-16
tshr	3.07072e-20	6.64454	0.176	0	6.48474e-16
cox5b2	3.53531e-20	3.3919	0.333	0.043	7.46587e-16
mxra8b	3.57235e-20	-7.91713	0	0.506	7.54408e-16
baiap2b	3.74552e-20	2.93711	0.37	0.058	7.9098e-16
dnaja	4.36433e-20	4.39938	0.306	0.034	9.2166e-16
purba	5.21477e-20	2.09616	0.574	0.173	1.10125e-15
tmem79b	5.72236e-20	6.16237	0.185	0.002	1.20845e-15
tagln	5.78657e-20	-4.2086	0.148	0.637	1.22201e-15
sdr16c5b	6.25281e-20	2.16351	0.5	0.124	1.32047e-15
sys1	6.87805e-20	2.54504	0.417	0.077	1.45251e-15
alpi.1	6.99565e-20	5.88784	0.185	0.002	1.47734e-15
sars	7.04718e-20	2.29539	0.435	0.088	1.48822e-15
eno1b	7.25556e-20	5.16025	0.185	0.002	1.53223e-15
atp5j	7.44718e-20	1.86971	0.787	0.389	1.5727e-15
fez1	7.525e-20	5.00152	0.185	0.002	1.58913e-15
sqstm1	7.53301e-20	3.1073	0.75	0.438	1.59082e-15
nfasca	7.66341e-20	3.99362	0.185	0.002	1.61836e-15
tmsb	7.704e-20	7.83428	0.194	0.004	1.62693e-15
rtn1b	8.29624e-20	8.11444	0.204	0.006	1.752e-15
ba1	9.71227e-20	-1.98424	0.676	0.929	2.05104e-15
pard3ba	1.06613e-19	5.06716	0.204	0.006	2.25146e-15
mdh1aa	1.08649e-19	1.96862	0.667	0.246	2.29446e-15
dmtn	1.25106e-19	5.66156	0.213	0.009	2.642e-15
ggt7	1.25966e-19	4.77151	0.204	0.006	2.66016e-15
rap1gap	1.26495e-19	2.83937	0.296	0.032	2.67131e-15
msi2b	1.31173e-19	2.20231	0.435	0.083	2.7701e-15
zgc:174906	1.33905e-19	2.92902	0.361	0.056	2.8278e-15
ap3d1	1.41938e-19	2.73874	0.37	0.06	2.99744e-15
zfand5b	1.69671e-19	1.65843	0.694	0.265	3.58311e-15
vmo1a	1.71694e-19	-9.01304	0	0.494	3.62583e-15
chst2b	1.89332e-19	4.13802	0.296	0.034	3.99832e-15
dsg2.1	2.06389e-19	4.66102	0.25	0.019	4.35852e-15
atp6v0ca	2.43476e-19	1.57467	0.685	0.269	5.14172e-15
aldoaa	2.75711e-19	2.25457	0.815	0.447	5.82247e-15
tmem176	2.92826e-19	-5.90256	0.009	0.502	6.1839e-15
anxa13l	3.16766e-19	9.36649	0.167	0	6.68946e-15
clic5a	3.16766e-19	7.48469	0.167	0	6.68946e-15
elf3	3.16766e-19	8.80301	0.167	0	6.68946e-15
tspan7b	3.16766e-19	7.51978	0.167	0	6.68946e-15
fam83fa	3.16766e-19	7.38815	0.167	0	6.68946e-15
marveld3	3.16766e-19	6.93262	0.167	0	6.68946e-15
LOC110438203	3.16766e-19	7.01529	0.167	0	6.68946e-15
h3f3b.1	3.21875e-19	2.29689	0.685	0.263	6.79736e-15
uqcrfs1	3.45574e-19	1.77924	0.62	0.205	7.29784e-15
mycbp2	3.68515e-19	2.26223	0.417	0.081	7.78231e-15
dpt	3.72027e-19	-9.67217	0	0.487	7.85646e-15
arhgef5	3.86027e-19	2.44204	0.37	0.06	8.15212e-15
col5a2a	4.855e-19	-6.06462	0.019	0.502	1.02528e-14
zgc:153929	5.32892e-19	4.4576	0.241	0.017	1.12536e-14
prr13	5.8371e-19	1.40737	0.444	0.094	1.23268e-14
stmn4	5.84642e-19	8.01133	0.176	0.002	1.23465e-14
stox2a	6.06325e-19	7.10238	0.176	0.002	1.28044e-14
zgc:73359	6.06325e-19	7.65227	0.176	0.002	1.28044e-14
mbd2	6.6661e-19	2.43015	0.463	0.107	1.40775e-14
atp1a1a.1	6.91708e-19	1.90507	0.657	0.254	1.46075e-14
tpi1b	7.06849e-19	1.7516	0.778	0.348	1.49272e-14
pfkfb4b	7.29486e-19	3.51508	0.37	0.066	1.54053e-14
clstn1	7.45932e-19	3.02833	0.333	0.049	1.57526e-14
ptk2bb	7.54134e-19	5.04134	0.176	0.002	1.59258e-14
myh7ba	7.67949e-19	5.02384	0.176	0.002	1.62175e-14
csnk1a1	7.81301e-19	1.43696	0.778	0.402	1.64995e-14
LOC110438326	7.82014e-19	3.35997	0.176	0.002	1.65146e-14
kcnip1b	7.88194e-19	4.23433	0.231	0.015	1.66451e-14
arl4cb	8.12477e-19	5.22698	0.213	0.011	1.71579e-14
smarca4a	9.39372e-19	4.35036	0.222	0.013	1.98377e-14
tbx2a	1.15533e-18	5.4449	0.204	0.009	2.43982e-14
slc4a2b	1.1914e-18	5.32657	0.194	0.006	2.51599e-14
LOC100006428	1.19882e-18	2.95615	0.231	0.015	2.53167e-14
gpd1b	1.24062e-18	1.83505	0.241	0.017	2.61995e-14
chd4b	1.24637e-18	2.38902	0.519	0.143	2.63208e-14
si:dkey-11f4.16	1.29146e-18	4.5912	0.204	0.009	2.7273e-14
aspn	1.33751e-18	5.10843	0.194	0.006	2.82455e-14
myo9b	1.40542e-18	4.78316	0.194	0.006	2.96797e-14
atp6v1f	1.44096e-18	3.1118	0.324	0.047	3.04301e-14
prnprs3	1.44333e-18	3.8114	0.315	0.043	3.04803e-14
nr2f6b	1.52629e-18	4.64079	0.213	0.011	3.22322e-14
zgc:92066	1.56249e-18	2.47511	0.935	0.838	3.29966e-14
si:dkey-234h16.7	1.61298e-18	4.3374	0.204	0.009	3.4063e-14
dnase1l4.2	1.63026e-18	2.88591	0.194	0.006	3.44278e-14
col5a1	1.8715e-18	-5.39472	0.102	0.549	3.95223e-14
dlg2	2.00603e-18	5.86106	0.241	0.019	4.23634e-14
gclm	2.26489e-18	2.77115	0.315	0.043	4.78299e-14
hspa5	2.27878e-18	1.81533	0.713	0.31	4.81233e-14
desi2	2.58477e-18	3.80376	0.25	0.021	5.45851e-14
uqcr10	2.90678e-18	2.36179	0.648	0.244	6.13854e-14
si:dkey-16l2.20	3.14801e-18	2.79565	0.519	0.152	6.64796e-14
slc7a14a	3.24642e-18	8.58926	0.157	0	6.85578e-14
sult4a1	3.24642e-18	8.70915	0.157	0	6.85578e-14
serpind1	3.24642e-18	6.67299	0.157	0	6.85578e-14
si:ch211-195b11.3	3.24642e-18	9.38297	0.157	0	6.85578e-14
vamp1	3.24642e-18	8.01119	0.157	0	6.85578e-14
myt1b	3.24642e-18	9.25781	0.157	0	6.85578e-14
si:dkey-87o1.2	3.24642e-18	6.5362	0.157	0	6.85578e-14
cbr1l	3.43194e-18	2.4677	0.481	0.135	7.24757e-14
dnmbp	3.60861e-18	2.61953	0.352	0.058	7.62067e-14
mmp2	3.61575e-18	-3.67826	0.157	0.592	7.63574e-14
rab43	3.6498e-18	3.86053	0.259	0.026	7.70764e-14
zgc:64072	3.82183e-18	2.41604	0.435	0.1	8.07095e-14
atp5b	4.16935e-18	1.95972	0.87	0.583	8.80483e-14
col6a4a	4.6345e-18	-7.91521	0	0.466	9.78714e-14
nuak2	4.66922e-18	3.07366	0.352	0.06	9.86046e-14
ets2	4.9765e-18	2.69648	0.481	0.13	1.05094e-13
si:dkey-280e21.3	5.93014e-18	7.51099	0.167	0.002	1.25233e-13
ptges3b	6.00227e-18	2.3478	0.426	0.092	1.26756e-13
psmb12	6.33471e-18	2.29285	0.278	0.03	1.33776e-13
lrrc20	6.49261e-18	6.26272	0.167	0.002	1.37111e-13
oxr1b	6.59008e-18	2.9933	0.231	0.017	1.39169e-13
zgc:110796	6.64758e-18	2.95239	0.269	0.028	1.40384e-13
ctnnd2a	6.98023e-18	6.54401	0.167	0.002	1.47408e-13
tpst1	7.09763e-18	2.21561	0.556	0.186	1.49888e-13
ccser2a	7.162e-18	2.88873	0.269	0.028	1.51247e-13
eepd1	7.64084e-18	5.24417	0.167	0.002	1.61359e-13
gadd45aa	7.94175e-18	5.43838	0.204	0.011	1.67714e-13
stxbp1a	8.03106e-18	6.92104	0.185	0.006	1.696e-13
cyba	8.99146e-18	1.86905	0.472	0.115	1.89882e-13
si:dkey-177p2.6	9.60435e-18	1.56377	0.546	0.173	2.02825e-13
xbp1	9.63233e-18	1.95755	0.824	0.609	2.03416e-13
cox6a1	1.01776e-17	1.55884	0.731	0.34	2.14931e-13
zgc:101840	1.15955e-17	5.04307	0.194	0.009	2.44874e-13
LOC101886015	1.21171e-17	3.98663	0.222	0.015	2.55889e-13
tescb	1.28588e-17	3.60729	0.176	0.004	2.71553e-13
epb41l5	1.30628e-17	2.27818	0.287	0.034	2.7586e-13
shroom1	1.44932e-17	2.46434	0.176	0.004	3.06066e-13
cpt1ab	1.58799e-17	4.18417	0.194	0.009	3.35351e-13
sncga	1.78097e-17	2.05291	0.259	0.026	3.76106e-13
kifc3	1.87195e-17	2.84394	0.306	0.043	3.95317e-13
atpif1b	1.89425e-17	1.84923	0.75	0.38	4.00027e-13
hsp70.1	2.00934e-17	3.31545	0.62	0.235	4.24332e-13
zgc:153952	2.0136e-17	2.68031	0.343	0.056	4.25232e-13
uqcrh	2.11586e-17	1.51259	0.769	0.365	4.46828e-13
atp6v1h	2.15636e-17	3.09303	0.315	0.047	4.55381e-13
cox5aa	2.46611e-17	1.65009	0.722	0.333	5.20793e-13
errfi1a	2.53315e-17	3.96543	0.241	0.021	5.3495e-13
herpud1	2.62546e-17	2.04554	0.38	0.077	5.54444e-13
si:ch73-22o12.1	2.73286e-17	2.44739	0.389	0.079	5.77125e-13
si:ch211-5k11.8	2.80695e-17	-2.1288	0.685	0.929	5.92771e-13
nfkbiab	2.83853e-17	2.37308	0.787	0.455	5.99441e-13
ascl1a	3.30618e-17	9.70352	0.148	0	6.98199e-13
LOC103911065	3.30618e-17	6.84484	0.148	0	6.98199e-13
map1b	3.30618e-17	8.47801	0.148	0	6.98199e-13
rprma	3.30618e-17	9.15474	0.148	0	6.98199e-13
dscaml1	3.30618e-17	8.01008	0.148	0	6.98199e-13
sv2a	3.30618e-17	8.35919	0.148	0	6.98199e-13
zgc:158482	3.30618e-17	6.45696	0.148	0	6.98199e-13
f2rl1.1	3.30618e-17	6.46571	0.148	0	6.98199e-13
podxl2	3.30618e-17	7.37042	0.148	0	6.98199e-13
LOC110438227	3.30618e-17	6.45593	0.148	0	6.98199e-13
gna15.2	3.30618e-17	6.21437	0.148	0	6.98199e-13
gnai1	3.39364e-17	1.83989	0.611	0.235	7.16668e-13
ist1	3.70479e-17	1.73893	0.481	0.124	7.82378e-13
cfap20	4.43486e-17	3.3702	0.343	0.062	9.36554e-13
hipk2	6.05798e-17	1.64122	0.454	0.113	1.27932e-12
slc29a4	6.41915e-17	6.59829	0.157	0.002	1.3556e-12
mbtd1	6.55412e-17	4.21039	0.213	0.015	1.3841e-12
hrsp12	6.59639e-17	3.33905	0.269	0.032	1.39303e-12
cyp1c1	6.75297e-17	-8.81476	0	0.442	1.42609e-12
nrxn3b	6.89905e-17	5.90382	0.157	0.002	1.45694e-12
dusp5	7.03138e-17	3.67486	0.556	0.246	1.48489e-12
gprc5c	7.1521e-17	5.67854	0.157	0.002	1.51038e-12
apcdd1l	7.68597e-17	4.82789	0.157	0.002	1.62312e-12
si:ch211-262i1.3	7.68597e-17	4.97504	0.157	0.002	1.62312e-12
cd44a	7.68597e-17	5.10108	0.157	0.002	1.62312e-12
tspan36	7.79943e-17	2.11988	0.537	0.179	1.64708e-12
evlb	7.96745e-17	4.0018	0.157	0.002	1.68257e-12
edil3a	8.5736e-17	-7.70749	0	0.44	1.81057e-12
chmp1b	8.87331e-17	1.79624	0.602	0.239	1.87387e-12
cant1b	9.69166e-17	5.088	0.176	0.006	2.04668e-12
rgs5a	9.85314e-17	-1.57626	0.046	0.524	2.08079e-12
bbc3	1.01765e-16	6.00657	0.176	0.006	2.14907e-12
LOC101886554	1.04734e-16	4.39011	0.167	0.004	2.21178e-12
si:dkey-151g10.3	1.06532e-16	4.09516	0.167	0.004	2.24975e-12
lman1	1.07556e-16	3.02966	0.324	0.056	2.27137e-12
pkp2	1.08361e-16	5.04527	0.167	0.004	2.28836e-12
plcd1b	1.12189e-16	4.74514	0.176	0.006	2.36921e-12
coq10b	1.14704e-16	2.06838	0.5	0.152	2.42232e-12
ldlrb	1.19998e-16	4.94975	0.167	0.004	2.53412e-12
hnrnpabb	1.21294e-16	1.31892	0.815	0.436	2.56149e-12
fam222a	1.27996e-16	4.70058	0.185	0.009	2.70301e-12
zhx2a	1.29116e-16	2.73423	0.361	0.071	2.72667e-12
ndufa1	1.35864e-16	1.62161	0.704	0.299	2.86917e-12
si:ch211-137i24.10	1.37869e-16	-7.87826	0	0.436	2.91152e-12
ywhaqb	1.37916e-16	1.76992	0.759	0.387	2.91251e-12
slc7a3b	1.39782e-16	3.23568	0.241	0.024	2.95191e-12
gnao1a	1.41499e-16	4.22959	0.222	0.019	2.98817e-12
rufy3	1.49256e-16	4.58198	0.222	0.019	3.15199e-12
rapgef3	1.61559e-16	4.40852	0.185	0.009	3.4118e-12
snap25a	1.62811e-16	6.0158	0.213	0.017	3.43825e-12
cadm4	1.73611e-16	2.04243	0.407	0.094	3.66632e-12
cd59	1.75506e-16	2.90709	0.204	0.013	3.70633e-12
rin2	1.90678e-16	2.23931	0.333	0.058	4.02674e-12
rrad	1.91845e-16	3.078	0.306	0.047	4.05139e-12
relb	2.03641e-16	3.33222	0.333	0.062	4.3005e-12
zgc:123068	2.14371e-16	2.4324	0.5	0.152	4.5271e-12
rps2	2.26342e-16	-0.673874	0.972	0.97	4.7799e-12
sox11a	2.41138e-16	3.96191	0.37	0.081	5.09234e-12
pnp5b	3.01004e-16	1.97619	0.463	0.126	6.35661e-12
ctnnd1	3.04769e-16	1.84548	0.481	0.128	6.43612e-12
ddx61	3.16819e-16	1.43616	0.639	0.261	6.69059e-12
zgc:153426	3.34661e-16	7.60364	0.139	0	7.06738e-12
si:dkey-237i9.8	3.34661e-16	6.17575	0.139	0	7.06738e-12
upf3a	3.34661e-16	7.38937	0.139	0	7.06738e-12
atcaya	3.34661e-16	7.5497	0.139	0	7.06738e-12
hoxc4a	3.34661e-16	8.52515	0.139	0	7.06738e-12
ppp1r14c	3.34661e-16	6.83757	0.139	0	7.06738e-12
cldng	3.34661e-16	6.31766	0.139	0	7.06738e-12
vsig10	3.34661e-16	6.54493	0.139	0	7.06738e-12
si:ch211-207j7.2	3.34661e-16	8.24784	0.139	0	7.06738e-12
ildr1b	3.34661e-16	6.48852	0.139	0	7.06738e-12
chmp4c	3.34661e-16	6.55817	0.139	0	7.06738e-12
top1l	3.69581e-16	1.5619	0.5	0.15	7.80482e-12
tmsb1	3.86885e-16	2.03496	0.713	0.368	8.17023e-12
zgc:173593	3.92939e-16	2.46792	0.296	0.045	8.29809e-12
asf1bb	3.96202e-16	2.6704	0.25	0.028	8.36698e-12
hsp70l	3.96334e-16	3.78717	0.454	0.124	8.36979e-12
atp6v0d1	4.25216e-16	2.89711	0.352	0.071	8.97972e-12
nid1a	4.49648e-16	-5.76178	0.009	0.438	9.49566e-12
clu	4.8559e-16	-6.50456	0.083	0.494	1.02547e-11
mllt4a	5.19947e-16	1.53966	0.435	0.105	1.09802e-11
atp5j2	5.4712e-16	1.40258	0.787	0.436	1.15541e-11
hnrnpaba	5.55434e-16	1.20331	0.852	0.549	1.17297e-11
rrbp1a	5.65247e-16	2.33604	0.519	0.192	1.19369e-11
maptb	5.67879e-16	5.00813	0.194	0.013	1.19925e-11
xpr1b	5.86015e-16	2.80582	0.269	0.036	1.23755e-11
si:ch211-212k18.7	6.06247e-16	1.62219	0.556	0.197	1.28027e-11
LOC103909305	6.08512e-16	3.40084	0.213	0.017	1.28505e-11
snx8a	6.30278e-16	5.90556	0.148	0.002	1.33102e-11
si:dkey-248g21.1	6.41691e-16	6.44291	0.148	0.002	1.35512e-11
tbx3a	6.41691e-16	7.12593	0.148	0.002	1.35512e-11
gnb5b	6.41691e-16	6.20636	0.148	0.002	1.35512e-11
si:dkey-34l15.1	6.4632e-16	4.53707	0.194	0.013	1.3649e-11
tprg1	6.77167e-16	5.94361	0.148	0.002	1.43004e-11
snx2	6.8692e-16	3.90004	0.204	0.015	1.45064e-11
si:ch211-57n23.1	7.09235e-16	-7.39947	0	0.421	1.49776e-11
LOC100535622	7.54015e-16	5.05319	0.148	0.002	1.59233e-11
ing2	7.96121e-16	3.10301	0.213	0.017	1.68125e-11
psmb1	8.32228e-16	1.80865	0.556	0.186	1.7575e-11
sepw1	8.33524e-16	2.08406	0.843	0.703	1.76024e-11
hexim1	8.62124e-16	1.81016	0.519	0.165	1.82063e-11
hsp90aa1.2	8.78001e-16	3.18442	0.519	0.177	1.85416e-11
mpc1	8.92185e-16	2.52738	0.528	0.182	1.88412e-11
mab21l1	9.74927e-16	4.48023	0.185	0.011	2.05885e-11
atp6v1aa	9.76343e-16	3.36942	0.231	0.024	2.06184e-11
tac3a	9.86638e-16	5.06476	0.157	0.004	2.08358e-11
psma2	1.00056e-15	1.86081	0.509	0.158	2.11298e-11
ncaldb	1.0792e-15	5.60442	0.167	0.006	2.27905e-11
b2m	1.11568e-15	1.5474	0.926	0.718	2.35608e-11
pkdcca	1.13251e-15	5.07723	0.167	0.006	2.39163e-11
LOC798483	1.13726e-15	4.2083	0.176	0.009	2.40166e-11
sri	1.15681e-15	1.71356	0.556	0.19	2.44294e-11
kcng2	1.25345e-15	3.87026	0.185	0.011	2.64704e-11
plcd3a	1.30588e-15	4.74968	0.176	0.009	2.75775e-11
dennd5b	1.32034e-15	2.93817	0.194	0.013	2.7883e-11
pim1	1.34403e-15	-2.9132	0.648	0.729	2.83833e-11
pitpnaa	1.35065e-15	1.7102	0.333	0.062	2.8523e-11
bhmt	1.45484e-15	-4.59904	0.046	0.468	3.07232e-11
cst14b.1	1.61627e-15	2.65149	0.472	0.154	3.41324e-11
LOC108191643	1.74184e-15	3.15498	0.241	0.028	3.67842e-11
ap2s1	1.91883e-15	2.13438	0.398	0.096	4.05219e-11
mdka	1.93288e-15	-4.73174	0.065	0.483	4.08186e-11
atp6v1ba	1.95978e-15	2.51047	0.259	0.034	4.13866e-11
rasa2	2.14788e-15	2.95247	0.287	0.043	4.5359e-11
col6a1	2.1652e-15	-5.73251	0.028	0.438	4.57247e-11
cyth1b	2.34528e-15	2.92325	0.269	0.038	4.95276e-11
ptp4a1	2.41992e-15	1.73034	0.648	0.282	5.11039e-11
ndufc2	2.44113e-15	1.91418	0.5	0.158	5.15517e-11
si:ch73-248e21.1	2.45257e-15	2.63555	0.259	0.034	5.17935e-11
zgc:77849	2.69234e-15	1.6302	0.676	0.318	5.68568e-11
ptmab	2.79289e-15	1.00269	0.954	0.635	5.89803e-11
sptlc2b	3.27241e-15	2.08052	0.426	0.111	6.91067e-11
tubb2	3.36793e-15	8.06143	0.13	0	7.11239e-11
scg2b	3.36793e-15	8.98955	0.13	0	7.11239e-11
il12rb2	3.36793e-15	6.65493	0.13	0	7.11239e-11
LOC559637	3.36793e-15	7.28473	0.13	0	7.11239e-11
rab3c	3.36793e-15	7.69317	0.13	0	7.11239e-11
pcbp3	3.36793e-15	9.36653	0.13	0	7.11239e-11
rab3ab	3.36793e-15	7.21073	0.13	0	7.11239e-11
cadpsa	3.36793e-15	7.64308	0.13	0	7.11239e-11
nrxn1a	3.36793e-15	7.56565	0.13	0	7.11239e-11
hoxb5b	3.36793e-15	7.75734	0.13	0	7.11239e-11
sncb	3.36793e-15	8.34926	0.13	0	7.11239e-11
ppp1r15b.1	3.36793e-15	6.66611	0.13	0	7.11239e-11
eno2	3.36793e-15	8.46471	0.13	0	7.11239e-11
si:dkey-171o17.8	3.36793e-15	7.35047	0.13	0	7.11239e-11
si:dkeyp-75h12.7	3.36793e-15	6.53655	0.13	0	7.11239e-11
ctsd	3.51206e-15	1.66251	0.5	0.154	7.41678e-11
hbaa1	3.60647e-15	-2.06555	0.676	0.91	7.61614e-11
clta	3.71469e-15	2.50342	0.37	0.081	7.84468e-11
slc38a2	3.74664e-15	1.70436	0.435	0.107	7.91216e-11
cited4b	3.98034e-15	3.38092	0.343	0.071	8.40568e-11
rnd3b	4.0171e-15	-4.13498	0.056	0.468	8.48331e-11
hmga1a	4.25182e-15	1.81567	0.5	0.154	8.979e-11
dopey2	4.47148e-15	3.48997	0.194	0.015	9.44287e-11
aldob	5.04694e-15	-4.56685	0.046	0.455	1.06581e-10
fkbp7	5.10126e-15	-4.19084	0.037	0.451	1.07728e-10
ppih	5.19843e-15	3.57192	0.194	0.015	1.0978e-10
ef1	5.46989e-15	1.72947	0.398	0.098	1.15513e-10
tmem59l	5.65422e-15	5.10828	0.185	0.013	1.19406e-10
hk1	6.45246e-15	1.83407	0.389	0.096	1.36263e-10
tnni1b	6.60135e-15	6.40824	0.139	0.002	1.39407e-10
acbd7	6.60135e-15	6.73105	0.139	0.002	1.39407e-10
spag1a	6.60334e-15	2.66714	0.269	0.038	1.39449e-10
gpx4b	7.18929e-15	1.36357	0.648	0.267	1.51823e-10
rnf19a	7.19244e-15	1.80235	0.417	0.107	1.5189e-10
tubb2b	7.19659e-15	2.13476	0.463	0.143	1.51978e-10
atp5a1	7.22499e-15	1.70097	0.769	0.438	1.52577e-10
slc25a3b	7.31445e-15	1.12294	0.861	0.549	1.54466e-10
psma3	7.50947e-15	2.10962	0.574	0.222	1.58585e-10
cx35.4	7.53941e-15	3.28597	0.241	0.03	1.59217e-10
zgc:198419	7.63396e-15	1.93175	0.38	0.083	1.61214e-10
ank2a	7.74937e-15	4.80099	0.139	0.002	1.63651e-10
capn1b	7.88847e-15	3.78143	0.139	0.002	1.66589e-10
bin2a	7.88847e-15	2.3391	0.139	0.002	1.66589e-10
slc25a33	8.28222e-15	1.67303	0.417	0.107	1.74904e-10
tppp2	8.47199e-15	6.6531	0.148	0.004	1.78911e-10
si:dkey-204f11.64	8.55516e-15	1.80192	0.296	0.049	1.80668e-10
LOC558044	8.60592e-15	2.54833	0.194	0.015	1.8174e-10
cavin2b	9.12199e-15	-2.31919	0.352	0.66	1.92638e-10
si:ch73-288o11.5	9.67447e-15	5.07469	0.167	0.009	2.04305e-10
ahcyl1	9.8514e-15	5.44234	0.148	0.004	2.08042e-10
wsb2	9.97302e-15	4.31018	0.167	0.009	2.1061e-10
rpl3	1.05167e-14	-0.75643	0.926	0.959	2.22091e-10
tagln3b	1.0758e-14	5.51253	0.157	0.006	2.27188e-10
pim3	1.18069e-14	1.78144	0.528	0.194	2.49338e-10
mtus1a	1.22419e-14	4.34666	0.148	0.004	2.58525e-10
tgif1	1.22497e-14	1.9991	0.667	0.357	2.5869e-10
zfand2a	1.24017e-14	3.23521	0.278	0.045	2.61898e-10
ybx1	1.24174e-14	-1.40182	0.954	0.953	2.6223e-10
LOC100333499	1.27436e-14	-5.21645	0.083	0.466	2.69118e-10
eif4e1c	1.31302e-14	1.76496	0.398	0.1	2.77284e-10
reep5	1.4597e-14	1.45652	0.722	0.408	3.08259e-10
immt	1.46798e-14	2.22633	0.324	0.06	3.10008e-10
atp6ap2	1.54917e-14	1.81109	0.426	0.113	3.27154e-10
inhbb	1.55954e-14	3.28324	0.278	0.045	3.29343e-10
tpd52	1.59443e-14	3.46956	0.167	0.009	3.36711e-10
uqcrq	1.74557e-14	1.99329	0.676	0.306	3.6863e-10
mapkapk2a	1.88318e-14	1.67227	0.574	0.226	3.97689e-10
psmd11a	1.91923e-14	2.30463	0.324	0.064	4.05303e-10
oaz1a	2.03198e-14	1.22457	0.787	0.541	4.29113e-10
cox6b1	2.07533e-14	1.7264	0.454	0.126	4.38269e-10
dkk3b	2.09076e-14	-7.59214	0	0.389	4.41527e-10
chd7	2.25154e-14	2.52005	0.306	0.056	4.7548e-10
tcf3b	2.25214e-14	2.09808	0.37	0.085	4.75606e-10
pla2g15	2.34448e-14	2.38963	0.343	0.075	4.95107e-10
col6a2	2.39951e-14	-6.2628	0.019	0.406	5.06729e-10
immp2l	2.40732e-14	3.07717	0.231	0.028	5.08378e-10
thbs3a	2.60428e-14	-7.72412	0	0.387	5.49972e-10
coa6	2.68985e-14	2.08937	0.398	0.096	5.68043e-10
klf3	2.70874e-14	2.26526	0.444	0.137	5.72032e-10
c4	2.90525e-14	-4.61866	0.046	0.44	6.13531e-10
fam162a	2.95354e-14	1.69691	0.537	0.201	6.23729e-10
cotl1	3.01241e-14	1.53288	0.528	0.182	6.36161e-10
tfa	3.24156e-14	-9.19414	0	0.385	6.84553e-10
syngr3b	3.37087e-14	8.16853	0.12	0	7.1186e-10
nrn1b	3.37087e-14	6.19411	0.12	0	7.1186e-10
rab3aa	3.37087e-14	7.44483	0.12	0	7.1186e-10
kcnc1a	3.37087e-14	7.14686	0.12	0	7.1186e-10
sytl5	3.37087e-14	6.4344	0.12	0	7.1186e-10
atl1	3.37087e-14	7.33211	0.12	0	7.1186e-10
nrsn1	3.37087e-14	7.73266	0.12	0	7.1186e-10
sntg2	3.37087e-14	6.44138	0.12	0	7.1186e-10
snap25b	3.37087e-14	7.63194	0.12	0	7.1186e-10
insm1b	3.37087e-14	8.83879	0.12	0	7.1186e-10
arpp21	3.37087e-14	8.50809	0.12	0	7.1186e-10
myt1a	3.37087e-14	7.75505	0.12	0	7.1186e-10
ap3b2	3.37087e-14	7.19425	0.12	0	7.1186e-10
syt6b	3.37087e-14	7.46445	0.12	0	7.1186e-10
cdhr1a	3.37087e-14	7.31424	0.12	0	7.1186e-10
copz2	3.49813e-14	2.55026	0.259	0.038	7.38735e-10
si:busm1-57f23.1	3.56101e-14	-6.22398	0.028	0.412	7.52013e-10
psap	3.62213e-14	1.466	0.722	0.397	7.64921e-10
ube2al	3.72946e-14	1.55103	0.611	0.263	7.87588e-10
esr2b	3.76588e-14	4.02726	0.185	0.015	7.95278e-10
gapdhs	3.88407e-14	1.55793	0.824	0.547	8.20238e-10
egr3	3.94904e-14	2.46346	0.315	0.06	8.33958e-10
zgc:153409	4.09388e-14	1.82771	0.574	0.235	8.64545e-10
si:ch73-119p20.1	4.10669e-14	5.16255	0.176	0.013	8.67252e-10
rab11fip1a	4.15691e-14	3.06533	0.287	0.053	8.77856e-10
si:ch211-288g17.3	4.46495e-14	1.69343	0.509	0.179	9.42907e-10
CYTB	4.63006e-14	-0.961857	0.963	0.991	9.77776e-10
cd151l	4.64744e-14	1.61552	0.37	0.085	9.81446e-10
tmem268	4.67056e-14	3.92027	0.185	0.015	9.86329e-10
LOC110437884	4.70753e-14	2.95406	0.222	0.026	9.94136e-10
fabp3	4.78315e-14	2.51408	0.648	0.303	1.01011e-09
macrod2	4.98711e-14	3.30815	0.306	0.062	1.05318e-09
LOC563933	5.01121e-14	-7.2472	0	0.38	1.05827e-09
scinlb	5.20311e-14	3.60148	0.25	0.036	1.09879e-09
rab1ba	5.26034e-14	1.46883	0.546	0.207	1.11088e-09
snrpb	5.31614e-14	1.25595	0.657	0.269	1.12266e-09
ndufa12	5.33633e-14	2.42996	0.481	0.16	1.12693e-09
keap1a	5.41324e-14	3.45905	0.185	0.015	1.14317e-09
snrpe	5.47726e-14	1.8198	0.454	0.137	1.15669e-09
rbm47	5.50222e-14	4.21273	0.176	0.013	1.16196e-09
si:dkey-31m14.7	5.64155e-14	2.62748	0.213	0.024	1.19138e-09
tlx2	5.91484e-14	6.24581	0.167	0.011	1.2491e-09
ppiab	5.92024e-14	0.657271	0.954	0.848	1.25024e-09
serpinb14	6.11452e-14	2.53888	0.269	0.043	1.29126e-09
ubqln4	6.28289e-14	2.29816	0.315	0.062	1.32682e-09
ywhah	6.33368e-14	3.0193	0.398	0.115	1.33755e-09
mbpb	6.43803e-14	2.8166	0.296	0.058	1.35958e-09
col7a1l	6.74137e-14	6.18946	0.13	0.002	1.42364e-09
LOC100537502	6.74137e-14	5.41824	0.13	0.002	1.42364e-09
rap2b	6.78738e-14	1.61138	0.454	0.132	1.43336e-09
tuba1b	6.89502e-14	2.16544	0.593	0.299	1.45609e-09
alcamb	7.10931e-14	6.07018	0.13	0.002	1.50134e-09
tmem145	7.23629e-14	5.22115	0.13	0.002	1.52816e-09
ndufb8	7.43657e-14	2.04655	0.676	0.325	1.57045e-09
pkp3a	7.63076e-14	5.03358	0.13	0.002	1.61146e-09
ppfia3	7.76688e-14	3.68839	0.13	0.002	1.64021e-09
adam23a	7.76688e-14	3.66303	0.13	0.002	1.64021e-09
st8sia5	7.76688e-14	4.1741	0.13	0.002	1.64021e-09
tp53inp2.1	7.76688e-14	2.907	0.13	0.002	1.64021e-09
LOC108190717	7.87955e-14	-3.82227	0.074	0.474	1.664e-09
cdk2ap2	8.60976e-14	2.44413	0.231	0.03	1.81821e-09
kif5bb	9.34988e-14	1.86098	0.352	0.081	1.97451e-09
si:ch211-165i18.2	9.43646e-14	4.86324	0.157	0.009	1.99279e-09
pof1b	9.43692e-14	3.47741	0.176	0.013	1.99289e-09
necap1	9.67237e-14	3.12055	0.222	0.028	2.04261e-09
jam2a	9.7782e-14	4.97471	0.148	0.006	2.06496e-09
zgc:86599	9.80478e-14	0.873775	0.815	0.528	2.07057e-09
zgc:158564	1.00102e-13	1.83248	0.5	0.169	2.11396e-09
hnrnpa0l	1.05212e-13	1.02861	0.889	0.735	2.22187e-09
grtp1a	1.05759e-13	4.70089	0.139	0.004	2.23343e-09
adipor1b	1.14215e-13	2.73344	0.241	0.034	2.41199e-09
gstp1	1.15798e-13	2.03005	0.741	0.494	2.44542e-09
fbxl14b	1.16188e-13	4.18216	0.148	0.006	2.45365e-09
c1qtnf5	1.18732e-13	-7.57281	0	0.372	2.50739e-09
osbpl9	1.22121e-13	1.94947	0.352	0.083	2.57895e-09
si:ch211-79k12.1	1.25168e-13	2.3098	0.269	0.045	2.64331e-09
ralgapa2	1.29314e-13	3.87917	0.194	0.019	2.73084e-09
rab11fip4b	1.37987e-13	2.85311	0.148	0.006	2.91401e-09
zgc:101846	1.38518e-13	1.29556	0.852	0.536	2.92522e-09
dusp2	1.42042e-13	3.3211	0.481	0.171	2.99965e-09
klhl13	1.51837e-13	2.90047	0.204	0.021	3.20649e-09
ppp4r2b	1.57088e-13	2.95197	0.25	0.038	3.31738e-09
klhl24b	1.58033e-13	2.99153	0.194	0.019	3.33734e-09
ndufs6	1.62206e-13	2.26734	0.38	0.098	3.42547e-09
sertad2a	1.69762e-13	2.20899	0.519	0.199	3.58504e-09
h2afvb	1.7407e-13	1.4056	0.63	0.28	3.67601e-09
jun	1.79421e-13	0.794003	0.944	0.65	3.78901e-09
prkcdb	1.86547e-13	3.80349	0.185	0.017	3.9395e-09
arl6ip1	1.93724e-13	1.49319	0.657	0.31	4.09105e-09
im:7138144	2.1265e-13	2.63539	0.231	0.032	4.49074e-09
ppp2r5eb	2.14489e-13	1.76822	0.435	0.132	4.52957e-09
twist1a	2.25056e-13	-8.09855	0	0.365	4.75273e-09
atp1b2a	2.30911e-13	4.34869	0.213	0.028	4.87637e-09
ppp1caa	2.38429e-13	1.70266	0.407	0.118	5.03515e-09
bada	2.56413e-13	1.67197	0.528	0.19	5.41492e-09
msi2a	2.63937e-13	3.69844	0.185	0.017	5.57382e-09
LOC110437777	2.67179e-13	2.7769	0.213	0.026	5.64228e-09
ammecr1	2.76211e-13	1.7771	0.352	0.085	5.83303e-09
arhgap6	2.76579e-13	2.79457	0.213	0.026	5.84079e-09
gnb1b	2.80016e-13	1.31377	0.75	0.434	5.91338e-09
atp5l	2.91101e-13	1.40112	0.824	0.603	6.14746e-09
ba1l	2.94471e-13	-1.59901	0.62	0.861	6.21865e-09
tbc1d17	2.9449e-13	2.04779	0.333	0.077	6.21903e-09
rab1ab	2.9835e-13	1.11298	0.657	0.31	6.30056e-09
cxcl12a	3.00077e-13	-3.90055	0.046	0.425	6.33702e-09
usp54a	3.18653e-13	3.99089	0.176	0.015	6.72931e-09
ftr82	3.22924e-13	2.16842	0.324	0.071	6.81952e-09
srrm2	3.28703e-13	1.34124	0.528	0.177	6.94156e-09
b3gnt2a	3.35672e-13	7.84549	0.111	0	7.08873e-09
amph	3.35672e-13	6.86489	0.111	0	7.08873e-09
mfi2	3.35672e-13	5.62428	0.111	0	7.08873e-09
map1aa	3.35672e-13	7.45441	0.111	0	7.08873e-09
celsr3	3.35672e-13	7.15487	0.111	0	7.08873e-09
LOC110440111	3.35672e-13	5.97057	0.111	0	7.08873e-09
syngr2b	3.35672e-13	6.30627	0.111	0	7.08873e-09
LOC108179216	3.35672e-13	8.22961	0.111	0	7.08873e-09
chrna5	3.35672e-13	8.15185	0.111	0	7.08873e-09
LOC100330746	3.35672e-13	7.58254	0.111	0	7.08873e-09
si:dkey-246i21.1	3.35672e-13	7.27633	0.111	0	7.08873e-09
adm2a	3.35672e-13	5.82523	0.111	0	7.08873e-09
mcf2lb	3.35672e-13	5.72612	0.111	0	7.08873e-09
slc4a5	3.35672e-13	6.02088	0.111	0	7.08873e-09
myo5b	3.35672e-13	6.14599	0.111	0	7.08873e-09
duox	3.35672e-13	6.09621	0.111	0	7.08873e-09
htra1b	3.39732e-13	-4.54444	0.019	0.393	7.17447e-09
asap1a	3.47879e-13	3.25549	0.204	0.024	7.34651e-09
qdpra	3.77186e-13	2.82505	0.213	0.026	7.96541e-09
sorl1	3.89704e-13	2.15869	0.278	0.051	8.22976e-09
slc35g2a	3.94021e-13	4.22626	0.194	0.021	8.32094e-09
gabarapb	3.97312e-13	1.08682	0.787	0.53	8.39044e-09
cox4i1l	4.08561e-13	5.0515	0.167	0.013	8.62798e-09
plekhm1	4.09483e-13	3.73934	0.176	0.015	8.64747e-09
cltca	4.37024e-13	1.95968	0.417	0.124	9.22908e-09
epb41l4a	4.37475e-13	4.75009	0.167	0.013	9.23859e-09
nfe2l1b	4.52082e-13	2.97366	0.231	0.034	9.54706e-09
prkag2a	4.58982e-13	2.5886	0.222	0.03	9.69278e-09
si:dkey-13i19.8	4.97029e-13	1.19208	0.528	0.19	1.04963e-08
ube2d2	5.03528e-13	0.938551	0.694	0.357	1.06335e-08
angptl4	5.08592e-13	1.65961	0.667	0.335	1.07405e-08
si:ch211-39i2.2	5.14127e-13	3.21712	0.194	0.021	1.08573e-08
thbs1a	5.22781e-13	-7.6551	0	0.357	1.10401e-08
dio1	5.26909e-13	2.71811	0.454	0.175	1.11273e-08
si:dkey-117m1.4	5.83187e-13	2.95882	0.204	0.024	1.23157e-08
tgm2b	6.05546e-13	-4.69342	0.028	0.391	1.27879e-08
bud31	6.11589e-13	2.28709	0.426	0.141	1.29155e-08
si:ch73-92i20.1	6.23118e-13	1.97394	0.176	0.015	1.3159e-08
trak1	6.41264e-13	1.79455	0.259	0.045	1.35422e-08
calm1b	6.45037e-13	3.44555	0.315	0.073	1.36219e-08
cfl1	6.76637e-13	0.75935	0.926	0.808	1.42892e-08
otofa	6.9554e-13	5.02051	0.12	0.002	1.46884e-08
ctnnd2b	7.0788e-13	5.05847	0.12	0.002	1.4949e-08
smkr1	7.20435e-13	4.96335	0.12	0.002	1.52141e-08
epha2a	7.20435e-13	4.89695	0.12	0.002	1.52141e-08
slc31a1	7.44933e-13	2.1305	0.333	0.081	1.57315e-08
myo15b	7.46204e-13	4.52641	0.12	0.002	1.57583e-08
kif1ab	7.59426e-13	2.45408	0.12	0.002	1.60376e-08
flot1a	7.75064e-13	5.96138	0.139	0.006	1.63678e-08
mt-rnr2	7.75586e-13	-0.966261	1	0.994	1.63788e-08
hsp90aa1.1	7.9453e-13	7.15815	0.13	0.004	1.67789e-08
nedd4l	8.2885e-13	2.39085	0.287	0.056	1.75037e-08
eya1	8.34684e-13	6.77646	0.13	0.004	1.76269e-08
kdm5c	8.36526e-13	1.59176	0.417	0.126	1.76658e-08
cox8a	8.44016e-13	1.19272	0.75	0.481	1.78239e-08
slc26a5	8.59106e-13	3.40056	0.157	0.011	1.81426e-08
arf2a	8.84786e-13	1.88177	0.463	0.152	1.86849e-08
si:dkey-42i9.4	8.92257e-13	1.74359	0.565	0.231	1.88427e-08
atp6v1b2	9.06078e-13	5.72688	0.13	0.004	1.91345e-08
hnrnpub	9.06574e-13	1.46408	0.546	0.212	1.9145e-08
snx22	9.21059e-13	4.82172	0.13	0.004	1.94509e-08
slc5a3b	9.32666e-13	1.47584	0.333	0.079	1.96961e-08
rab1bb	1.03296e-12	2.7852	0.13	0.004	2.1814e-08
ap1s3b	1.06217e-12	3.72246	0.148	0.009	2.24308e-08
rassf4	1.06731e-12	4.25013	0.13	0.004	2.25394e-08
pcdh17	1.0897e-12	4.49701	0.139	0.006	2.30122e-08
tbx2b	1.15232e-12	4.21155	0.231	0.036	2.43347e-08
ldlra	1.15285e-12	2.19066	0.231	0.034	2.43459e-08
rbfox3a	1.15907e-12	5.93851	0.139	0.006	2.44772e-08
si:ch211-196c10.15	1.18027e-12	0.973486	0.556	0.197	2.49249e-08
atf4a	1.21936e-12	1.58408	0.556	0.244	2.57504e-08
sod1	1.24993e-12	1.1919	0.741	0.432	2.63961e-08
sdf2l1	1.30397e-12	2.16285	0.148	0.009	2.75372e-08
ehd2b	1.35086e-12	-3.36194	0.083	0.449	2.85274e-08
cox6c	1.37252e-12	1.7542	0.778	0.459	2.89848e-08
ndufb11	1.43222e-12	1.58547	0.472	0.165	3.02457e-08
hspb1	1.43731e-12	0.186217	0.435	0.778	3.03532e-08
limch1b	1.54269e-12	3.18637	0.185	0.019	3.25786e-08
tp53bp2b	1.55422e-12	2.09409	0.306	0.066	3.2822e-08
col4a3bpb	1.62443e-12	1.68969	0.324	0.073	3.43047e-08
s100v2	1.65313e-12	-2.07013	0.296	0.613	3.49107e-08
tmem189	1.70254e-12	2.18857	0.398	0.12	3.59542e-08
tmed7	1.71789e-12	1.36035	0.648	0.31	3.62783e-08
rbm8a	1.76814e-12	1.1263	0.704	0.376	3.73395e-08
h3f3a	1.8399e-12	1.22595	0.75	0.4	3.8855e-08
myl9a	1.85583e-12	-2.38613	0.259	0.624	3.91914e-08
mat2aa	1.89332e-12	1.59422	0.491	0.173	3.99832e-08
trappc3	1.90418e-12	2.6883	0.241	0.038	4.02125e-08
morc3a	1.95096e-12	2.2542	0.222	0.032	4.12004e-08
si:ch1073-325m22.2	2.12197e-12	1.73479	0.509	0.192	4.48117e-08
tinagl1	2.12708e-12	3.115	0.176	0.017	4.49196e-08
LOC562630	2.13484e-12	2.69603	0.204	0.026	4.50836e-08
arhgdig	2.18031e-12	2.26732	0.472	0.171	4.60438e-08
serpinb1l3	2.1845e-12	0.94905	0.583	0.233	4.61322e-08
si:ch211-204c21.1	2.21009e-12	-3.90637	0.065	0.429	4.66727e-08
krt18	2.27357e-12	3.30254	0.639	0.511	4.80133e-08
znfx1	2.28035e-12	3.19629	0.269	0.053	4.81563e-08
gse1	2.31965e-12	2.24946	0.278	0.056	4.89864e-08
ap3s1	2.33699e-12	2.01522	0.361	0.098	4.93525e-08
ldha	2.34778e-12	1.489	0.519	0.209	4.95805e-08
ltbp3	2.36684e-12	-3.79343	0.083	0.429	4.9983e-08
ctnnb1	2.39228e-12	1.59644	0.704	0.363	5.05201e-08
mapk14a	2.45306e-12	2.38226	0.259	0.047	5.18038e-08
slc7a10a	2.70616e-12	2.27622	0.343	0.088	5.71488e-08
cox6b2	2.93994e-12	0.941164	0.87	0.671	6.20857e-08
hsp70.3	3.05676e-12	2.95201	0.426	0.152	6.45527e-08
arl4aa	3.08307e-12	3.6389	0.241	0.043	6.51082e-08
kansl1a	3.1059e-12	2.55522	0.213	0.03	6.55905e-08
cdc34a	3.15373e-12	3.64791	0.167	0.015	6.66005e-08
ndrg3b	3.1785e-12	4.35458	0.231	0.041	6.71235e-08
si:ch211-149l1.2	3.32737e-12	6.43206	0.102	0	7.02673e-08
basp1	3.32737e-12	6.78487	0.102	0	7.02673e-08
nsfa	3.32737e-12	6.94297	0.102	0	7.02673e-08
ncs1a	3.32737e-12	6.85003	0.102	0	7.02673e-08
camk4	3.32737e-12	7.28225	0.102	0	7.02673e-08
fmnl2b	3.32737e-12	7.15149	0.102	0	7.02673e-08
usp43a	3.32737e-12	5.86197	0.102	0	7.02673e-08
lrrc8db	3.32737e-12	6.05355	0.102	0	7.02673e-08
gcshb	3.32737e-12	5.67042	0.102	0	7.02673e-08
slc37a1	3.32737e-12	6.07804	0.102	0	7.02673e-08
syn2b	3.32737e-12	7.05473	0.102	0	7.02673e-08
LOC795051	3.32737e-12	7.26477	0.102	0	7.02673e-08
zgc:153981	3.32737e-12	7.78037	0.102	0	7.02673e-08
chata	3.32737e-12	8.30132	0.102	0	7.02673e-08
si:rp71-77l1.1	3.32737e-12	7.72624	0.102	0	7.02673e-08
hmx3a	3.32737e-12	8.72199	0.102	0	7.02673e-08
slc2a3a	3.32737e-12	8.79024	0.102	0	7.02673e-08
si:dkeyp-117h8.2	3.32737e-12	7.05326	0.102	0	7.02673e-08
si:dkey-85n7.8	3.32737e-12	10.2005	0.102	0	7.02673e-08
mapk8ip1a	3.32737e-12	7.1803	0.102	0	7.02673e-08
si:dkey-19b23.12	3.32737e-12	5.95921	0.102	0	7.02673e-08
nkx2.3	3.32737e-12	6.05325	0.102	0	7.02673e-08
si:dkey-77f5.10	3.32737e-12	6.83416	0.102	0	7.02673e-08
sqlea	3.32737e-12	5.88068	0.102	0	7.02673e-08
tac1	3.32737e-12	7.83259	0.102	0	7.02673e-08
LOC110438181	3.32737e-12	6.94743	0.102	0	7.02673e-08
duox2	3.32737e-12	6.57584	0.102	0	7.02673e-08
dhrs12	3.33043e-12	2.64357	0.25	0.045	7.03321e-08
olfm1b	3.34237e-12	5.26485	0.157	0.013	7.05841e-08
olfml3a	3.34487e-12	-6.42183	0	0.338	7.06371e-08
ppil1	3.36399e-12	2.71947	0.167	0.015	7.10407e-08
dnajb11	3.39972e-12	2.75384	0.231	0.036	7.17952e-08
lrp1aa	3.40161e-12	-4.55912	0.028	0.376	7.18352e-08
mfsd10	3.4392e-12	2.97946	0.222	0.034	7.26291e-08
ndufa6	3.54841e-12	1.67809	0.611	0.284	7.49354e-08
cyc1	3.66748e-12	2.2764	0.481	0.173	7.74499e-08
mgst3a	3.69697e-12	1.31937	0.611	0.314	7.80727e-08
cnpy1	3.88436e-12	2.47362	0.269	0.053	8.20299e-08
cytl1	3.97403e-12	-3.97152	0.019	0.365	8.39236e-08
psmd8	4.00031e-12	2.63376	0.278	0.058	8.44785e-08
si:ch1073-291c23.2	4.13352e-12	-2.31761	0.37	0.62	8.72918e-08
rnaseka	4.18603e-12	2.02768	0.315	0.073	8.84006e-08
nfkbiz	4.19583e-12	3.60761	0.204	0.028	8.86074e-08
nedd8	4.27493e-12	1.69697	0.306	0.071	9.0278e-08
ubc	4.29063e-12	0.815142	0.907	0.744	9.06096e-08
spcs3	4.36606e-12	1.46621	0.528	0.214	9.22024e-08
snrpd1	4.48689e-12	1.53747	0.417	0.124	9.47541e-08
clic2	4.50973e-12	-3.11444	0.213	0.558	9.52365e-08
ppid	4.58553e-12	2.22815	0.241	0.041	9.68373e-08
syne2b	4.73233e-12	3.85323	0.204	0.028	9.99373e-08
galnt12	4.85517e-12	2.75755	0.241	0.043	1.02531e-07
rab2a	4.89621e-12	1.61147	0.731	0.447	1.03398e-07
si:ch211-199o1.2	4.94043e-12	5.69251	0.148	0.011	1.04332e-07
smap1	5.44643e-12	1.6431	0.352	0.094	1.15018e-07
rab11a	5.61899e-12	1.45684	0.278	0.056	1.18662e-07
vcp	5.69837e-12	2.01835	0.333	0.085	1.20338e-07
ifrd1	5.71519e-12	1.37448	0.509	0.199	1.20693e-07
lrp1ab	5.74035e-12	-2.62262	0.102	0.457	1.21225e-07
slc4a2a	5.98013e-12	5.83288	0.111	0.002	1.26288e-07
klf7b	6.05476e-12	2.13984	0.361	0.1	1.27864e-07
capza1a	6.10059e-12	1.6115	0.472	0.173	1.28832e-07
csnk1g2b	6.13289e-12	1.60173	0.361	0.098	1.29514e-07
zgc:153911	6.18112e-12	4.61559	0.213	0.032	1.30533e-07
hist2h2l	6.2568e-12	1.91399	0.519	0.216	1.32131e-07
sdhb	6.26903e-12	1.57828	0.574	0.248	1.32389e-07
si:dkey-112a7.4	6.29279e-12	1.87163	0.509	0.218	1.32891e-07
ppm1k	6.29563e-12	1.86016	0.278	0.058	1.32951e-07
apoa1a	6.30235e-12	4.87383	0.111	0.002	1.33093e-07
sypa	6.30235e-12	6.48288	0.111	0.002	1.33093e-07
pcbp4	6.35338e-12	4.2508	0.194	0.026	1.34171e-07
hlfb	6.41349e-12	4.97676	0.111	0.002	1.3544e-07
nkain1	6.41349e-12	6.04347	0.111	0.002	1.3544e-07
zgc:92481	6.4783e-12	1.9384	0.324	0.079	1.36809e-07
si:dkey-33c12.4	6.63749e-12	0.87371	0.528	0.203	1.40171e-07
aoc2	6.75004e-12	-4.34931	0.019	0.361	1.42547e-07
ndufb9	6.83245e-12	1.29568	0.62	0.274	1.44288e-07
fat2	6.87757e-12	5.89815	0.111	0.002	1.45241e-07
mfsd6a	6.87757e-12	5.37331	0.111	0.002	1.45241e-07
fhl2a	6.90379e-12	-3.15159	0.065	0.432	1.45794e-07
nmnat2	7.1218e-12	4.95473	0.111	0.002	1.50398e-07
histh1l	7.13674e-12	1.34509	0.463	0.162	1.50714e-07
tfpia	7.25904e-12	-1.63645	0.046	0.412	1.53296e-07
krr1	7.2703e-12	2.38783	0.222	0.034	1.53534e-07
hmga1b	7.37452e-12	3.80366	0.111	0.002	1.55735e-07
myo18aa	7.37452e-12	2.40862	0.111	0.002	1.55735e-07
h2afva	7.6106e-12	1.4614	0.426	0.139	1.60721e-07
rsph1	7.69786e-12	3.46054	0.148	0.011	1.62563e-07
gadd45ga	7.83176e-12	3.39655	0.398	0.132	1.65391e-07
rhoab	7.9813e-12	1.19634	0.787	0.521	1.68549e-07
pllp	8.13233e-12	4.65058	0.13	0.006	1.71739e-07
mxd1	8.48e-12	5.08799	0.139	0.009	1.79081e-07
glsa	8.48e-12	4.6109	0.139	0.009	1.79081e-07
pnpo	8.48304e-12	4.92388	0.12	0.004	1.79145e-07
espn	8.62163e-12	5.51254	0.12	0.004	1.82072e-07
dpp6b	8.64403e-12	4.80848	0.13	0.006	1.82545e-07
hmox1a	8.75623e-12	2.45243	0.574	0.31	1.84914e-07
nme2b.2	8.77681e-12	4.73577	0.13	0.006	1.85349e-07
mast4	8.83506e-12	2.37126	0.148	0.011	1.86579e-07
tiam1a	8.83506e-12	2.88217	0.148	0.011	1.86579e-07
si:dkey-79f11.7	8.85558e-12	3.60737	0.139	0.009	1.87012e-07
znf536	9.19853e-12	4.42236	0.12	0.004	1.94255e-07
aif1l	9.20788e-12	1.93972	0.5	0.194	1.94452e-07
gstm.3	9.25028e-12	-5.69863	0.037	0.376	1.95347e-07
chmp5b	9.35596e-12	1.18404	0.648	0.346	1.97579e-07
il17ra1a	9.47125e-12	4.17758	0.13	0.006	2.00014e-07
cart2	9.501e-12	5.36208	0.12	0.004	2.00642e-07
rnf10	9.73033e-12	1.4284	0.583	0.278	2.05485e-07
nufip2	9.85792e-12	1.52204	0.37	0.103	2.0818e-07
lrp2a	9.97305e-12	4.11997	0.12	0.004	2.10611e-07
letm1	1.00723e-11	1.69448	0.306	0.073	2.12707e-07
rel	1.01094e-11	1.85414	0.204	0.028	2.13489e-07
plcg2	1.01355e-11	3.93126	0.12	0.004	2.1404e-07
fgl2a	1.04292e-11	-2.0392	0.065	0.429	2.20244e-07
ahsa1b	1.08279e-11	3.62971	0.194	0.026	2.28663e-07
LOC798694	1.11842e-11	-6.85484	0	0.325	2.36187e-07
psme2	1.125e-11	1.86151	0.38	0.107	2.37577e-07
psmb3	1.17259e-11	1.23745	0.481	0.165	2.47627e-07
paip2b	1.17753e-11	1.41969	0.63	0.303	2.4867e-07
dpy30	1.19488e-11	2.17417	0.37	0.111	2.52335e-07
si:ch211-260e23.9	1.21097e-11	1.71191	0.454	0.162	2.55733e-07
tpm1	1.24229e-11	-5.23355	0.111	0.442	2.62347e-07
ndufv3	1.32706e-11	1.91852	0.417	0.139	2.80249e-07
gak	1.37983e-11	1.40239	0.204	0.028	2.91392e-07
glrx	1.39899e-11	1.60213	0.463	0.171	2.95438e-07
rims2b	1.41052e-11	2.6934	0.194	0.026	2.97874e-07
ndufb2	1.4251e-11	1.85508	0.5	0.188	3.00953e-07
gnb1a	1.43605e-11	1.74846	0.704	0.393	3.03265e-07
nudt9	1.45982e-11	3.19697	0.278	0.06	3.08284e-07
psmd4a	1.47732e-11	2.0048	0.269	0.056	3.1198e-07
usp10	1.50023e-11	1.2269	0.389	0.115	3.16818e-07
dynlrb1	1.52646e-11	1.69933	0.574	0.267	3.22357e-07
si:dkey-93m18.3	1.57416e-11	1.52579	0.398	0.118	3.32432e-07
dbn1	1.57464e-11	1.13624	0.528	0.216	3.32532e-07
rnf185	1.58924e-11	1.00034	0.519	0.201	3.35616e-07
loxl2a	1.67608e-11	-7.16979	0.009	0.331	3.53954e-07
aifm1	1.72086e-11	3.06206	0.204	0.03	3.63412e-07
map2	1.75056e-11	2.13842	0.167	0.017	3.69684e-07
slit2	1.77828e-11	1.7138	0.361	0.1	3.75537e-07
COX2	1.79052e-11	-0.697845	0.981	0.991	3.78123e-07
gabarapa	1.83349e-11	1.00421	0.722	0.425	3.87197e-07
oser1	1.88948e-11	2.44209	0.259	0.053	3.99021e-07
ccdc28a	2.00943e-11	0.994808	0.435	0.135	4.24352e-07
hsbp1a	2.07473e-11	3.17026	0.213	0.034	4.38141e-07
myh9a	2.08576e-11	3.40393	0.185	0.024	4.40472e-07
ATP6	2.10538e-11	-1.08761	0.926	0.979	4.44613e-07
rab6bb	2.13545e-11	5.91042	0.148	0.013	4.50964e-07
hsd11b2	2.36868e-11	-3.27179	0.093	0.44	5.00218e-07
arpc4l	2.49265e-11	1.18952	0.593	0.265	5.26397e-07
arfgef1	2.4943e-11	4.17876	0.157	0.015	5.26746e-07
rbm4.2	2.62755e-11	1.51598	0.556	0.231	5.54886e-07
LOC110438456	2.77667e-11	2.00824	0.213	0.034	5.86378e-07
srsf3b	2.81051e-11	1.40291	0.565	0.265	5.93524e-07
atp5h	2.90939e-11	1.34629	0.648	0.329	6.14404e-07
tpt1	2.91837e-11	-0.666228	0.917	0.917	6.16302e-07
cdkn3	2.93859e-11	4.10578	0.157	0.015	6.20572e-07
stat2	3.12158e-11	2.16988	0.296	0.073	6.59216e-07
stmn4l	3.18686e-11	3.484	0.25	0.053	6.73e-07
LOC100535105	3.28524e-11	6.23537	0.093	0	6.93778e-07
pcloa	3.28524e-11	7.10636	0.093	0	6.93778e-07
dnm1a	3.28524e-11	6.59946	0.093	0	6.93778e-07
tnks1bp1	3.28524e-11	7.43456	0.093	0	6.93778e-07
kif5aa	3.28524e-11	7.14714	0.093	0	6.93778e-07
sprn2	3.28524e-11	7.50924	0.093	0	6.93778e-07
kcnma1a	3.28524e-11	7.51374	0.093	0	6.93778e-07
slc18a3a	3.28524e-11	8.02039	0.093	0	6.93778e-07
nlgn3a	3.28524e-11	6.60866	0.093	0	6.93778e-07
her11	3.28524e-11	6.33291	0.093	0	6.93778e-07
etv1	3.28524e-11	7.0606	0.093	0	6.93778e-07
si:ch211-208k15.1	3.28524e-11	6.528	0.093	0	6.93778e-07
tmem26a	3.28524e-11	6.63043	0.093	0	6.93778e-07
hmx2	3.28524e-11	8.48564	0.093	0	6.93778e-07
mdh1ab	3.28524e-11	6.67376	0.093	0	6.93778e-07
nptnb	3.28524e-11	6.90907	0.093	0	6.93778e-07
rltpr	3.28524e-11	6.884	0.093	0	6.93778e-07
cd81b	3.28524e-11	5.94978	0.093	0	6.93778e-07
stx1b	3.28524e-11	6.49842	0.093	0	6.93778e-07
tspan13b	3.28524e-11	6.11043	0.093	0	6.93778e-07
csmd2	3.28524e-11	5.63096	0.093	0	6.93778e-07
mthfd1l	3.28524e-11	5.74784	0.093	0	6.93778e-07
tnfrsf21	3.28524e-11	6.00942	0.093	0	6.93778e-07
amigo3	3.28524e-11	7.02171	0.093	0	6.93778e-07
fa2h	3.28524e-11	5.63056	0.093	0	6.93778e-07
LOC101886901	3.28524e-11	5.56024	0.093	0	6.93778e-07
marveld2b	3.28524e-11	6.03572	0.093	0	6.93778e-07
ano9b	3.28524e-11	6.44416	0.093	0	6.93778e-07
fermt1	3.28524e-11	5.51159	0.093	0	6.93778e-07
gna15.1	3.28524e-11	5.23891	0.093	0	6.93778e-07
si:ch211-120p12.3	3.33221e-11	0.559119	0.157	0.015	7.03697e-07
LOC103910015	3.53028e-11	2.80466	0.194	0.028	7.45524e-07
LOC100331484	3.57248e-11	0.998074	0.843	0.496	7.54437e-07
ostc	3.64726e-11	1.32696	0.407	0.135	7.70228e-07
cyp2n13	3.65244e-11	-6.7226	0	0.312	7.71322e-07
lmod1b	3.65244e-11	-8.57107	0	0.312	7.71323e-07
ccdc186	3.67905e-11	2.36056	0.222	0.038	7.76943e-07
baz1b	3.67972e-11	1.72158	0.361	0.105	7.77082e-07
ndufb6	3.79245e-11	1.99916	0.398	0.132	8.0089e-07
cd164	3.84742e-11	1.70584	0.37	0.111	8.12499e-07
atf4b	3.9569e-11	0.781043	0.907	0.65	8.35618e-07
cpe	4.01745e-11	5.46727	0.139	0.011	8.48405e-07
zgc:136826	4.06088e-11	1.81436	0.565	0.254	8.57576e-07
plcxd3	4.09566e-11	2.52948	0.194	0.028	8.64921e-07
cntnap2a	4.10355e-11	4.59405	0.167	0.019	8.66587e-07
got2b	4.16457e-11	2.34542	0.361	0.109	8.79474e-07
anapc16	4.16484e-11	1.65589	0.463	0.179	8.79531e-07
gclc	4.2386e-11	2.85041	0.204	0.032	8.95109e-07
dll4	4.30098e-11	4.26194	0.139	0.011	9.08281e-07
hes6	4.35309e-11	4.57919	0.167	0.019	9.19286e-07
rpl12	4.36152e-11	-0.620686	0.963	0.955	9.21065e-07
kdm6ba	4.36715e-11	1.56262	0.63	0.348	9.22255e-07
tpm4a	4.42835e-11	0.869025	0.454	0.78	9.3518e-07
zgc:153317	4.60119e-11	2.25173	0.194	0.028	9.71679e-07
tns1a	4.66713e-11	4.86089	0.139	0.011	9.85605e-07
tp53	4.8508e-11	1.59357	0.361	0.105	1.02439e-06
gmds	4.88349e-11	1.23922	0.25	0.049	1.03129e-06
cirbpa	4.93864e-11	0.924307	0.796	0.609	1.04294e-06
chchd10	5.07346e-11	4.02899	0.167	0.019	1.07141e-06
rapgef2	5.10923e-11	2.46415	0.231	0.043	1.07897e-06
zgc:162730	5.21564e-11	-1.8453	0.713	0.763	1.10144e-06
hnrpl	5.33373e-11	2.08945	0.25	0.049	1.12638e-06
clcn4	5.34624e-11	4.32487	0.139	0.011	1.12902e-06
csnk1db	5.41194e-11	1.07686	0.519	0.197	1.14289e-06
rbbp6	5.44345e-11	1.28895	0.519	0.207	1.14955e-06
bcap31	5.47048e-11	1.39687	0.37	0.111	1.15526e-06
antxr2a	5.80634e-11	-3.15229	0.037	0.37	1.22618e-06
si:dkey-111e8.5	5.87819e-11	2.96096	0.139	0.011	1.24136e-06
si:dkey-151m15.5	6.03946e-11	3.916	0.139	0.011	1.27541e-06
fam171b	6.0862e-11	6.25244	0.102	0.002	1.28528e-06
sirt1	6.13987e-11	1.48995	0.25	0.049	1.29662e-06
map7d2a	6.19264e-11	5.57175	0.102	0.002	1.30776e-06
LOC101882866	6.19264e-11	4.95095	0.102	0.002	1.30776e-06
LOC564748	6.25425e-11	-3.75437	0.093	0.412	1.32077e-06
tktb	6.26057e-11	0.900548	0.444	0.152	1.32211e-06
f10	6.36523e-11	-3.0962	0.167	0.472	1.34421e-06
aim1a	6.36868e-11	1.36478	0.269	0.06	1.34494e-06
prdx2	6.37064e-11	0.930206	0.759	0.444	1.34535e-06
si:zfos-1011f11.1	6.41101e-11	5.72133	0.102	0.002	1.35388e-06
cxcl18a.1	6.4618e-11	3.75336	0.139	0.011	1.3646e-06
pomp	6.47988e-11	1.19283	0.546	0.235	1.36842e-06
zgc:110699	6.523e-11	5.32665	0.102	0.002	1.37753e-06
grid2	6.523e-11	5.56579	0.102	0.002	1.37753e-06
ND1	6.55676e-11	-1.17154	0.778	0.91	1.38466e-06
ppp1r14ba	6.66038e-11	3.87379	0.13	0.009	1.40654e-06
rab39bb	6.75275e-11	4.7749	0.102	0.002	1.42605e-06
mustn1b	6.7757e-11	5.54229	0.12	0.006	1.43089e-06
calm3b	6.80849e-11	1.09383	0.648	0.335	1.43782e-06
ap3m2	6.88108e-11	2.44479	0.167	0.019	1.45315e-06
tcp11l2	6.8899e-11	2.16824	0.204	0.032	1.45501e-06
si:ch211-191a24.4	6.96192e-11	3.09227	0.167	0.019	1.47022e-06
scn1a	7.11228e-11	3.75118	0.102	0.002	1.50197e-06
fgf13a	7.11228e-11	3.99181	0.102	0.002	1.50197e-06
eef1a1a	7.36564e-11	5.38621	0.111	0.004	1.55548e-06
si:ch1073-340i21.1	7.39494e-11	2.67491	0.139	0.011	1.56166e-06
aebp1	7.40587e-11	-3.98182	0.019	0.338	1.56397e-06
mid1ip1a	7.48453e-11	5.1565	0.111	0.004	1.58058e-06
dynll2a	7.6053e-11	5.47318	0.111	0.004	1.60609e-06
psmc4	7.74124e-11	1.75007	0.389	0.122	1.63479e-06
scg5	7.7559e-11	4.90779	0.12	0.006	1.63789e-06
ywhabl	7.79004e-11	1.02993	0.806	0.564	1.6451e-06
stam	7.86252e-11	1.98278	0.194	0.028	1.66041e-06
ckmt2b	7.87301e-11	3.69157	0.12	0.006	1.66262e-06
serpinf1	7.93708e-11	-7.47711	0	0.303	1.67615e-06
acta2	8.14964e-11	-5.43176	0.13	0.444	1.72104e-06
COX3	8.17596e-11	-0.718432	0.981	0.991	1.7266e-06
fam219ab	8.22233e-11	4.16751	0.157	0.017	1.73639e-06
tcea1	8.25155e-11	1.46958	0.343	0.096	1.74256e-06
aco1	8.2862e-11	2.4631	0.25	0.051	1.74988e-06
gemin7	8.33807e-11	2.43388	0.296	0.075	1.76083e-06
rpl9	8.36711e-11	-0.575887	0.963	0.949	1.76697e-06
pik3r3b	8.44058e-11	2.06174	0.361	0.109	1.78248e-06
myoz2b	8.50567e-11	3.17698	0.111	0.004	1.79623e-06
ca5a	8.50723e-11	1.41929	0.38	0.12	1.79656e-06
chmp1a	8.68104e-11	1.19674	0.315	0.079	1.83326e-06
LOC100004180	8.92271e-11	4.5749	0.111	0.004	1.8843e-06
pard6a	9.00792e-11	4.33294	0.12	0.006	1.90229e-06
rtn4ip1	9.094e-11	1.90042	0.13	0.009	1.92047e-06
fosl1a	9.18486e-11	1.70788	0.565	0.28	1.93966e-06
chac1	9.52124e-11	1.39284	0.796	0.59	2.01069e-06
LOC108179332	9.55571e-11	-4.19328	0.037	0.355	2.01798e-06
camsap3	9.70599e-11	3.34858	0.12	0.006	2.04971e-06
map1lc3a	1.01044e-10	1.01684	0.639	0.342	2.13384e-06
xpo1a	1.02738e-10	2.07049	0.213	0.036	2.16963e-06
scn8ab	1.02974e-10	2.19484	0.111	0.004	2.17461e-06
hspe1	1.03742e-10	1.58562	0.556	0.237	2.19083e-06
pafah1b1a	1.03955e-10	1.30444	0.481	0.192	2.19531e-06
ubald1a	1.07749e-10	1.58286	0.426	0.145	2.27544e-06
LOC101885164	1.08271e-10	-1.75847	0.704	0.733	2.28647e-06
eef1a1l2	1.08742e-10	3.55403	0.204	0.034	2.29641e-06
ifit12	1.11402e-10	3.175	0.176	0.024	2.35258e-06
fkbp1ab	1.13771e-10	3.5814	0.157	0.017	2.40262e-06
cyp46a1.4	1.14493e-10	2.41399	0.231	0.045	2.41787e-06
col16a1	1.16561e-10	-6.56719	0	0.299	2.46154e-06
ppp4cb	1.22119e-10	2.27673	0.315	0.085	2.5789e-06
abce1	1.23906e-10	1.12392	0.324	0.083	2.61665e-06
dachb	1.29778e-10	3.37736	0.157	0.017	2.74064e-06
LOC108179059	1.30575e-10	1.64133	0.333	0.09	2.75749e-06
atp5e	1.33114e-10	1.01206	0.824	0.541	2.81109e-06
chchd2	1.35179e-10	2.01881	0.352	0.107	2.85471e-06
ap1s1	1.37445e-10	1.25191	0.259	0.056	2.90257e-06
gata6	1.41121e-10	-6.23438	0	0.297	2.9802e-06
lum	1.41121e-10	-7.77208	0	0.297	2.9802e-06
tcf21	1.41121e-10	-6.88837	0	0.297	2.9802e-06
rbpms2a	1.4637e-10	-2.88401	0.065	0.402	3.09105e-06
rnd1b	1.47594e-10	-4.1596	0.056	0.37	3.1169e-06
hars	1.49847e-10	2.33384	0.222	0.041	3.16447e-06
uqcrb	1.55249e-10	1.26265	0.796	0.483	3.27855e-06
si:dkeyp-80c12.10	1.58344e-10	1.26944	0.639	0.321	3.3439e-06
tuba1c	1.64427e-10	4.55331	0.278	0.077	3.47237e-06
khdrbs2	1.66921e-10	2.06812	0.259	0.058	3.52503e-06
adnp2a	1.69759e-10	2.5527	0.176	0.024	3.58497e-06
cacnb1	1.80528e-10	3.38749	0.194	0.032	3.81239e-06
pdlim5b	1.80974e-10	3.30709	0.213	0.041	3.8218e-06
fam210b	1.84218e-10	2.43927	0.259	0.058	3.89032e-06
magi2a	1.85458e-10	2.68424	0.157	0.017	3.9165e-06
phf23b	1.87073e-10	3.40496	0.148	0.015	3.9506e-06
ilf2	1.87874e-10	1.22532	0.37	0.113	3.96752e-06
nbas	1.95253e-10	2.41389	0.185	0.028	4.12334e-06
gatad2b	1.9839e-10	1.76174	0.444	0.165	4.1896e-06
usp19	1.9996e-10	1.94653	0.259	0.058	4.22276e-06
akt3a	2.00906e-10	2.72973	0.176	0.024	4.24273e-06
cox7c	2.06811e-10	1.89413	0.769	0.468	4.36743e-06
zgc:101560	2.12303e-10	4.91323	0.139	0.013	4.48342e-06
nppa	2.15047e-10	4.4803	0.139	0.013	4.54137e-06
fkbp1b	2.1784e-10	2.56727	0.315	0.09	4.60035e-06
zgc:162944	2.2595e-10	1.01648	0.63	0.331	4.77162e-06
cacna2d1a	2.26111e-10	1.8921	0.213	0.038	4.77502e-06
tmem209	2.27776e-10	1.81346	0.148	0.015	4.81018e-06
cdv3	2.27952e-10	1.38304	0.509	0.218	4.8139e-06
s1pr5a	2.2811e-10	1.95664	0.287	0.073	4.81724e-06
cyp2ad3	2.32759e-10	-5.07428	0.019	0.316	4.91541e-06
ank2b	2.35252e-10	3.7198	0.139	0.013	4.96806e-06
kmt2e	2.47781e-10	1.23065	0.241	0.049	5.23264e-06
si:ch1073-456m8.1	2.547e-10	2.11174	0.25	0.053	5.37876e-06
polr2a	2.60697e-10	1.71958	0.306	0.083	5.50541e-06
s100w	2.65642e-10	-4.21202	0.028	0.333	5.60984e-06
scara3	2.78279e-10	-4.80813	0.009	0.306	5.8767e-06
uqcrc1	2.79761e-10	1.59277	0.435	0.158	5.90798e-06
eif4g2a	2.80403e-10	1.53144	0.315	0.085	5.92154e-06
acvrl1	2.83228e-10	-3.01164	0.046	0.361	5.9812e-06
atp6v0b	2.85981e-10	2.27627	0.343	0.105	6.03936e-06
zgc:153115	2.86462e-10	1.72548	0.315	0.085	6.0495e-06
arfgap3	2.92098e-10	1.87937	0.185	0.028	6.16852e-06
zgc:65895	2.96105e-10	3.53773	0.139	0.013	6.25315e-06
stk40	2.97615e-10	2.24027	0.278	0.066	6.28503e-06
kif1aa	3.00807e-10	3.56512	0.157	0.019	6.35245e-06
tacc2	3.04287e-10	3.32224	0.157	0.019	6.42592e-06
abcf2a	3.20326e-10	1.4482	0.472	0.19	6.76465e-06
pmm2	3.23346e-10	5.8252	0.083	0	6.82843e-06
zgc:172295	3.23346e-10	5.70729	0.083	0	6.82843e-06
si:ch73-344o19.1	3.23346e-10	6.76167	0.083	0	6.82843e-06
cdh6	3.23346e-10	6.88037	0.083	0	6.82843e-06
gmip	3.23346e-10	6.21841	0.083	0	6.82843e-06
nell2b	3.23346e-10	7.04252	0.083	0	6.82843e-06
celsr1a	3.23346e-10	5.58899	0.083	0	6.82843e-06
si:zfos-375h5.1	3.23346e-10	6.68735	0.083	0	6.82843e-06
si:dkey-178e17.1	3.23346e-10	6.89491	0.083	0	6.82843e-06
bsna	3.23346e-10	6.83226	0.083	0	6.82843e-06
unc13bb	3.23346e-10	6.00515	0.083	0	6.82843e-06
bsnb	3.23346e-10	6.21888	0.083	0	6.82843e-06
sgsm2	3.23346e-10	6.5061	0.083	0	6.82843e-06
myo1eb	3.23346e-10	5.85011	0.083	0	6.82843e-06
scn1ba	3.23346e-10	6.27762	0.083	0	6.82843e-06
clvs2	3.23346e-10	6.81195	0.083	0	6.82843e-06
march9	3.23346e-10	7.24266	0.083	0	6.82843e-06
sepw2b	3.23346e-10	6.3169	0.083	0	6.82843e-06
tgfa	3.23346e-10	6.49051	0.083	0	6.82843e-06
rdh20	3.23346e-10	5.28246	0.083	0	6.82843e-06
tmem79a	3.23346e-10	5.93145	0.083	0	6.82843e-06
st14b	3.23346e-10	5.27743	0.083	0	6.82843e-06
LOC100148950	3.26441e-10	2.75026	0.167	0.021	6.89377e-06
fastkd2	3.27018e-10	1.50482	0.25	0.053	6.90597e-06
hsp90b1	3.30226e-10	1.79151	0.435	0.175	6.9737e-06
rp2	3.33042e-10	2.32386	0.185	0.03	7.03318e-06
gtpbp1	3.45026e-10	2.94494	0.167	0.021	7.28626e-06
slc6a6b	3.53822e-10	2.55265	0.139	0.013	7.47201e-06
atp2a2b	3.54236e-10	2.13989	0.25	0.056	7.48077e-06
tmem134	3.59848e-10	2.40885	0.213	0.038	7.59928e-06
atp5d	3.63041e-10	1.57837	0.676	0.355	7.6667e-06
LOC794598	3.67288e-10	1.76292	0.333	0.103	7.75638e-06
flcn	3.68695e-10	2.52263	0.167	0.021	7.78611e-06
atp6v0e1	3.74757e-10	1.52863	0.398	0.132	7.91412e-06
coro1cb	3.79745e-10	4.426	0.13	0.011	8.01945e-06
nfe2l2a	3.79811e-10	1.39889	0.583	0.297	8.02085e-06
bc2	3.81531e-10	1.0736	0.556	0.252	8.05718e-06
dhrs7	3.93136e-10	2.39218	0.185	0.028	8.30224e-06
ywhae1	3.93631e-10	1.2724	0.694	0.419	8.31269e-06
si:ch211-229g11.6	3.96592e-10	3.56976	0.176	0.026	8.37523e-06
mink1	4.02707e-10	0.969969	0.315	0.085	8.50436e-06
eef1da	4.31257e-10	-1.08409	0.667	0.761	9.10729e-06
ak1	4.35591e-10	1.1367	0.602	0.276	9.19881e-06
rab41	4.38574e-10	2.81474	0.222	0.045	9.26181e-06
nt5e	4.38713e-10	-6.85142	0	0.284	9.26474e-06
tmem256	4.39017e-10	1.57824	0.306	0.081	9.27115e-06
lrig1	4.44114e-10	2.17149	0.222	0.043	9.37879e-06
cyr61	4.4595e-10	-3.12377	0.38	0.6	9.41758e-06
fbxw11b	4.50225e-10	0.883127	0.463	0.169	9.50785e-06
narf	4.54192e-10	3.65106	0.157	0.019	9.59162e-06
smim29	4.63968e-10	2.55199	0.204	0.036	9.79807e-06
atp2a2a	4.64654e-10	3.05369	0.157	0.019	9.81256e-06
sfrp1a	4.73917e-10	-6.20388	0.009	0.295	1.00082e-05
si:dkey-17o15.2	4.75722e-10	2.38139	0.25	0.056	1.00463e-05
LOC110440006	4.75787e-10	2.73531	0.13	0.011	1.00477e-05
atp11a	4.92778e-10	4.74532	0.12	0.009	1.04065e-05
spock3	5.01621e-10	3.08898	0.13	0.011	1.05932e-05
rpl7l1	5.02798e-10	1.49398	0.398	0.137	1.06181e-05
acyp1	5.08291e-10	3.05447	0.13	0.011	1.07341e-05
fb06f03	5.13271e-10	0.977655	0.815	0.553	1.08393e-05
qsox2	5.18458e-10	3.29225	0.13	0.011	1.09488e-05
g3bp1	5.19578e-10	1.53832	0.38	0.126	1.09725e-05
arcn1a	5.23373e-10	2.3741	0.194	0.032	1.10526e-05
tcta	5.24156e-10	1.63435	0.278	0.068	1.10691e-05
dap1b	5.365e-10	-1.76868	0.593	0.694	1.13298e-05
pikfyve	5.38624e-10	2.89171	0.157	0.019	1.13747e-05
lamtor2	5.50101e-10	1.91193	0.296	0.079	1.1617e-05
dtd1	5.70034e-10	3.01092	0.157	0.019	1.2038e-05
nipsnap2	5.72402e-10	1.8605	0.306	0.085	1.2088e-05
ret	5.73898e-10	7.29072	0.093	0.002	1.21196e-05
ddc	5.73898e-10	7.3939	0.093	0.002	1.21196e-05
si:dkey-56f14.7	5.74326e-10	4.37643	0.12	0.009	1.21286e-05
degs1	5.8042e-10	1.25875	0.491	0.22	1.22573e-05
atp2b3a	5.83844e-10	6.63483	0.093	0.002	1.23296e-05
atp6ap1a	5.83844e-10	5.82633	0.093	0.002	1.23296e-05
rps3a	5.94738e-10	-0.522239	0.972	0.962	1.25597e-05
socs3b	5.94755e-10	-2.31856	0.259	0.528	1.256e-05
actc1a	5.97634e-10	3.98378	0.148	0.017	1.26208e-05
crfb17	6.04242e-10	5.43212	0.093	0.002	1.27604e-05
wwc1	6.05479e-10	1.66253	0.194	0.032	1.27865e-05
tmx2b	6.24211e-10	4.0205	0.12	0.009	1.31821e-05
lef1	6.25335e-10	5.43586	0.093	0.002	1.32058e-05
abcb4	6.25335e-10	5.47652	0.093	0.002	1.32058e-05
tdrkh	6.36149e-10	5.55721	0.093	0.002	1.34342e-05
fgl2b	6.37168e-10	-8.0165	0	0.28	1.34557e-05
grinaa	6.47145e-10	4.4988	0.093	0.002	1.36664e-05
LOC108190699	6.5482e-10	-2.47392	0.083	0.41	1.38285e-05
hspa4l	6.58327e-10	4.20062	0.093	0.002	1.39025e-05
smyd2b	6.58327e-10	4.22254	0.093	0.002	1.39025e-05
pacsin1a	6.63596e-10	5.32017	0.102	0.004	1.40138e-05
cyfip2	6.69697e-10	3.75065	0.093	0.002	1.41427e-05
pik3ca	6.709e-10	1.3153	0.361	0.113	1.41681e-05
med19a	6.77629e-10	1.89826	0.37	0.12	1.43102e-05
abcf3	6.78315e-10	4.26153	0.12	0.009	1.43247e-05
xiap	6.78649e-10	1.77422	0.407	0.147	1.43317e-05
tmem184a	6.81259e-10	3.06934	0.093	0.002	1.43868e-05
ptprnb	6.81259e-10	3.31567	0.093	0.002	1.43868e-05
drgx	6.81259e-10	3.46013	0.093	0.002	1.43868e-05
kif3cb	6.81259e-10	3.31917	0.093	0.002	1.43868e-05
fjx1	6.81259e-10	3.8421	0.093	0.002	1.43868e-05
klf2a	6.86004e-10	-2.34518	0.056	0.37	1.4487e-05
csrnp1b	6.91967e-10	-2.38151	0.389	0.592	1.4613e-05
hoxa4a	6.93898e-10	4.70506	0.111	0.006	1.46537e-05
pld2	6.96921e-10	3.47437	0.176	0.026	1.47176e-05
pabpc4	7.06796e-10	5.31111	0.102	0.004	1.49261e-05
keap1b	7.26831e-10	1.8643	0.204	0.036	1.53492e-05
ndufa7	7.27484e-10	2.85317	0.231	0.051	1.5363e-05
zgc:136929	7.29188e-10	1.44599	0.38	0.126	1.5399e-05
COX1	7.37423e-10	-0.713793	0.926	0.97	1.55729e-05
si:ch211-226m16.2	7.46755e-10	3.6401	0.148	0.017	1.577e-05
si:ch211-117c9.5	7.76786e-10	5.97601	0.102	0.004	1.64042e-05
laptm4b	7.77929e-10	2.01431	0.296	0.081	1.64283e-05
rhov	7.8909e-10	4.62404	0.102	0.004	1.6664e-05
si:ch1073-303k11.2	7.91879e-10	4.01272	0.111	0.006	1.67229e-05
mapk8ip3	8.01585e-10	3.24706	0.102	0.004	1.69279e-05
bzw2	8.08646e-10	1.70307	0.157	0.019	1.7077e-05
ehd1b	8.09994e-10	-2.57074	0.074	0.393	1.71055e-05
bri3	8.13948e-10	1.01975	0.315	0.088	1.71889e-05
ccdc40	8.1542e-10	3.89708	0.111	0.006	1.722e-05
plcl2	8.1542e-10	3.09544	0.111	0.006	1.722e-05
atox1	8.17897e-10	1.42207	0.407	0.141	1.72723e-05
ppm1e	8.27155e-10	4.4627	0.102	0.004	1.74679e-05
lrrc45	8.27444e-10	3.79629	0.111	0.006	1.7474e-05
abhd3	8.40237e-10	2.67042	0.102	0.004	1.77441e-05
cdaa	8.5352e-10	3.73177	0.102	0.004	1.80246e-05
si:ch211-39i22.1	8.54703e-10	-2.43853	0.093	0.408	1.80496e-05
ctsf	8.73889e-10	2.03191	0.259	0.064	1.84548e-05
socs3a	8.75564e-10	-1.8054	0.444	0.673	1.84902e-05
si:ch211-235e9.6	8.78015e-10	2.29271	0.324	0.103	1.85419e-05
ulk4	8.81589e-10	1.56378	0.12	0.009	1.86174e-05
cavin1b	8.94519e-10	-4.2425	0.056	0.348	1.88904e-05
guk1a	9.16167e-10	2.29477	0.296	0.081	1.93476e-05
si:ch73-6k16.1	9.18395e-10	2.85058	0.204	0.038	1.93947e-05
phf11	9.20795e-10	1.108	0.269	0.064	1.94454e-05
pde7a	9.56596e-10	1.98661	0.241	0.053	2.02014e-05
csrp3	9.59805e-10	4.93971	0.139	0.015	2.02692e-05
psmb8a	9.75262e-10	1.75052	0.306	0.088	2.05956e-05
desma	1.04466e-09	3.97861	0.139	0.015	2.20612e-05
rpsa	1.09467e-09	-0.548655	0.972	0.962	2.31173e-05
bhlhe41	1.11279e-09	2.12619	0.324	0.103	2.35e-05
atp5c1	1.13795e-09	1.96635	0.602	0.299	2.40313e-05
serinc1	1.14749e-09	1.79492	0.481	0.212	2.42326e-05
wdr1	1.16741e-09	0.716965	0.509	0.207	2.46534e-05
scn3b	1.17502e-09	3.89676	0.157	0.021	2.4814e-05
fundc1	1.18325e-09	1.59051	0.222	0.045	2.49879e-05
rnf24	1.18793e-09	1.64409	0.343	0.111	2.50867e-05
cct4	1.25572e-09	1.02028	0.676	0.355	2.65182e-05
polb	1.28235e-09	4.0761	0.139	0.015	2.70807e-05
adnpa	1.29214e-09	2.45105	0.167	0.024	2.72874e-05
gsto2	1.29967e-09	1.7661	0.407	0.156	2.74463e-05
cav2	1.38131e-09	-3.20097	0.074	0.378	2.91705e-05
chmp4bb	1.40355e-09	0.88477	0.5	0.207	2.96402e-05
hspb11	1.40468e-09	4.77768	0.167	0.026	2.9664e-05
eif4g1a	1.4169e-09	1.51985	0.398	0.141	2.9922e-05
LOC100332329	1.46319e-09	2.13928	0.176	0.028	3.08997e-05
kmt2ca	1.46406e-09	1.15051	0.296	0.079	3.09179e-05
tuba1a	1.53319e-09	4.26367	0.194	0.038	3.23778e-05
khdrbs1a	1.5372e-09	0.821182	0.843	0.611	3.24625e-05
cpne1	1.54899e-09	1.25287	0.657	0.355	3.27117e-05
si:ch211-214p16.1	1.55895e-09	7.86738	0.13	0.013	3.29218e-05
smdt1b	1.56437e-09	1.2564	0.519	0.224	3.30364e-05
cep350	1.57298e-09	1.64387	0.231	0.051	3.32182e-05
mfn1b	1.58528e-09	2.35663	0.176	0.028	3.34779e-05
si:ch211-235e9.8	1.60122e-09	2.64487	0.176	0.028	3.38146e-05
taf7	1.60764e-09	1.05584	0.37	0.118	3.395e-05
rhpn2	1.62105e-09	2.91312	0.241	0.056	3.42333e-05
fbxl3a	1.62593e-09	1.68976	0.407	0.158	3.43363e-05
si:ch211-214p16.2	1.65966e-09	7.97694	0.13	0.013	3.50488e-05
ndufab1a	1.66102e-09	1.42037	0.306	0.088	3.50775e-05
irak3	1.66147e-09	1.84732	0.315	0.096	3.50869e-05
trappc5	1.69368e-09	1.76063	0.352	0.109	3.57671e-05
gpia	1.72513e-09	1.68426	0.426	0.165	3.64313e-05
nampta	1.73023e-09	2.78668	0.139	0.015	3.65391e-05
si:ch211-194k22.8	1.734e-09	2.41713	0.241	0.058	3.66187e-05
camk2d1	1.76472e-09	1.79399	0.269	0.066	3.72673e-05
ndufa2	1.81593e-09	1.94404	0.324	0.1	3.83488e-05
mtx2	1.87982e-09	2.25971	0.185	0.032	3.96981e-05
mvp	1.89061e-09	1.40774	0.676	0.421	3.9926e-05
jarid2b	1.89509e-09	2.00252	0.157	0.021	4.00206e-05
flot2b	1.90462e-09	2.58048	0.204	0.041	4.02218e-05
acin1a	1.92656e-09	1.01019	0.722	0.425	4.0685e-05
ponzr1	2.05306e-09	-3.68273	0.056	0.344	4.33566e-05
si:zfos-80g12.1	2.06866e-09	1.88942	0.139	0.015	4.36859e-05
fut8a	2.09489e-09	2.18351	0.213	0.043	4.42399e-05
ube2v1	2.1102e-09	0.915416	0.602	0.299	4.45632e-05
etf1b	2.11816e-09	1.12128	0.648	0.355	4.47313e-05
LOC108191316	2.21638e-09	-5.17182	0.019	0.291	4.68055e-05
mrps6	2.23681e-09	2.17303	0.278	0.077	4.72369e-05
emilin2a	2.30845e-09	-6.50005	0	0.265	4.87499e-05
pigr	2.30845e-09	-5.80543	0	0.265	4.87499e-05
dnajb1b	2.31788e-09	0.988589	0.481	0.212	4.8949e-05
aldh3a1	2.32321e-09	3.90776	0.13	0.013	4.90616e-05
dad1	2.32427e-09	1.10183	0.602	0.299	4.90839e-05
tmem88b	2.33026e-09	-2.70882	0.065	0.359	4.92104e-05
rsrp1	2.35179e-09	1.53742	0.667	0.363	4.96651e-05
isg15	2.4045e-09	3.5955	0.278	0.079	5.07781e-05
tmc6b	2.41309e-09	1.73346	0.204	0.038	5.09597e-05
btbd10a	2.505e-09	2.77138	0.204	0.041	5.29006e-05
pdgfrl	2.51735e-09	-2.16824	0.093	0.412	5.31615e-05
scg2a	2.53062e-09	5.01659	0.157	0.024	5.34417e-05
zgc:77486	2.62213e-09	1.18587	0.398	0.147	5.53742e-05
selt1a	2.62971e-09	1.06175	0.472	0.19	5.55343e-05
chmp4ba	2.75257e-09	1.24892	0.546	0.274	5.81288e-05
c1qtnf2	2.76798e-09	-5.89219	0	0.263	5.84541e-05
prrx1a	2.76798e-09	-6.30096	0	0.263	5.84542e-05
spon1b	2.77384e-09	-2.57611	0.111	0.404	5.8578e-05
ccni	2.82303e-09	0.709291	0.88	0.682	5.96167e-05
gnpda1	2.83516e-09	1.44086	0.222	0.047	5.9873e-05
tnnc1a	2.87098e-09	4.99076	0.157	0.024	6.06294e-05
ssr3	2.96905e-09	1.13813	0.75	0.483	6.27005e-05
plpp3	2.96917e-09	-1.623	0.065	0.372	6.27028e-05
actn2b	2.96918e-09	4.47639	0.12	0.011	6.27032e-05
nppb	2.99404e-09	5.72629	0.157	0.024	6.32282e-05
suclg1	3.06087e-09	1.59122	0.444	0.186	6.46395e-05
seta	3.10647e-09	1.02001	0.648	0.348	6.56025e-05
faf2	3.10672e-09	2.24328	0.222	0.047	6.56077e-05
atp1b1b	3.1759e-09	9.71978	0.074	0	6.70686e-05
exosc9	3.1759e-09	5.09731	0.074	0	6.70686e-05
si:ch211-202h22.9	3.1759e-09	5.94657	0.074	0	6.70686e-05
golga7ba	3.1759e-09	7.63248	0.074	0	6.70686e-05
mfsd12a	3.1759e-09	5.11814	0.074	0	6.70686e-05
kcnc3a	3.1759e-09	6.2127	0.074	0	6.70686e-05
si:ch211-214j24.9	3.1759e-09	7.15317	0.074	0	6.70686e-05
tph1b	3.1759e-09	5.61782	0.074	0	6.70686e-05
cpne7	3.1759e-09	6.06958	0.074	0	6.70686e-05
map6a	3.1759e-09	6.34059	0.074	0	6.70686e-05
tmem38a	3.1759e-09	5.51919	0.074	0	6.70686e-05
itga3b	3.1759e-09	5.82024	0.074	0	6.70686e-05
LOC108191765	3.1759e-09	6.21519	0.074	0	6.70686e-05
vcla	3.1759e-09	6.10749	0.074	0	6.70686e-05
pcgf6	3.1759e-09	5.08519	0.074	0	6.70686e-05
npas4a	3.1759e-09	7.77546	0.074	0	6.70686e-05
oprd1b	3.1759e-09	5.93684	0.074	0	6.70686e-05
sstr1a	3.1759e-09	6.7491	0.074	0	6.70686e-05
fyna	3.1759e-09	6.20969	0.074	0	6.70686e-05
dpysl5a	3.1759e-09	6.73537	0.074	0	6.70686e-05
fam161b	3.1759e-09	5.96295	0.074	0	6.70686e-05
mapk8ip2	3.1759e-09	6.45982	0.074	0	6.70686e-05
LOC570903	3.1759e-09	6.73953	0.074	0	6.70686e-05
LOC101883690	3.1759e-09	6.6681	0.074	0	6.70686e-05
chga	3.1759e-09	7.11517	0.074	0	6.70686e-05
nhsl1b	3.1759e-09	5.60722	0.074	0	6.70686e-05
insm1a	3.1759e-09	7.85454	0.074	0	6.70686e-05
lpar6b	3.1759e-09	6.42637	0.074	0	6.70686e-05
tspan2b	3.1759e-09	6.49519	0.074	0	6.70686e-05
arf3a	3.1759e-09	5.81292	0.074	0	6.70686e-05
nadl1.2	3.1759e-09	6.49137	0.074	0	6.70686e-05
kcnc3b	3.1759e-09	6.60591	0.074	0	6.70686e-05
si:cabz01029535.1	3.1759e-09	5.79338	0.074	0	6.70686e-05
ripk4	3.1759e-09	5.34911	0.074	0	6.70686e-05
si:dkey-56f14.4	3.1759e-09	5.06595	0.074	0	6.70686e-05
zgc:171566	3.1759e-09	5.3428	0.074	0	6.70686e-05
LOC110438347	3.1759e-09	5.58934	0.074	0	6.70686e-05
rpgrip1	3.1759e-09	5.27464	0.074	0	6.70686e-05
pkd1l1	3.1759e-09	5.32978	0.074	0	6.70686e-05
sulf2b	3.18525e-09	1.99063	0.222	0.049	6.72661e-05
actb1	3.21009e-09	1.11725	0.926	0.814	6.77907e-05
mpp5a	3.21942e-09	2.3775	0.167	0.026	6.79878e-05
rps14	3.27715e-09	-0.496453	0.954	0.955	6.92068e-05
tmsb4x	3.30077e-09	-0.90788	0.944	0.981	6.97057e-05
snx7	3.37477e-09	1.55544	0.25	0.06	7.12683e-05
tfg	3.3783e-09	1.50009	0.38	0.135	7.13429e-05
inpp5f	3.37955e-09	2.27013	0.12	0.011	7.13693e-05
plekhf2	3.45511e-09	2.13585	0.241	0.058	7.29649e-05
atp5g3a	3.4563e-09	1.01521	0.593	0.288	7.29902e-05
gstk1	3.46121e-09	1.41135	0.546	0.271	7.30937e-05
lypla2	3.59832e-09	1.54014	0.167	0.026	7.59893e-05
ociad2	3.6236e-09	1.45168	0.148	0.019	7.65232e-05
elovl1b	3.66851e-09	1.07213	0.611	0.344	7.74716e-05
zgc:112052	3.71939e-09	2.79955	0.185	0.034	7.8546e-05
dsc2l	3.73375e-09	1.49293	0.241	0.058	7.88494e-05
ppp3r1a	3.74074e-09	2.45453	0.259	0.071	7.89968e-05
LOC100332095	3.79572e-09	2.59729	0.12	0.011	8.01581e-05
vgf	3.83314e-09	7.0825	0.111	0.009	8.09482e-05
hhla2a.1	3.84493e-09	2.50719	0.12	0.011	8.11973e-05
emc2	3.85178e-09	1.15722	0.509	0.226	8.13418e-05
rer1	3.89334e-09	1.76273	0.398	0.147	8.22195e-05
stat1a	4.03683e-09	1.29338	0.5	0.212	8.52498e-05
vangl1	4.10045e-09	2.44847	0.12	0.011	8.65934e-05
adrbk2	4.15351e-09	3.68332	0.12	0.011	8.77137e-05
emc7	4.24274e-09	1.17414	0.417	0.156	8.95982e-05
pcdh11	4.27295e-09	2.08092	0.148	0.019	9.02362e-05
bbox1	4.32006e-09	2.583	0.148	0.019	9.12309e-05
ndfip1	4.44718e-09	1.14472	0.611	0.335	9.39156e-05
sept5a	4.51308e-09	4.91791	0.111	0.009	9.53073e-05
psma5	4.64944e-09	1.41444	0.389	0.143	9.81868e-05
trim33	4.71378e-09	2.61452	0.176	0.03	9.95456e-05
abi3bp	4.75525e-09	-6.74708	0	0.256	0.000100421
lpar1	4.75525e-09	-5.89761	0	0.256	0.000100421
fam234a	4.76736e-09	2.44856	0.148	0.019	0.000100677
slc30a1a	4.79205e-09	1.06727	0.194	0.036	0.000101199
ypel1	4.82983e-09	4.31016	0.111	0.009	0.000101996
fam50a	4.84864e-09	1.84854	0.352	0.12	0.000102394
prkceb	4.92625e-09	2.2399	0.148	0.019	0.000104032
crebzf	4.95153e-09	0.934803	0.435	0.177	0.000104566
rgp1	4.96249e-09	4.10177	0.111	0.009	0.000104798
sdhc	5.00404e-09	1.71355	0.5	0.239	0.000105675
map4l	5.00467e-09	2.21031	0.231	0.056	0.000105689
LOC100330644	5.09321e-09	2.19288	0.231	0.053	0.000107558
nmrk2	5.0987e-09	3.78748	0.111	0.009	0.000107674
fn1a	5.42225e-09	-3.92267	0.046	0.318	0.000114507
timp2a	5.48354e-09	-1.39468	0.407	0.618	0.000115801
epdr1	5.56352e-09	6.19665	0.083	0.002	0.00011749
cav1	5.6113e-09	-3.03192	0.074	0.361	0.0001185
si:ch211-81a5.8	5.65882e-09	5.676	0.083	0.002	0.000119503
tanc2b	5.75572e-09	5.02031	0.083	0.002	0.000121549
arhgap22	5.75572e-09	6.539	0.083	0.002	0.000121549
inadl	5.75572e-09	5.35244	0.083	0.002	0.000121549
si:dkey-114c15.7	5.85422e-09	6.47664	0.083	0.002	0.00012363
trib1	5.85422e-09	4.63499	0.083	0.002	0.00012363
zgc:153018	5.86397e-09	1.9374	0.241	0.06	0.000123835
tox	5.91043e-09	5.21238	0.102	0.006	0.000124816
fam214a	5.91512e-09	1.92392	0.213	0.045	0.000124915
atp8b2	5.95437e-09	5.20472	0.083	0.002	0.000125744
pargl	5.98316e-09	1.96475	0.204	0.041	0.000126352
gid8a	5.99565e-09	4.22931	0.111	0.009	0.000126616
myo5aa	5.99565e-09	1.95665	0.111	0.009	0.000126616
apoeb	6.05618e-09	6.72042	0.083	0.002	0.000127894
acadvl	6.10485e-09	2.41759	0.204	0.043	0.000128922
hspa4a	6.13703e-09	1.62069	0.241	0.06	0.000129602
phgdh	6.15968e-09	4.42828	0.083	0.002	0.00013008
egr2b	6.17092e-09	5.25856	0.102	0.006	0.000130317
iqgap2	6.17788e-09	3.2046	0.139	0.017	0.000130464
lrrfip1a	6.19302e-09	0.46016	0.426	0.16	0.000130784
ube2d1b	6.26768e-09	1.40648	0.444	0.188	0.000132361
hadhb	6.31111e-09	1.91524	0.296	0.088	0.000133278
psph	6.32742e-09	3.15081	0.111	0.009	0.000133623
mboat7	6.38827e-09	2.61131	0.157	0.024	0.000134907
sqrdl	6.47337e-09	2.74858	0.213	0.047	0.000136705
sept3	6.48063e-09	2.8741	0.083	0.002	0.000136858
sptb	6.48063e-09	2.95458	0.083	0.002	0.000136858
auts2b	6.48063e-09	2.14229	0.083	0.002	0.000136858
LOC103909284	6.5155e-09	-2.99511	0.13	0.402	0.000137594
npdc1a	6.52088e-09	3.493	0.157	0.024	0.000137708
lsm12b	6.53907e-09	1.11884	0.667	0.363	0.000138092
LOC101882338	6.57776e-09	5.61202	0.093	0.004	0.000138909
bcl3	6.57776e-09	5.21578	0.093	0.004	0.000138909
tpm4b	6.58148e-09	-6.56946	0.009	0.265	0.000138988
trib3	6.59096e-09	1.05393	0.62	0.346	0.000139188
pgam1a	6.61818e-09	0.905404	0.454	0.177	0.000139763
disc1	6.6701e-09	1.59073	0.241	0.06	0.000140859
fndc3a	6.69653e-09	2.37742	0.185	0.034	0.000141417
mycn	6.75784e-09	3.38487	0.185	0.034	0.000142712
sh2d3cb	6.80137e-09	-6.2983	0	0.252	0.000143631
wbp2nl	6.81781e-09	0.92896	0.657	0.378	0.000143979
LOC103910306	6.83817e-09	2.43821	0.139	0.017	0.000144408
lrrn1	6.88993e-09	4.94855	0.093	0.004	0.000145502
fitm2	6.903e-09	2.19775	0.176	0.03	0.000145778
si:ch211-191d15.2	6.93792e-09	1.0682	0.574	0.28	0.000146515
midn	6.95049e-09	0.618979	0.815	0.498	0.00014678
tshz3b	6.99306e-09	2.82406	0.204	0.043	0.000147679
pip4k2ab	6.99715e-09	4.96509	0.093	0.004	0.000147766
psmc6	7.0061e-09	1.85054	0.259	0.071	0.000147955
kalrna	7.0212e-09	3.45287	0.102	0.006	0.000148274
igf2b	7.05135e-09	-3.50965	0.12	0.389	0.00014891
ndufs7	7.07042e-09	1.31228	0.454	0.197	0.000149313
syngr3a	7.106e-09	4.95521	0.093	0.004	0.000150064
LOC103909751	7.12243e-09	3.19909	0.102	0.006	0.000150411
dnajb9b	7.21649e-09	4.09401	0.093	0.004	0.000152398
LOC110440026	7.43471e-09	3.64623	0.102	0.006	0.000157006
si:ch211-1a19.3	7.5616e-09	-1.95457	0.269	0.568	0.000159686
rps6	7.58808e-09	-0.620789	0.907	0.889	0.000160245
si:ch211-22i13.2	7.59551e-09	1.25255	0.194	0.038	0.000160402
vma21	7.60146e-09	1.60057	0.37	0.132	0.000160528
slc25a35	7.76028e-09	3.71829	0.102	0.006	0.000163882
tubb5	7.81127e-09	4.01372	0.204	0.047	0.000164958
gab2	7.85437e-09	2.67564	0.222	0.053	0.000165868
zgc:195173	7.85941e-09	-2.04637	0.111	0.4	0.000165975
efna1b	7.95288e-09	1.87256	0.296	0.088	0.000167949
snx18a	8.18455e-09	1.34106	0.435	0.182	0.000172841
bnipl	8.21602e-09	1.67062	0.102	0.006	0.000173506
nrbf2b	8.25023e-09	2.48652	0.222	0.051	0.000174228
fbxo41	8.28907e-09	3.29241	0.093	0.004	0.000175048
pop7	8.31436e-09	3.05604	0.176	0.032	0.000175583
dtnbp1b	8.4174e-09	2.58901	0.093	0.004	0.000177759
kazna	8.4174e-09	2.73198	0.093	0.004	0.000177759
ahnak	8.52502e-09	-1.46911	0.481	0.694	0.000180031
spcs2	8.71445e-09	1.3811	0.454	0.192	0.000184032
rpl26	8.76566e-09	-0.466976	0.981	0.962	0.000185113
itm2cb	8.79162e-09	2.90386	0.194	0.041	0.000185661
ctsla	8.85172e-09	1.46909	0.704	0.53	0.000186931
LOC110439915	9.1309e-09	-1.6285	0.148	0.447	0.000192826
yy1a	9.47281e-09	1.27633	0.481	0.209	0.000200047
nucb2b	9.73485e-09	1.45514	0.222	0.049	0.000205581
hnrnpl2	9.94565e-09	1.76314	0.361	0.124	0.000210032
kdm1a	9.97333e-09	1.98414	0.287	0.085	0.000210617
gstm.1	1.00366e-08	-1.6339	0.38	0.594	0.000211953
plpp5	1.0069e-08	1.32662	0.185	0.034	0.000212637
si:dkeyp-75h12.2	1.01673e-08	3.30113	0.13	0.015	0.000214713
cdkn1bb	1.03561e-08	0.894543	0.704	0.423	0.000218701
pir	1.07794e-08	2.74316	0.176	0.032	0.00022764
tmem106ba	1.08583e-08	1.4902	0.481	0.205	0.000229306
mmp23ba	1.09217e-08	-2.98104	0.019	0.284	0.000230644
si:dkey-11f4.14	1.103e-08	1.17446	0.37	0.137	0.000232931
rps16	1.11176e-08	-0.450415	0.972	0.953	0.000234781
ctdspl3	1.12267e-08	2.19472	0.222	0.051	0.000237085
kdm5bb	1.13814e-08	2.65125	0.204	0.045	0.000240353
atf3	1.13934e-08	0.621385	0.741	0.427	0.000240605
frzb	1.15845e-08	-7.18196	0	0.246	0.000244642
fam49a	1.18616e-08	1.85008	0.222	0.051	0.000250492
kansl1b	1.20041e-08	1.84033	0.296	0.09	0.000253502
baz1a	1.2334e-08	1.69149	0.333	0.122	0.00026047
bcl2l1	1.27557e-08	1.14542	0.454	0.19	0.000269375
LOC799067	1.28175e-08	-4.15141	0.009	0.263	0.00027068
nrarpb	1.3155e-08	2.54979	0.148	0.021	0.000277806
pla2g7	1.32377e-08	1.62081	0.222	0.051	0.000279553
chchd7	1.32929e-08	2.88871	0.148	0.021	0.000280719
LOC110439414	1.38353e-08	4.30631	0.12	0.013	0.000292173
hmgb2a	1.38514e-08	1.2481	0.741	0.464	0.000292513
ndufa8	1.38852e-08	1.74367	0.546	0.271	0.000293227
capzb	1.43525e-08	0.869725	0.657	0.363	0.000303095
rpl7	1.45494e-08	-0.501119	0.972	0.959	0.000307255
dusp7	1.46153e-08	2.3607	0.25	0.071	0.000308645
fam76b	1.4836e-08	1.2404	0.333	0.109	0.000313306
LOC101886383	1.5436e-08	1.02391	0.167	0.028	0.000325977
marcksb	1.54466e-08	3.2189	0.139	0.019	0.000326202
tmem185	1.57007e-08	2.40793	0.148	0.021	0.000331568
rit1	1.65645e-08	1.03458	0.204	0.043	0.00034981
tmem176l.1	1.66063e-08	-1.56669	0.574	0.65	0.000350692
slc23a2	1.71433e-08	1.94765	0.213	0.049	0.000362032
tspan15	1.71939e-08	3.46962	0.12	0.013	0.000363101
ND4	1.7324e-08	-0.93766	0.843	0.912	0.000365848
pdzd11	1.7396e-08	1.95687	0.194	0.041	0.000367368
gata3	1.77676e-08	4.20537	0.139	0.019	0.000375217
nrip1a	1.80414e-08	3.30242	0.12	0.013	0.000380998
cnih1	1.85676e-08	2.66835	0.204	0.047	0.000392111
si:dkey-156n14.5	1.8652e-08	0.891004	0.62	0.312	0.000393892
ptprub	1.87164e-08	1.90862	0.213	0.047	0.000395252
ptbp1a	1.90092e-08	1.54195	0.389	0.15	0.000401436
ppp1r2	1.93596e-08	1.30147	0.241	0.06	0.000408836
sema6d	1.97299e-08	2.26572	0.185	0.036	0.000416656
rnf146	1.97416e-08	1.78595	0.194	0.041	0.000416903
tcp1	1.98409e-08	1.2793	0.657	0.38	0.000419001
si:dkey-67c22.2	2.05038e-08	1.08219	0.38	0.139	0.000433
dtnba	2.1339e-08	1.46497	0.12	0.013	0.000450637
gcdha	2.17515e-08	1.72995	0.213	0.051	0.000459349
tmem115	2.17552e-08	0.911876	0.296	0.088	0.000459427
cdc42se1	2.17753e-08	1.33804	0.361	0.135	0.000459851
pxk	2.24704e-08	1.6776	0.296	0.1	0.000474529
fnip1	2.26733e-08	3.22509	0.167	0.03	0.000478815
nrg1	2.27295e-08	2.67316	0.231	0.06	0.000480001
mybpc3	2.31176e-08	4.14745	0.111	0.011	0.000488198
sfrp1b	2.33798e-08	-7.57716	0	0.237	0.000493735
si:ch211-170d8.8	2.35921e-08	-5.31237	0.009	0.25	0.000498217
nol4lb	2.37071e-08	4.12199	0.111	0.011	0.000500646
tmem59	2.44437e-08	1.24356	0.519	0.263	0.000516203
adkb	2.48343e-08	1.26756	0.25	0.066	0.00052445
zfr2	2.49518e-08	2.23711	0.204	0.045	0.000526932
bckdhb	2.55641e-08	2.2619	0.204	0.045	0.000539863
rb1cc1	2.5945e-08	2.07462	0.25	0.071	0.000547906
elmsan1b	2.61306e-08	0.947606	0.537	0.265	0.000551826
srp14	2.63305e-08	1.61374	0.259	0.073	0.000556047
skp1	2.66593e-08	0.8528	0.759	0.491	0.000562992
zfand5a	2.67944e-08	1.35126	0.565	0.338	0.000565845
elovl6	2.688e-08	2.82172	0.111	0.011	0.000567652
dcun1d2b	2.69023e-08	1.57821	0.157	0.026	0.000568123
pfkpa	2.78077e-08	1.86439	0.167	0.03	0.000587243
emc1	2.84171e-08	2.58552	0.139	0.019	0.000600113
sost	2.90108e-08	0.838	0.231	0.058	0.000612649
prodha	2.90304e-08	2.00211	0.25	0.068	0.000613063
lysmd2	2.90886e-08	2.18218	0.306	0.105	0.000614294
psme1	2.93031e-08	1.10705	0.444	0.186	0.000618824
rbfox1	2.93118e-08	-1.90708	0.046	0.316	0.000619007
slc27a1b	3.11748e-08	4.83913	0.065	0	0.00065835
ap1g2	3.11748e-08	6.52314	0.065	0	0.00065835
sstr5	3.11748e-08	6.1225	0.065	0	0.00065835
arhgap27l	3.11748e-08	6.10424	0.065	0	0.00065835
sgsm1a	3.11748e-08	5.61059	0.065	0	0.00065835
palm3	3.11748e-08	5.4546	0.065	0	0.00065835
gulp1b	3.11748e-08	6.87872	0.065	0	0.00065835
ankdd1a	3.11748e-08	5.95062	0.065	0	0.00065835
dpysl2a	3.11748e-08	5.58376	0.065	0	0.00065835
si:ch211-240g9.1	3.11748e-08	5.85046	0.065	0	0.00065835
hnrnpa3	3.11748e-08	6.3128	0.065	0	0.00065835
myo3b	3.11748e-08	7.14247	0.065	0	0.00065835
mfsd6b	3.11748e-08	6.65434	0.065	0	0.00065835
kctd7	3.11748e-08	6.46947	0.065	0	0.00065835
dctn1b	3.11748e-08	6.14669	0.065	0	0.00065835
gfra1a	3.11748e-08	5.64873	0.065	0	0.00065835
zgc:113425	3.11748e-08	5.77421	0.065	0	0.00065835
elovl4a	3.11748e-08	6.03107	0.065	0	0.00065835
adssl1	3.11748e-08	6.44304	0.065	0	0.00065835
sccpdha	3.11748e-08	4.99606	0.065	0	0.00065835
pnoca	3.11748e-08	8.81499	0.065	0	0.00065835
tmem63c	3.11748e-08	6.0248	0.065	0	0.00065835
relt	3.11748e-08	6.17233	0.065	0	0.00065835
atp1a3a	3.11748e-08	6.0902	0.065	0	0.00065835
si:ch211-153j24.3	3.11748e-08	6.36583	0.065	0	0.00065835
pcsk1	3.11748e-08	5.40951	0.065	0	0.00065835
map4k6	3.11748e-08	5.98278	0.065	0	0.00065835
lipia	3.11748e-08	5.12162	0.065	0	0.00065835
klc4	3.11748e-08	5.55612	0.065	0	0.00065835
LOC101882228	3.11748e-08	5.5616	0.065	0	0.00065835
LOC108181449	3.11748e-08	6.00528	0.065	0	0.00065835
syn2a	3.11748e-08	6.06021	0.065	0	0.00065835
galnt6	3.11748e-08	4.99535	0.065	0	0.00065835
slc35g2b	3.11748e-08	6.26109	0.065	0	0.00065835
si:dkey-217l24.1	3.11748e-08	6.44043	0.065	0	0.00065835
ubl7a	3.11748e-08	5.60061	0.065	0	0.00065835
LOC108182399	3.11748e-08	5.06392	0.065	0	0.00065835
nsmfb	3.11748e-08	6.35796	0.065	0	0.00065835
LOC100537265	3.11748e-08	5.11142	0.065	0	0.00065835
reep2	3.11748e-08	5.34878	0.065	0	0.00065835
vsig10l	3.11748e-08	6.42138	0.065	0	0.00065835
bsnd	3.11748e-08	4.98549	0.065	0	0.00065835
celsr2	3.11748e-08	6.20225	0.065	0	0.00065835
LOC100333048	3.11748e-08	5.78783	0.065	0	0.00065835
cbx4	3.12044e-08	3.26802	0.148	0.024	0.000658975
LOC100333835	3.2023e-08	1.91018	0.111	0.011	0.000676261
adh8a	3.26883e-08	-4.37902	0.019	0.265	0.000690312
mphosph8	3.30024e-08	1.79453	0.426	0.182	0.000696945
cntfr	3.31613e-08	3.92946	0.13	0.017	0.000700299
hsd17b10	3.31994e-08	2.2368	0.194	0.043	0.000701105
irf2bpl	3.34431e-08	1.08839	0.472	0.22	0.000706252
prpf38b	3.34533e-08	1.67748	0.306	0.1	0.000706468
pdk2a	3.37881e-08	1.52136	0.333	0.115	0.000713538
capza1b	3.40709e-08	1.00222	0.667	0.368	0.000719509
lmna	3.43655e-08	1.12537	0.407	0.171	0.000725731
rnasekb	3.44849e-08	2.80692	0.333	0.128	0.000728253
si:dkey-164f24.2	3.45481e-08	-1.05801	0.148	0.479	0.000729586
tmem97	3.52989e-08	2.34706	0.176	0.034	0.000745443
kidins220b	3.52989e-08	1.95037	0.176	0.034	0.000745443
hadhaa	3.54565e-08	2.01885	0.185	0.038	0.00074877
cab39l	3.60088e-08	1.61354	0.259	0.073	0.000760435
col18a1b	3.67849e-08	-5.95686	0.019	0.256	0.000776823
ssuh2.4	3.69579e-08	3.85373	0.102	0.009	0.000780477
rasd1	3.7497e-08	3.57364	0.324	0.12	0.000791861
man1a1	3.7946e-08	4.23501	0.102	0.009	0.000801344
zyx	3.86857e-08	-2.41678	0.176	0.447	0.000816964
mylipa	3.92161e-08	2.59046	0.157	0.028	0.000828165
bcl6ab	3.95248e-08	2.47279	0.13	0.017	0.000834685
si:ch211-222l21.1	3.97594e-08	1.0785	0.889	0.637	0.00083964
rpz2	3.99016e-08	1.41807	0.389	0.158	0.000842641
rhbdl3	4.05297e-08	3.78217	0.102	0.009	0.000855906
edf1	4.13304e-08	0.735655	0.741	0.558	0.000872815
tspan33a	4.16102e-08	2.3854	0.102	0.009	0.000878725
cavin2a	4.22638e-08	2.09676	0.148	0.024	0.000892526
lonrf1l	4.32607e-08	1.20177	0.324	0.107	0.00091358
pkma	4.3291e-08	0.893508	0.546	0.274	0.00091422
ube2g1a	4.38516e-08	1.12455	0.287	0.092	0.000926057
ncbp3	4.38558e-08	3.47495	0.102	0.009	0.000926146
anp32a	4.48362e-08	1.69024	0.444	0.201	0.000946852
zgc:86709	4.50221e-08	3.09014	0.102	0.009	0.000950778
cdkn2aipnl	4.50426e-08	2.09999	0.231	0.062	0.00095121
vps8	4.50592e-08	2.45553	0.13	0.017	0.000951561
nde1	4.52935e-08	2.23153	0.148	0.024	0.000956509
etnk1	4.54133e-08	0.897601	0.389	0.158	0.000959038
clip2	4.55238e-08	1.6753	0.176	0.034	0.000961372
capgb	4.67421e-08	1.38641	0.204	0.047	0.000987099
angptl1a	4.67702e-08	-6.55703	0	0.229	0.000987692
akr1a1b	4.70657e-08	2.42888	0.13	0.017	0.000993934
zgc:162964	4.74458e-08	3.81224	0.102	0.009	0.00100196
osbpl10b	4.83567e-08	1.5548	0.222	0.056	0.0010212
abracl	4.83924e-08	1.84616	0.241	0.068	0.00102195
trim8b	4.85565e-08	1.6451	0.333	0.124	0.00102542
fgf14	4.92538e-08	4.71612	0.093	0.006	0.00104014
arid4a	4.9438e-08	1.79594	0.287	0.094	0.00104403
ache	5.06547e-08	4.89153	0.093	0.006	0.00106973
prkcz	5.06547e-08	4.77739	0.093	0.006	0.00106973
swap70b	5.06966e-08	0.875541	0.278	0.083	0.00107061
arf6b	5.09176e-08	1.36855	0.343	0.124	0.00107528
etfb	5.10865e-08	1.13243	0.435	0.188	0.00107884
cdc42ep4a	5.13696e-08	4.92683	0.093	0.006	0.00108482
mnta	5.14968e-08	1.99027	0.222	0.058	0.00108751
zgc:101569	5.15056e-08	2.37989	0.157	0.028	0.00108769
atpv0e2	5.16817e-08	3.2881	0.213	0.056	0.00109141
otud5a	5.17554e-08	1.73879	0.204	0.047	0.00109297
vamp3	5.18873e-08	0.985577	0.602	0.312	0.00109576
mxra8a	5.24687e-08	-3.84431	0.037	0.28	0.00110803
acsl4a	5.26304e-08	1.64219	0.306	0.107	0.00111145
abhd17ab	5.32289e-08	1.7234	0.222	0.056	0.00112409
hexa	5.32577e-08	2.12856	0.176	0.034	0.0011247
camk2d2	5.35476e-08	5.89059	0.074	0.002	0.00113082
srl	5.35476e-08	6.76658	0.074	0.002	0.00113082
add2	5.35476e-08	5.57079	0.074	0.002	0.00113082
phactr3b	5.35476e-08	5.79624	0.074	0.002	0.00113082
her15.1	5.35476e-08	7.63354	0.074	0.002	0.00113082
calb2a	5.35476e-08	6.99051	0.074	0.002	0.00113082
nmu	5.35476e-08	9.54329	0.074	0.002	0.00113082
zgc:66160	5.43902e-08	1.59884	0.352	0.135	0.00114861
jagn1a	5.44523e-08	6.14196	0.074	0.002	0.00114992
spegb	5.44523e-08	5.50229	0.074	0.002	0.00114992
sh3yl1	5.44523e-08	4.49799	0.074	0.002	0.00114992
bmp2b	5.44523e-08	5.4292	0.074	0.002	0.00114992
map7d2b	5.44523e-08	5.35333	0.074	0.002	0.00114992
si:dkey-286j15.3	5.50955e-08	1.65417	0.204	0.047	0.00116351
fam155b	5.53718e-08	5.6456	0.074	0.002	0.00116934
ponzr5	5.53718e-08	7.40322	0.074	0.002	0.00116934
si:ch211-137a8.4	5.53718e-08	6.033	0.074	0.002	0.00116934
si:ch73-217b7.1	5.53718e-08	4.89314	0.074	0.002	0.00116934
gata5	5.5547e-08	-6.33623	0	0.226	0.00117304
LOC110437713	5.6123e-08	-2.93512	0.148	0.387	0.00118521
gpr19	5.63064e-08	5.01002	0.074	0.002	0.00118908
zgc:91908	5.63064e-08	5.26023	0.074	0.002	0.00118908
cfap44	5.63064e-08	4.46341	0.074	0.002	0.00118908
fam49al	5.66545e-08	3.15924	0.093	0.006	0.00119643
sdcbp2	5.68939e-08	1.00678	0.731	0.553	0.00120148
nos1	5.74513e-08	3.33956	0.093	0.006	0.00121326
pigl	5.74513e-08	4.01595	0.093	0.006	0.00121326
htatip2	5.77176e-08	1.02339	0.306	0.103	0.00121888
svilb	5.82216e-08	4.94467	0.074	0.002	0.00122952
mapk4	5.82589e-08	3.33362	0.093	0.006	0.00123031
smpx	5.84094e-08	5.3823	0.083	0.004	0.00123349
adam12.1	5.92027e-08	4.17535	0.074	0.002	0.00125024
gpr85	5.95073e-08	3.75579	0.12	0.015	0.00125667
polr2d	5.95209e-08	1.00221	0.37	0.141	0.00125696
ap2a1	5.98671e-08	1.51653	0.25	0.071	0.00126427
nbeaa	6.02048e-08	4.84146	0.083	0.004	0.0012714
jakmip2	6.02048e-08	4.82224	0.083	0.004	0.0012714
si:dkey-46a10.3	6.03296e-08	1.68156	0.296	0.096	0.00127404
zgc:113208	6.03523e-08	1.22745	0.324	0.105	0.00127452
si:dkey-18a10.3	6.11224e-08	4.50156	0.083	0.004	0.00129078
ric3b	6.11224e-08	4.96222	0.083	0.004	0.00129078
atp6v0a1b	6.12132e-08	3.84577	0.074	0.002	0.0012927
cry1ba	6.15094e-08	1.51342	0.38	0.145	0.00129896
reep3b	6.26776e-08	1.43359	0.38	0.156	0.00132363
chst14	6.27669e-08	1.65128	0.185	0.038	0.00132551
npc2	6.29653e-08	0.815584	0.546	0.276	0.0013297
mpnd	6.29984e-08	4.25763	0.083	0.004	0.0013304
celf3a	6.29984e-08	4.59215	0.083	0.004	0.0013304
syt2a	6.29984e-08	4.42038	0.083	0.004	0.0013304
leng9	6.33405e-08	3.12879	0.093	0.006	0.00133763
vegfaa	6.39443e-08	1.04589	0.361	0.13	0.00135037
trim63a	6.49302e-08	3.74329	0.083	0.004	0.0013712
dnajc1	6.57194e-08	0.902132	0.472	0.209	0.00138786
ppp2cb	6.59353e-08	1.03819	0.426	0.192	0.00139242
snx12	6.66441e-08	1.17754	0.398	0.162	0.00140739
ppp2r1ba	6.67081e-08	1.37189	0.333	0.12	0.00140874
wdr44	6.69194e-08	3.97076	0.083	0.004	0.0014132
LOC571757	6.69194e-08	3.03799	0.083	0.004	0.0014132
birc6	6.7279e-08	2.47018	0.167	0.032	0.0014208
dvl2	6.75841e-08	0.873441	0.213	0.051	0.00142724
stxbp5l	6.79359e-08	2.53328	0.083	0.004	0.00143467
si:ch211-106h4.12	6.81129e-08	-5.95903	0.037	0.28	0.00143841
nav2b	6.81409e-08	1.50093	0.12	0.015	0.001439
hnrnph1l	6.91701e-08	1.53587	0.352	0.132	0.00146073
nrp2b	7.00141e-08	4.31116	0.083	0.004	0.00147856
vmhcl	7.01002e-08	3.60029	0.157	0.03	0.00148038
yipf4	7.06214e-08	1.0191	0.426	0.179	0.00149138
nrg2b	7.10762e-08	3.72049	0.083	0.004	0.00150099
srsf3a	7.14626e-08	1.57518	0.296	0.096	0.00150915
si:ch211-251p5.5	7.19133e-08	2.63554	0.176	0.036	0.00151866
eif5a2	7.34717e-08	0.568856	0.63	0.359	0.00155158
bicc1b	7.37977e-08	-4.09701	0.037	0.274	0.00155846
txn	7.50926e-08	1.64816	0.491	0.252	0.00158581
cyth1a	7.61762e-08	1.71082	0.37	0.15	0.00160869
pgd	7.62407e-08	1.09522	0.306	0.105	0.00161005
si:dkey-229b18.3	7.64032e-08	2.08945	0.139	0.021	0.00161348
rnf126	7.76249e-08	2.32109	0.176	0.036	0.00163928
chchd6b	7.7655e-08	1.09342	0.426	0.179	0.00163992
wu:fc17b08	7.79594e-08	2.44951	0.139	0.021	0.00164635
myh11a	7.82244e-08	-8.35706	0	0.222	0.00165194
soga1	8.03513e-08	2.15381	0.139	0.021	0.00169686
bmp16	8.06501e-08	3.20964	0.12	0.015	0.00170317
sulf2a	8.09854e-08	1.78251	0.176	0.036	0.00171025
dip2ba	8.1019e-08	2.5915	0.167	0.032	0.00171096
mif	8.18548e-08	1.0081	0.509	0.256	0.00172861
rhbdf1a	8.3245e-08	1.18546	0.241	0.066	0.00175797
ift27	8.43449e-08	2.83478	0.12	0.015	0.0017812
prpsap2	8.62121e-08	2.4544	0.139	0.021	0.00182063
spen	9.05543e-08	1.55081	0.287	0.094	0.00191233
rab5ab	9.17951e-08	0.969974	0.546	0.271	0.00193853
ppl	9.19338e-08	1.88365	0.176	0.036	0.00194146
tgfb2l	9.27546e-08	-6.20251	0	0.22	0.00195879
dazap2	9.43115e-08	1.09322	0.444	0.203	0.00199167
si:ch73-187m15.4	9.43727e-08	3.54072	0.13	0.019	0.00199296
gpat4	9.82132e-08	2.24557	0.139	0.021	0.00207407
nub1	9.85293e-08	1.1102	0.157	0.028	0.00208074
tceb1b	9.90369e-08	0.899244	0.5	0.235	0.00209146
LOC103911968	9.92006e-08	1.36233	0.139	0.021	0.00209492
zgc:158463	9.93255e-08	-0.780541	0.954	0.994	0.00209755
uba1	9.95393e-08	1.88849	0.269	0.083	0.00210207
txnl1	1.01077e-07	2.40129	0.25	0.073	0.00213454
psmg1	1.01575e-07	1.60455	0.287	0.094	0.00214506
mpp1	1.02121e-07	2.1295	0.194	0.045	0.00215659
glud1b	1.0227e-07	1.79628	0.315	0.113	0.00215973
manf	1.02869e-07	1.77111	0.204	0.049	0.00217239
zdhhc5a	1.0444e-07	2.10389	0.204	0.049	0.00220556
cybrd1	1.04801e-07	1.35051	0.389	0.162	0.00221318
magi1b	1.07593e-07	1.78599	0.231	0.064	0.00227215
tpd52l2a	1.08668e-07	1.64869	0.213	0.053	0.00229485
prdx3	1.08721e-07	0.84135	0.472	0.216	0.00229597
glud1a	1.11492e-07	-2.33896	0.176	0.412	0.00235449
higd1a	1.1366e-07	0.863261	0.833	0.583	0.00240027
zgc:92818	1.1603e-07	1.7819	0.324	0.115	0.00245033
tnip1	1.1627e-07	1.085	0.278	0.088	0.00245539
aff4	1.16606e-07	1.30755	0.306	0.105	0.00246249
tspan4b	1.16974e-07	-2.01337	0.111	0.376	0.00247025
sfpq	1.17991e-07	0.863922	0.324	0.115	0.00249173
zgc:158257	1.1945e-07	1.29805	0.241	0.066	0.00252254
pigbos1	1.19573e-07	2.45543	0.148	0.026	0.00252513
rps27.2	1.20504e-07	-0.533862	0.963	0.919	0.0025448
galnt1	1.20646e-07	1.98228	0.241	0.068	0.00254781
atpif1a	1.20808e-07	0.904957	0.648	0.395	0.00255122
srgn	1.21318e-07	-1.47851	0.481	0.622	0.00256198
naga	1.22314e-07	1.67779	0.176	0.036	0.00258303
mpc2	1.2319e-07	1.90977	0.306	0.109	0.00260153
ccdc6b	1.23949e-07	3.11979	0.157	0.03	0.00261756
ndufb5	1.25085e-07	1.04423	0.398	0.16	0.00264154
fam3c	1.25215e-07	1.58802	0.269	0.081	0.00264429
cbsb	1.26987e-07	3.25652	0.111	0.013	0.00268171
gnpnat1	1.28907e-07	2.4547	0.204	0.051	0.00272226
ilf3b	1.29084e-07	1.98883	0.296	0.103	0.002726
dhrs3a	1.29368e-07	-4.53486	0.028	0.256	0.00273198
ktn1	1.33526e-07	0.863545	0.481	0.226	0.0028198
fxr2	1.33618e-07	1.7211	0.194	0.045	0.00282174
srp19	1.35588e-07	1.14738	0.278	0.085	0.00286334
LOC100003182	1.36147e-07	3.78173	0.111	0.013	0.00287515
emc10	1.3626e-07	0.738442	0.398	0.158	0.00287754
ap3s2	1.36419e-07	2.01766	0.222	0.062	0.00288089
adamts15a	1.38214e-07	-5.17198	0.009	0.229	0.0029188
zgc:92335	1.39332e-07	1.50302	0.269	0.081	0.00294241
ulk1a	1.40278e-07	1.25157	0.148	0.026	0.00296239
asb12a	1.40963e-07	2.83595	0.111	0.013	0.00297686
wee1	1.41091e-07	1.32858	0.269	0.081	0.00297955
vamp2	1.41734e-07	3.88351	0.222	0.068	0.00299314
marcksl1b	1.44304e-07	2.71164	0.324	0.139	0.0030474
hnrnpa0a	1.44425e-07	1.17378	0.407	0.162	0.00304997
si:dkey-188i13.11	1.46416e-07	1.678	0.407	0.179	0.003092
LOC103910274	1.46929e-07	1.40057	0.176	0.036	0.00310284
dctn3	1.47256e-07	1.30837	0.407	0.177	0.00310975
denr	1.48776e-07	0.971579	0.389	0.162	0.00314185
emc6	1.49943e-07	1.49536	0.315	0.113	0.0031665
tiparp	1.52498e-07	0.666415	0.417	0.177	0.00322045
si:dkey-114g7.4	1.52851e-07	2.87938	0.111	0.013	0.00322791
cxcl12b	1.53505e-07	-3.92112	0.009	0.233	0.00324172
stag2b	1.55624e-07	1.08643	0.306	0.107	0.00328646
si:ch1073-157b13.1	1.59257e-07	2.24097	0.176	0.038	0.0033632
tsc22d2	1.60566e-07	1.95733	0.176	0.038	0.00339082
si:ch73-380l3.2	1.61101e-07	-3.30381	0.046	0.282	0.00340213
fam60a	1.63192e-07	1.90097	0.13	0.019	0.00344629
bloc1s2	1.64663e-07	1.16594	0.204	0.051	0.00347736
cbx3b	1.66381e-07	1.32747	0.157	0.03	0.00351363
clk4a	1.67286e-07	0.888517	0.528	0.263	0.00353274
usf1l	1.73297e-07	1.31411	0.269	0.085	0.00365968
LOC103909115	1.79058e-07	1.54694	0.296	0.103	0.00378134
irf2bp2a	1.8148e-07	0.942655	0.694	0.468	0.00383249
cope	1.82633e-07	1.33832	0.426	0.194	0.00385684
ppm1ab	1.88401e-07	2.07117	0.194	0.047	0.00397865
larp4b	1.90817e-07	1.55744	0.204	0.051	0.00402968
hadh	1.90817e-07	1.75958	0.241	0.073	0.00402968
si:ch211-286o17.1	1.91767e-07	-4.98979	0.009	0.224	0.00404974
st7	1.91891e-07	2.63174	0.139	0.024	0.00405235
slc25a10	1.92118e-07	1.5866	0.167	0.034	0.00405716
rps15a	1.92752e-07	-0.455138	0.963	0.94	0.00407054
ormdl1	1.93508e-07	1.54059	0.213	0.056	0.00408649
si:dkey-27i16.2	1.93592e-07	-2.11136	0.074	0.321	0.00408827
gtf2b	1.96414e-07	1.11477	0.231	0.064	0.00414787
rac3a	1.98643e-07	4.5292	0.102	0.011	0.00419494
ptges3a	1.9934e-07	1.22761	0.417	0.192	0.00420966
glula	2.01391e-07	-2.93461	0.111	0.355	0.00425298
cab39l1	2.01873e-07	1.39806	0.278	0.088	0.00426316
gdi2	2.02365e-07	0.910152	0.667	0.425	0.00427354
atp6v0cb	2.0982e-07	2.89643	0.324	0.132	0.00443097
ebf3a	2.10402e-07	-3.4093	0.019	0.246	0.00444326
nup93	2.16212e-07	3.26389	0.102	0.011	0.00456597
spata13	2.18822e-07	1.3617	0.157	0.03	0.00462108
abhd4	2.18984e-07	1.44643	0.25	0.073	0.00462449
rraga	2.20452e-07	2.16332	0.185	0.043	0.0046555
il4r.1	2.22558e-07	1.55428	0.407	0.179	0.00469997
pi4k2a	2.24193e-07	3.32278	0.102	0.011	0.00473451
senp2	2.26173e-07	1.36952	0.343	0.132	0.00477633
numbl	2.26916e-07	2.77943	0.102	0.011	0.00479201
psmb5	2.29925e-07	1.73223	0.269	0.088	0.00485555
tfam	2.31349e-07	1.7592	0.213	0.058	0.00488563
ywhaba	2.31381e-07	0.553065	0.648	0.357	0.00488631
ten1	2.32394e-07	2.44253	0.139	0.024	0.0049077
tyk2	2.35278e-07	2.65122	0.102	0.011	0.00496861
uqcrc2a	2.35983e-07	1.97491	0.25	0.077	0.0049835
josd2	2.37889e-07	2.87557	0.176	0.041	0.00502374
sesn2	2.38131e-07	3.12375	0.102	0.011	0.00502886
srgap1a	2.39141e-07	1.59624	0.139	0.024	0.00505019
fbln5	2.41787e-07	-5.35718	0.019	0.235	0.00510606
xpo1b	2.4312e-07	3.09062	0.12	0.017	0.0051342
fam102ab	2.44041e-07	1.86727	0.269	0.085	0.00515366
prmt1	2.4845e-07	1.1439	0.444	0.222	0.00524677
si:ch73-335l21.4	2.48557e-07	0.50963	0.75	0.489	0.00524902
mcts1	2.49057e-07	1.37368	0.352	0.139	0.00525958
rpl32	2.49123e-07	-0.446645	0.981	0.966	0.00526097
tmem14ca	2.52767e-07	1.00016	0.296	0.105	0.00533794
snap91	2.59001e-07	2.36092	0.12	0.017	0.00546957
brd1b	2.59462e-07	1.69875	0.25	0.077	0.00547933
med8	2.62488e-07	1.30819	0.241	0.071	0.00554323
ewsr1b	2.63133e-07	1.16561	0.463	0.222	0.00555684
rcan2	2.65188e-07	0.952809	0.222	0.06	0.00560024
kirrela	2.65453e-07	-2.75774	0.074	0.312	0.00560584
fpr1	2.67568e-07	-5.57364	0.009	0.22	0.00565051
[truncated: 11,654 more rows]

## Sheet: NeuCe__vs__EryCe
	p_val	avg_log2FC	pct.1	pct.2	p_val_adj
ptmab	3.27394e-52	6.04911	0.954	0.074	6.91392e-48
ppiab	6.29081e-51	6.0542	0.954	0.128	1.32849e-46
calm2b	3.2518e-50	7.87731	0.889	0.037	6.86715e-46
si:ch211-222l21.1	3.42161e-49	7.26444	0.889	0.048	7.22576e-45
cfl1	6.63393e-49	6.22049	0.926	0.112	1.40095e-44
si:ch211-250g4.3	1.07739e-48	-9.51084	0.009	1	2.27524e-44
si:ch211-103n10.5	1.14752e-47	-7.02251	0.065	0.995	2.42334e-43
cst3	1.58781e-47	5.87091	0.87	0.043	3.35315e-43
cahz	2.72318e-47	-7.78271	0.019	0.984	5.7508e-43
ba1l	1.43235e-46	-8.00071	0.62	1	3.02484e-42
klf6a	1.46194e-46	6.38197	0.88	0.064	3.08732e-42
si:ch211-5k11.8	1.48588e-46	-8.4659	0.685	1	3.13787e-42
hbaa1	1.49498e-46	-8.49436	0.676	1	3.15709e-42
ba1	1.62156e-46	-8.39118	0.676	1	3.42442e-42
hbba2	3.91804e-46	-7.83873	0.426	0.995	8.27412e-42
hnrnpaba	8.10856e-46	5.93917	0.852	0.048	1.71237e-41
actb2	1.92675e-45	5.15374	0.991	0.601	4.06891e-41
si:dkey-25o16.2	2.66881e-45	-7.05138	0.028	0.963	5.63599e-41
zgc:101846	8.90299e-45	6.08654	0.852	0.059	1.88013e-40
jun	1.11586e-44	6.08314	0.944	0.266	2.35648e-40
hbaa2	2.51052e-44	-6.67808	0.259	0.973	5.30171e-40
slc4a1a	4.60382e-44	-8.70084	0.009	0.941	9.72235e-40
vdac3	1.02109e-43	7.40763	0.787	0.016	2.15633e-39
fb06f03	2.07114e-43	5.96782	0.815	0.037	4.37384e-39
alas2	2.79916e-43	-5.74051	0.037	0.947	5.91126e-39
gapdhs	8.26707e-43	6.22051	0.824	0.053	1.74584e-38
hsp90ab1	9.0904e-43	4.53998	0.972	0.543	1.91971e-38
actb1	1.28676e-42	6.76726	0.926	0.287	2.71739e-38
hnrnpa0b	1.66217e-42	7.32871	0.778	0.021	3.51017e-38
creg1	1.88963e-42	-4.67723	0.148	0.968	3.99052e-38
aldoaa	1.98739e-42	6.32701	0.815	0.053	4.19698e-38
gpx1a	2.72531e-42	-4.0196	0.306	0.973	5.7553e-38
khdrbs1a	3.14863e-42	4.63424	0.843	0.08	6.64928e-38
tpi1b	3.66121e-42	6.97062	0.778	0.021	7.73174e-38
cycsb	3.72967e-42	5.78826	0.824	0.069	7.87633e-38
junba	4.30304e-42	5.95036	0.852	0.096	9.08717e-38
slc25a5	7.52182e-42	4.11042	0.981	0.835	1.58846e-37
cirbpa	8.1951e-42	5.34449	0.796	0.037	1.73064e-37
ywhabl	1.46842e-41	5.47086	0.806	0.048	3.101e-37
eef1a1l1	2.02465e-41	2.54122	1	0.984	4.27565e-37
blvrb	2.025e-41	-4.40599	0.185	0.947	4.2764e-37
nt5c2l1	2.06828e-41	-9.3153	0	0.904	4.36779e-37
rpl39	2.5224e-41	3.04872	1	0.926	5.3268e-37
ptmaa	3.83856e-41	5.86266	0.852	0.096	8.10626e-37
tmsb4x	4.21365e-41	5.2532	0.944	0.356	8.89839e-37
rps27.2	4.9573e-41	3.59232	0.963	0.612	1.04688e-36
tubb4b	5.2141e-41	5.01968	0.861	0.138	1.10111e-36
igfbp1a	8.20649e-41	-8.22206	0.028	0.904	1.73305e-36
rpl26	1.39281e-40	3.00398	0.981	0.931	2.94134e-36
rhoab	2.79833e-40	6.30867	0.787	0.059	5.90951e-36
btg1	4.06279e-40	5.73767	0.889	0.239	8.5798e-36
ywhaqb	4.56164e-40	6.25503	0.759	0.027	9.63328e-36
hnrnpabb	5.91974e-40	4.30199	0.815	0.064	1.25013e-35
vim	8.22453e-40	6.87575	0.778	0.053	1.73686e-35
rps19	8.25951e-40	2.56901	0.981	0.973	1.74424e-35
rpl24	1.22126e-39	3.09307	0.963	0.883	2.57905e-35
arg2	1.2678e-39	8.09702	0.731	0.016	2.67735e-35
eef1db	1.51568e-39	5.501	0.778	0.053	3.20081e-35
arpc2	1.59333e-39	5.64248	0.759	0.037	3.3648e-35
tmsb1	1.82316e-39	9.96004	0.713	0.005	3.85015e-35
atp1b1a	2.06978e-39	4.7944	0.917	0.367	4.37097e-35
cox4i1	4.93813e-39	4.51004	0.88	0.234	1.04283e-34
fxyd1	5.33767e-39	7.53981	0.741	0.027	1.12721e-34
gadd45ba	6.15014e-39	6.56504	0.806	0.085	1.29879e-34
rpl10a	6.96217e-39	3.38348	0.963	0.814	1.47027e-34
rps11	7.71531e-39	2.57187	0.972	0.989	1.62932e-34
rpl14	8.58652e-39	2.77216	0.981	0.952	1.8133e-34
sepw1	1.02696e-38	6.19557	0.843	0.165	2.16873e-34
tpm3	1.0585e-38	6.91719	0.731	0.027	2.23533e-34
xbp1	1.12325e-38	6.00364	0.824	0.128	2.37209e-34
zgc:171772	1.51153e-38	2.70604	0.972	0.973	3.19206e-34
rpl36a	1.60048e-38	3.028	0.972	0.941	3.37989e-34
mdh2	2.23923e-38	6.42898	0.769	0.064	4.7288e-34
atf3	2.36442e-38	7.48037	0.741	0.037	4.99319e-34
icn	2.40278e-38	5.82344	0.852	0.191	5.0742e-34
rps7	2.93591e-38	2.79043	0.963	0.947	6.20005e-34
rps28	3.5744e-38	2.85294	0.972	0.883	7.54843e-34
fosb	3.87621e-38	6.5231	0.75	0.043	8.18577e-34
LOC100331484	4.98543e-38	4.84653	0.843	0.138	1.05282e-33
ran	5.14173e-38	3.7328	0.88	0.223	1.08583e-33
cox6c	5.89916e-38	5.87972	0.778	0.069	1.24578e-33
si:dkey-16p21.8	9.68629e-38	-3.72548	0.287	0.926	2.04555e-33
ckbb	1.29984e-37	7.50477	0.704	0.016	2.74501e-33
reep5	1.85856e-37	6.09625	0.722	0.032	3.92492e-33
rps9	1.90213e-37	3.9499	0.954	0.75	4.01691e-33
rpl23	2.0418e-37	2.98965	0.972	0.915	4.31186e-33
si:ch73-335l21.4	2.38258e-37	7.99009	0.75	0.059	5.03153e-33
rpl17	2.38669e-37	2.87217	0.963	0.941	5.04022e-33
rps3a	2.56491e-37	2.73957	0.972	0.904	5.41659e-33
uqcrh	2.99518e-37	4.97855	0.769	0.059	6.32522e-33
hmgn7	4.0032e-37	5.48508	0.731	0.037	8.45396e-33
rps16	4.29712e-37	2.40046	0.972	0.936	9.07466e-33
ubb	5.5509e-37	6.09539	0.889	0.34	1.17224e-32
rpl37	5.79525e-37	2.85462	0.972	0.92	1.22384e-32
sec61g	6.60103e-37	3.29115	0.944	0.654	1.39401e-32
prelid3b	7.99367e-37	4.71667	0.806	0.122	1.6881e-32
ppib	9.67151e-37	4.85821	0.759	0.059	2.04243e-32
zgc:92744	1.05539e-36	5.09991	0.75	0.064	2.22878e-32
midn	1.14887e-36	4.59955	0.815	0.117	2.42617e-32
ubc	1.29964e-36	3.88247	0.907	0.415	2.74457e-32
ybx1	1.65224e-36	3.43082	0.954	0.718	3.4892e-32
rps8a	1.73952e-36	3.04637	0.972	0.899	3.67352e-32
rab2a	1.91274e-36	5.68302	0.731	0.043	4.03933e-32
rpl31	2.11272e-36	2.82059	0.963	0.947	4.46163e-32
rpl38	2.40103e-36	3.39941	0.926	0.564	5.0705e-32
mibp	3.22237e-36	-6.05054	0.046	0.851	6.805e-32
tgif1	3.65135e-36	8.04149	0.667	0.005	7.71093e-32
ncl	4.71251e-36	5.36517	0.704	0.027	9.95188e-32
ctnnb1	5.15946e-36	6.15092	0.704	0.027	1.08958e-31
zgc:114188	5.97357e-36	3.11201	0.944	0.878	1.2615e-31
gnb1b	6.3945e-36	5.11121	0.75	0.069	1.35039e-31
cox6a1	7.20347e-36	5.5108	0.731	0.053	1.52123e-31
rpl22	8.56976e-36	2.70583	0.963	0.931	1.80976e-31
angptl4	1.05975e-35	9.13469	0.667	0.011	2.23797e-31
rpl35a	1.07264e-35	2.80349	0.954	0.926	2.2652e-31
rplp1	1.11287e-35	2.57602	0.981	0.968	2.35016e-31
mvp	1.13247e-35	7.80488	0.676	0.016	2.39155e-31
capza1b	1.19055e-35	7.33425	0.667	0.011	2.51421e-31
rpl32	1.27893e-35	2.40005	0.981	0.952	2.70085e-31
rps21	1.42462e-35	2.04755	0.963	0.973	3.00851e-31
atp5b	1.4666e-35	4.58448	0.87	0.271	3.09716e-31
pfn2	1.66526e-35	5.24624	0.722	0.048	3.51669e-31
rps10	1.78442e-35	2.6511	0.954	0.957	3.76834e-31
rpl8	1.98363e-35	2.36682	0.972	0.947	4.18903e-31
lgals2a	2.01415e-35	5.9404	0.713	0.048	4.25347e-31
rplp2	2.13685e-35	2.4866	0.963	0.888	4.51261e-31
rpl29	2.24086e-35	3.09293	0.944	0.798	4.73225e-31
rps13	2.40807e-35	2.46686	0.972	0.947	5.08535e-31
rpl28	2.46437e-35	2.13317	0.963	0.984	5.20426e-31
jpt1b	2.48165e-35	7.28282	0.657	0.005	5.24075e-31
ddit3	3.29918e-35	5.45727	0.796	0.149	6.9672e-31
tagln2	3.43265e-35	8.00386	0.676	0.021	7.24907e-31
rps15a	3.47254e-35	2.65058	0.963	0.91	7.33331e-31
sdcbp2	3.7896e-35	5.60503	0.731	0.069	8.00287e-31
rps29	3.99042e-35	2.74231	0.944	0.814	8.42696e-31
pleca	4.82789e-35	8.16277	0.648	0.005	1.01955e-30
bcam	5.00881e-35	9.77334	0.639	0	1.05776e-30
cbx7a	6.17852e-35	5.44956	0.676	0.016	1.30478e-30
hspa5	6.5751e-35	6.13286	0.713	0.048	1.38853e-30
vdac1	6.63448e-35	5.76795	0.685	0.027	1.40107e-30
rpl27	7.57019e-35	2.8483	0.944	0.814	1.59867e-30
fkbp1aa	7.5732e-35	5.38653	0.704	0.037	1.59931e-30
rpl11	8.69644e-35	2.27117	0.963	0.968	1.83651e-30
faua	9.18917e-35	1.86232	0.972	0.995	1.94057e-30
snrpb	9.55375e-35	6.53088	0.657	0.011	2.01756e-30
rps2	1.0019e-34	2.41304	0.972	0.979	2.11582e-30
anxa2a	1.05327e-34	6.25631	0.731	0.074	2.2243e-30
hspa8	1.41983e-34	3.29029	0.917	0.537	2.99839e-30
cirbpb	1.42236e-34	3.97542	0.907	0.58	3.00374e-30
uba52	1.48565e-34	2.51533	0.944	0.957	3.13739e-30
cfl1l	2.00385e-34	11.0546	0.63	0	4.23173e-30
bsg	2.18997e-34	4.38848	0.787	0.149	4.62478e-30
rpl7	2.30915e-34	2.34014	0.972	0.973	4.87647e-30
atp5l	2.37741e-34	4.44953	0.824	0.213	5.0206e-30
h3f3a	2.81109e-34	4.83323	0.75	0.074	5.93646e-30
si:dkey-7j14.6	2.87282e-34	5.42854	0.667	0.016	6.06683e-30
rpl35	3.25248e-34	2.58913	0.963	0.915	6.86859e-30
rpl9	3.67158e-34	2.60351	0.963	0.915	7.75364e-30
ssr3	4.27066e-34	4.66422	0.75	0.085	9.01879e-30
eif1b	4.35503e-34	2.95399	0.926	0.585	9.19695e-30
rpl13a	4.5871e-34	2.49786	0.963	0.947	9.68703e-30
b2m	5.11743e-34	3.56301	0.926	0.58	1.0807e-29
atp5g1	5.59246e-34	6.93649	0.657	0.016	1.18101e-29
rps26	5.67871e-34	2.75444	0.944	0.899	1.19923e-29
ywhae1	5.82007e-34	5.58705	0.694	0.043	1.22908e-29
rps15	7.90393e-34	2.66999	0.954	0.888	1.66915e-29
rpl15	9.47377e-34	2.65228	0.944	0.835	2.00067e-29
rps14	1.13661e-33	2.62529	0.954	0.963	2.40029e-29
pnrc2	1.33186e-33	3.20181	0.926	0.718	2.81263e-29
rpl36	1.35473e-33	3.02391	0.935	0.835	2.86091e-29
fabp3	1.38812e-33	7.77875	0.648	0.016	2.93144e-29
rpl21	1.73618e-33	2.36185	0.963	0.979	3.66647e-29
atf4b	1.90528e-33	3.18333	0.907	0.537	4.02357e-29
rps25	2.0472e-33	2.54438	0.954	0.931	4.32328e-29
mycb	2.4327e-33	6.4386	0.676	0.037	5.13738e-29
epcam	2.91045e-33	11.6276	0.62	0.005	6.14629e-29
syt11a	3.12062e-33	8.67736	0.611	0	6.59013e-29
rps27a	3.41268e-33	2.30019	0.972	0.984	7.2069e-29
zfp36l1b	3.52088e-33	7.04803	0.667	0.037	7.4354e-29
rps24	4.17771e-33	2.40608	0.954	0.973	8.8225e-29
eef1b2	4.19774e-33	2.93792	0.926	0.644	8.86478e-29
gstp1	4.556e-33	5.65676	0.741	0.096	9.62136e-29
sparc	6.05199e-33	7.41302	0.63	0.011	1.27806e-28
tspo	6.30847e-33	-2.72605	0.269	0.941	1.33222e-28
cox6b2	6.42098e-33	3.44414	0.87	0.367	1.35598e-28
rpl19	7.52805e-33	2.02646	0.972	1	1.58977e-28
rpl7a	8.15545e-33	2.56162	0.972	0.952	1.72227e-28
cox8a	9.13798e-33	4.07554	0.75	0.106	1.92976e-28
lima1a	1.2149e-32	10.4515	0.602	0	2.56563e-28
mgst3a	1.55967e-32	7.23511	0.611	0.005	3.29371e-28
rpl13	1.58025e-32	2.34657	0.944	0.979	3.33717e-28
rps5	1.78478e-32	2.40974	0.954	0.952	3.76911e-28
rps26l	2.077e-32	2.18373	0.972	0.941	4.38621e-28
rps3	2.3049e-32	2.68895	0.926	0.803	4.8675e-28
ccni	2.51491e-32	2.97601	0.88	0.42	5.31098e-28
setb	4.84608e-32	5.27593	0.648	0.027	1.02339e-27
irf2bp2a	5.33704e-32	5.01835	0.694	0.064	1.12708e-27
eef1da	5.36904e-32	5.46574	0.667	0.048	1.13383e-27
ndufa4l	5.64452e-32	3.61716	0.824	0.234	1.19201e-27
pfn2l	5.99172e-32	7.46018	0.602	0.005	1.26533e-27
myl12.1	6.38338e-32	4.46321	0.731	0.112	1.34804e-27
capzb	6.41102e-32	5.06012	0.657	0.032	1.35388e-27
rpl27a	7.30981e-32	2.86357	0.926	0.856	1.54369e-27
adh5	8.91419e-32	6.27314	0.611	0.011	1.8825e-27
ppiaa	1.02503e-31	4.12049	0.824	0.282	2.16467e-27
alas1	1.39616e-31	5.80797	0.667	0.053	2.94842e-27
rpl30	1.6543e-31	2.47656	0.944	0.894	3.49355e-27
gpx4b	1.76902e-31	5.26226	0.648	0.032	3.73582e-27
prdx1	1.79268e-31	10.5718	0.583	0	3.78579e-27
cldn7b	1.79268e-31	11.0264	0.583	0	3.78579e-27
cldnb	1.79268e-31	13.5077	0.583	0	3.78579e-27
nme2b.1	2.01291e-31	3.48941	0.889	0.649	4.25086e-27
cebpb	2.0784e-31	6.02847	0.722	0.101	4.38917e-27
rpl10	2.49028e-31	2.18133	0.954	0.979	5.25897e-27
naca	2.51838e-31	2.11182	0.954	0.952	5.31831e-27
cnbpb	2.51839e-31	3.24583	0.787	0.165	5.31834e-27
zgc:56493	2.55754e-31	3.72566	0.824	0.293	5.40102e-27
eif4a1a	2.70825e-31	4.99315	0.694	0.08	5.71928e-27
gnai1	2.90143e-31	6.40273	0.611	0.016	6.12724e-27
bzw1b	3.19882e-31	6.76469	0.667	0.059	6.75527e-27
s100a10b	3.58766e-31	5.13869	0.759	0.165	7.57642e-27
fosab	4.12057e-31	5.48228	0.815	0.213	8.70182e-27
zgc:153867	4.23482e-31	3.95247	0.806	0.218	8.94309e-27
rpl34	4.2475e-31	2.6844	0.944	0.872	8.96988e-27
cox7b	4.35065e-31	4.15711	0.75	0.122	9.1877e-27
cd81a	4.68405e-31	6.16387	0.63	0.027	9.89178e-27
mrpl57	4.78815e-31	6.36715	0.63	0.032	1.01116e-26
zgc:86599	5.87898e-31	3.20788	0.815	0.229	1.24152e-26
elovl1b	6.01199e-31	6.61141	0.611	0.021	1.26961e-26
cdh1	6.79528e-31	9.95573	0.574	0	1.43503e-26
uchl1	6.79549e-31	9.4083	0.574	0	1.43507e-26
cd9b	6.79549e-31	10.766	0.574	0	1.43507e-26
gnb1a	7.22587e-31	4.76042	0.704	0.074	1.52596e-26
sat1a.2	7.25421e-31	4.05963	0.852	0.362	1.53194e-26
sqstm1	7.33024e-31	6.08349	0.75	0.154	1.548e-26
aqp1a.1	7.42132e-31	-7.30287	0.009	0.75	1.56723e-26
pdia3	7.57162e-31	5.2541	0.657	0.048	1.59898e-26
rps23	7.60667e-31	1.98116	0.954	0.957	1.60638e-26
tuba1b	9.67787e-31	7.18525	0.593	0.011	2.04377e-26
eif5a2	1.06446e-30	5.37151	0.63	0.032	2.24792e-26
rpl23a	1.23998e-30	2.92791	0.917	0.787	2.61858e-26
atp5a1	1.34156e-30	4.14852	0.769	0.144	2.83311e-26
seta	1.34258e-30	4.80161	0.648	0.037	2.83526e-26
atp5g3b	1.38355e-30	4.20319	0.843	0.303	2.92178e-26
syncrip	1.54267e-30	4.84197	0.657	0.048	3.2578e-26
rab1ab	1.71233e-30	4.66372	0.657	0.048	3.61611e-26
homeza	1.7342e-30	6.2061	0.593	0.011	3.66229e-26
mych	1.79336e-30	6.86257	0.593	0.011	3.78723e-26
ldhba	2.02747e-30	6.44609	0.63	0.032	4.28161e-26
atpif1a	2.27756e-30	4.81803	0.648	0.043	4.80976e-26
rbm8a	2.45454e-30	4.26112	0.704	0.09	5.18351e-26
cx30.3	2.55347e-30	10.3415	0.565	0	5.39243e-26
wu:fb18f06	2.55347e-30	9.42127	0.565	0	5.39243e-26
maff	2.95542e-30	4.72945	0.676	0.074	6.24127e-26
si:ch211-195b15.8	3.0096e-30	9.26498	0.574	0.005	6.35567e-26
eif3f	3.21417e-30	2.53821	0.898	0.612	6.78769e-26
gdi2	3.37533e-30	4.65108	0.667	0.059	7.12802e-26
si:ch73-1a9.3	4.71506e-30	8.03139	0.583	0.011	9.95727e-26
skp1	4.78032e-30	3.85349	0.759	0.144	1.00951e-25
rpl12	5.14065e-30	1.99591	0.963	0.979	1.0856e-25
krt18	5.19962e-30	8.28529	0.639	0.053	1.09806e-25
sptssa	6.22188e-30	5.66724	0.602	0.021	1.31394e-25
ip6k2b	6.49915e-30	6.02741	0.602	0.021	1.37249e-25
dbi	9.32227e-30	4.4387	0.694	0.085	1.96868e-25
gstm.1	1.07978e-29	-2.41743	0.38	0.931	2.28029e-25
cct6a	1.1602e-29	3.74794	0.731	0.133	2.45011e-25
mdh1aa	1.18016e-29	4.86875	0.667	0.064	2.49226e-25
cdc42	1.36995e-29	4.88849	0.63	0.037	2.89307e-25
fosl1a	1.39953e-29	7.42403	0.565	0.005	2.95553e-25
hnrnpa1b	1.43634e-29	5.16089	0.611	0.027	3.03326e-25
rps27.1	1.83035e-29	2.11789	0.954	0.968	3.86533e-25
lxn	1.83727e-29	6.68726	0.657	0.074	3.87995e-25
myl9b	1.85887e-29	6.32389	0.602	0.027	3.92556e-25
ube2e3	2.02348e-29	4.20006	0.667	0.059	4.27318e-25
pgk1	2.34578e-29	6.60839	0.583	0.016	4.95381e-25
rps4x	2.38164e-29	2.38045	0.944	0.941	5.02955e-25
rpl18a	2.40465e-29	2.05178	0.963	0.968	5.07815e-25
pabpc1b	2.50735e-29	5.49709	0.62	0.037	5.29502e-25
ywhaba	2.6038e-29	4.44256	0.648	0.048	5.4987e-25
nap1l1	3.03045e-29	4.88841	0.593	0.016	6.3997e-25
arpc4l	3.07711e-29	5.39356	0.593	0.021	6.49824e-25
atp5g3a	3.42886e-29	5.80297	0.593	0.021	7.24107e-25
phex	3.7526e-29	9.72235	0.556	0.005	7.92474e-25
rsl24d1	3.75882e-29	2.3758	0.926	0.697	7.93787e-25
atpif1b	4.32235e-29	4.26627	0.75	0.16	9.12795e-25
ptp4a1	4.88458e-29	4.76291	0.648	0.059	1.03153e-24
atp5e	5.01037e-29	3.50735	0.824	0.277	1.05809e-24
rpl3	5.52122e-29	2.44161	0.926	0.862	1.16597e-24
kras	5.6928e-29	6.63021	0.565	0.011	1.20221e-24
mknk2b	6.21885e-29	4.4992	0.694	0.085	1.3133e-24
hsp70.1	6.99484e-29	6.31321	0.62	0.037	1.47717e-24
hmgb1b	8.09503e-29	4.92237	0.648	0.059	1.70951e-24
etf1b	1.09506e-28	4.61122	0.648	0.059	2.31254e-24
fosl2	1.14078e-28	5.60819	0.611	0.043	2.4091e-24
ywhaqa	1.23255e-28	5.64238	0.556	0.005	2.60289e-24
cygb1	1.28617e-28	8.58333	0.537	0	2.71614e-24
si:ch211-105j21.9	1.28617e-28	8.46173	0.537	0	2.71614e-24
junbb	1.34156e-28	4.36837	0.861	0.415	2.8331e-24
dusp5	1.41742e-28	9.68891	0.556	0.011	2.9933e-24
atp5j2	1.45005e-28	3.61407	0.787	0.218	3.06222e-24
serbp1a	1.59793e-28	3.14917	0.852	0.457	3.3745e-24
f3a	1.71324e-28	8.63144	0.546	0.005	3.61802e-24
eef1g	1.73943e-28	2.31378	0.926	0.867	3.67333e-24
si:ch211-214j24.10	1.87392e-28	7.12347	0.546	0.005	3.95734e-24
hnrnpa0l	2.15269e-28	2.75082	0.889	0.585	4.54604e-24
oclna	2.24147e-28	6.89864	0.546	0.005	4.73353e-24
aplp2	2.46407e-28	6.34925	0.556	0.011	5.20363e-24
mtdha	2.66597e-28	4.87088	0.611	0.043	5.62999e-24
cst14a.2	2.73701e-28	4.38427	0.639	0.059	5.78002e-24
capns1a	2.81863e-28	5.96682	0.565	0.016	5.95239e-24
trib3	3.03402e-28	4.89674	0.62	0.048	6.40724e-24
rpl18	3.17512e-28	2.18853	0.917	0.963	6.70521e-24
cox7c	4.11348e-28	4.42037	0.769	0.165	8.68684e-24
ube2d2	4.57131e-28	3.9932	0.694	0.117	9.6537e-24
cldnc	4.66936e-28	11.1119	0.528	0	9.86075e-24
atp5d	4.75846e-28	4.70375	0.676	0.08	1.00489e-23
serpinb1l3	4.77749e-28	4.86337	0.583	0.021	1.00891e-23
rps12	5.04274e-28	1.73781	0.963	0.989	1.06493e-23
h3f3d	5.13652e-28	2.57845	0.907	0.771	1.08473e-23
hspe1	5.32221e-28	6.39284	0.556	0.011	1.12394e-23
usp2a	6.19145e-28	7.48808	0.537	0.005	1.30751e-23
ssr2	7.82877e-28	4.97653	0.593	0.032	1.65328e-23
tmed7	8.22646e-28	4.31246	0.648	0.069	1.73726e-23
eno3	9.95787e-28	4.78987	0.63	0.043	2.1029e-23
p4hb	1.09545e-27	5.71586	0.565	0.021	2.31337e-23
cct5	1.28738e-27	4.56226	0.602	0.037	2.71868e-23
serf2	1.41272e-27	2.54121	0.852	0.33	2.98337e-23
tg	1.54573e-27	10.9744	0.565	0.027	3.26427e-23
wls	1.68091e-27	7.9991	0.519	0	3.54975e-23
si:dkey-16l2.20	1.68091e-27	8.7942	0.519	0	3.54975e-23
dclk1a	1.68091e-27	8.92112	0.519	0	3.54975e-23
rrbp1a	1.68091e-27	9.14297	0.519	0	3.54975e-23
agr2	1.68091e-27	9.98719	0.519	0	3.54975e-23
zgc:163022	1.68091e-27	9.91247	0.519	0	3.54975e-23
kdm6ba	1.76941e-27	4.5107	0.63	0.059	3.73663e-23
sdhb	1.89077e-27	5.25628	0.574	0.021	3.99293e-23
tfr1a	2.03463e-27	-7.84759	0	0.686	4.29673e-23
epb41b	2.03463e-27	-7.88079	0	0.686	4.29673e-23
f3b	2.7988e-27	7.21387	0.62	0.069	5.91051e-23
zgc:162730	2.82679e-27	5.528	0.713	0.154	5.96961e-23
uqcr10	2.87048e-27	4.71101	0.648	0.069	6.06187e-23
csnk1a1	3.02563e-27	3.01044	0.778	0.213	6.38953e-23
uqcrb	3.23452e-27	3.69852	0.796	0.223	6.83066e-23
dbn1	3.69745e-27	6.22677	0.528	0.005	7.80826e-23
tpst1	4.58131e-27	5.85727	0.556	0.021	9.67481e-23
srsf3b	4.83722e-27	5.44711	0.565	0.027	1.02152e-22
hbz	5.00181e-27	-6.56051	0.009	0.686	1.05628e-22
cct7	5.63742e-27	4.57768	0.574	0.027	1.19051e-22
ddx5	5.83084e-27	2.66517	0.88	0.559	1.23136e-22
slc16a9a	6.00052e-27	10.0419	0.509	0	1.26719e-22
si:ch211-288g17.3	6.00052e-27	8.34121	0.509	0	1.26719e-22
nfil3-6	6.15736e-27	5.5153	0.611	0.064	1.30031e-22
krt8	6.37812e-27	5.83902	0.731	0.207	1.34693e-22
pmp22b	6.59565e-27	4.62293	0.593	0.037	1.39287e-22
lasp1	6.98607e-27	4.68431	0.556	0.016	1.47532e-22
clic4	7.39002e-27	6.09001	0.537	0.011	1.56062e-22
slc25a22	7.87045e-27	4.26399	0.657	0.096	1.66208e-22
anxa11b	8.23806e-27	5.80439	0.537	0.011	1.73971e-22
acin1a	9.44574e-27	3.40648	0.722	0.128	1.99475e-22
cct2	9.6778e-27	2.9875	0.713	0.117	2.04376e-22
mpc1	9.78527e-27	7.55678	0.528	0.011	2.06645e-22
tuft1a	9.78527e-27	7.0492	0.528	0.011	2.06645e-22
hmgn2	1.02085e-26	3.63327	0.704	0.106	2.15583e-22
cnn2	1.03524e-26	7.09686	0.537	0.016	2.18622e-22
pim3	1.06777e-26	6.63532	0.528	0.011	2.25492e-22
sertad2a	1.07493e-26	7.01	0.519	0.005	2.27003e-22
id1	1.09256e-26	4.42434	0.546	0.016	2.30726e-22
sumo2b	1.21454e-26	4.65416	0.593	0.037	2.56486e-22
si:dkey-205h13.1	1.40114e-26	6.44131	0.519	0.005	2.95893e-22
sri	1.46861e-26	4.94818	0.556	0.021	3.1014e-22
sepp1a	1.51946e-26	5.55645	0.574	0.037	3.20879e-22
rps18	1.65086e-26	3.12669	0.88	0.739	3.4863e-22
h2afvb	1.77209e-26	4.2908	0.63	0.064	3.74229e-22
zgc:136826	2.00361e-26	5.31605	0.565	0.027	4.23123e-22
mcl1b	2.0632e-26	5.69053	0.565	0.037	4.35707e-22
stmn1b	2.1243e-26	10.8758	0.5	0	4.48611e-22
serp1	2.1243e-26	7.7874	0.5	0	4.48611e-22
gstk1	2.24593e-26	5.76319	0.546	0.021	4.74295e-22
itm2ba	2.39172e-26	2.9884	0.778	0.261	5.05084e-22
cited4a	2.56324e-26	5.5894	0.565	0.032	5.41306e-22
tuba8l	2.6377e-26	5.28446	0.574	0.037	5.57029e-22
cd9a	2.77851e-26	7.20278	0.509	0.005	5.86767e-22
erh	3.05298e-26	3.7246	0.667	0.106	6.44729e-22
idh2	3.33952e-26	6.18343	0.574	0.032	7.05241e-22
ctsba	4.38589e-26	5.79511	0.685	0.149	9.26213e-22
tpt1	4.62558e-26	1.80819	0.917	0.894	9.76829e-22
si:ch73-46j18.5	5.14841e-26	6.72893	0.509	0.005	1.08724e-21
tcp1	5.22887e-26	3.85176	0.657	0.09	1.10423e-21
chac1	5.52384e-26	3.60763	0.796	0.314	1.16653e-21
rab1ba	5.67331e-26	5.21501	0.546	0.027	1.19809e-21
idh1	6.04107e-26	5.39157	0.583	0.053	1.27575e-21
dad1	6.12389e-26	4.12281	0.602	0.048	1.29324e-21
hdlbpa	6.57509e-26	5.40299	0.556	0.032	1.38853e-21
cpne1	6.58782e-26	3.94998	0.657	0.096	1.39121e-21
tmem176l.1	7.42301e-26	4.58664	0.574	0.037	1.56759e-21
lta4h	7.45856e-26	9.06049	0.491	0	1.5751e-21
si:ch211-98n17.5	7.45856e-26	8.9859	0.491	0	1.5751e-21
cdc42ep5	7.45856e-26	8.14076	0.491	0	1.5751e-21
elmsan1b	7.54078e-26	4.80503	0.537	0.016	1.59246e-21
si:ch211-196c10.15	8.67846e-26	4.71654	0.556	0.027	1.83272e-21
cdc42l	8.7057e-26	5.65162	0.519	0.011	1.83847e-21
ndufb9	8.7759e-26	4.09179	0.62	0.064	1.85329e-21
atp5j	9.36627e-26	3.49033	0.787	0.261	1.97797e-21
pkma	1.03631e-25	5.36412	0.546	0.027	2.18847e-21
ndufa1	1.04836e-25	3.62476	0.704	0.128	2.21392e-21
cox5aa	1.1516e-25	3.83107	0.722	0.17	2.43196e-21
iscub	1.1613e-25	5.18629	0.546	0.027	2.45243e-21
cep57l1	1.2642e-25	7.10089	0.5	0.005	2.66974e-21
sdr16c5b	1.41079e-25	6.45999	0.5	0.005	2.97931e-21
ranbp1	1.41109e-25	4.28189	0.593	0.053	2.97994e-21
uqcrq	1.51112e-25	4.32627	0.676	0.106	3.19118e-21
rpz5	1.54685e-25	7.16565	0.509	0.011	3.26664e-21
brd2a	1.61152e-25	4.52033	0.565	0.037	3.4032e-21
atp5ia	1.63611e-25	3.78113	0.667	0.096	3.45513e-21
gnb2l1	1.65956e-25	1.75206	0.917	0.931	3.50467e-21
ckba	1.76079e-25	6.51262	0.509	0.011	3.71844e-21
eef2b	1.86845e-25	2.46886	0.87	0.702	3.9458e-21
hmga1a	1.87554e-25	6.0754	0.5	0.005	3.96076e-21
ier2a	1.97963e-25	4.77165	0.583	0.048	4.18057e-21
calm1a	2.19447e-25	5.54867	0.62	0.074	4.63428e-21
psma3	2.35497e-25	4.55605	0.574	0.043	4.97322e-21
cct4	2.45857e-25	3.58773	0.676	0.106	5.19202e-21
ctnnd1	2.59735e-25	7.30054	0.481	0	5.48509e-21
si:ch211-286f9.2	2.59735e-25	8.22955	0.481	0	5.48509e-21
btf3	2.68436e-25	1.85517	0.926	0.957	5.66883e-21
hist2h2l	3.25425e-25	6.03602	0.519	0.016	6.87233e-21
cct3	3.43264e-25	4.07048	0.583	0.048	7.24904e-21
max	3.47303e-25	3.68319	0.611	0.064	7.33434e-21
cd63	4.02356e-25	4.17006	0.685	0.16	8.49696e-21
msna	4.05953e-25	3.8917	0.667	0.122	8.57291e-21
nccrp1	4.47489e-25	6.999	0.491	0.005	9.45007e-21
nfkbiab	5.07684e-25	4.36683	0.787	0.282	1.07213e-20
sub1b	5.17936e-25	5.06668	0.519	0.016	1.09378e-20
atp5ib	5.43995e-25	3.36352	0.759	0.223	1.14881e-20
cox5ab	5.83266e-25	5.00845	0.574	0.048	1.23174e-20
lsm12b	5.98735e-25	3.20985	0.667	0.106	1.26441e-20
txnrd1	6.23205e-25	5.88341	0.519	0.021	1.31608e-20
zgc:153409	6.608e-25	4.93476	0.574	0.053	1.39548e-20
atf4a	6.96324e-25	4.24611	0.556	0.032	1.4705e-20
h2afy2	7.60643e-25	5.88867	0.509	0.016	1.60633e-20
atp1a1a.1	7.7279e-25	3.91358	0.657	0.117	1.63198e-20
romo1	8.05547e-25	2.26715	0.852	0.649	1.70115e-20
ndrg3a	8.97163e-25	7.94554	0.472	0	1.89463e-20
bcar1	8.97163e-25	8.22198	0.472	0	1.89463e-20
moxd1l	8.97163e-25	8.45225	0.472	0	1.89463e-20
zgc:92066	1.04689e-24	4.09185	0.935	0.856	2.21082e-20
oaz1a	1.23404e-24	2.91678	0.787	0.372	2.60605e-20
rhoaa	1.30946e-24	3.78288	0.593	0.053	2.76531e-20
cotl1	1.32223e-24	5.59928	0.528	0.027	2.79229e-20
wdr1	1.37289e-24	5.22028	0.509	0.016	2.89928e-20
grpel2	1.43262e-24	4.01033	0.574	0.048	3.0254e-20
thy1	1.55449e-24	5.57842	0.5	0.011	3.28278e-20
slc25a3b	1.60359e-24	2.36258	0.861	0.532	3.38645e-20
calm3b	1.65153e-24	3.57938	0.648	0.101	3.4877e-20
uqcrfs1	1.71508e-24	4.25875	0.62	0.08	3.6219e-20
nucb2a	1.76652e-24	5.29043	0.509	0.016	3.73054e-20
srsf7a	2.08106e-24	4.98003	0.519	0.021	4.39479e-20
ets2	2.27328e-24	6.0445	0.481	0.005	4.80072e-20
hnrnpub	2.74058e-24	4.84657	0.546	0.037	5.78756e-20
timp4.1	3.074e-24	8.8894	0.463	0	6.49166e-20
rgrb	3.074e-24	7.73253	0.463	0	6.49166e-20
spint1a	3.074e-24	7.73181	0.463	0	6.49166e-20
spcs3	3.59298e-24	4.63368	0.528	0.027	7.58765e-20
rplp2l	3.61306e-24	1.3215	0.954	0.963	7.63007e-20
ldha	3.78374e-24	4.42782	0.519	0.021	7.99051e-20
tmed2	4.15167e-24	4.42389	0.556	0.043	8.7675e-20
irf2bpl	4.40169e-24	7.21626	0.472	0.005	9.29549e-20
gpm6ab	4.85829e-24	5.80993	0.491	0.011	1.02597e-19
si:ch73-55i23.1	5.63412e-24	-7.61547	0	0.622	1.18981e-19
dusp2	6.04433e-24	8.6947	0.481	0.011	1.27644e-19
hbegfa	6.30785e-24	7.04674	0.481	0.011	1.33209e-19
rps17	6.35414e-24	2.18608	0.861	0.798	1.34187e-19
pabpn1	6.99032e-24	4.17914	0.574	0.059	1.47621e-19
si:rp71-61h23.4	7.21583e-24	5.96843	0.509	0.027	1.52384e-19
sec61b	7.25485e-24	4.25585	0.574	0.064	1.53208e-19
map1lc3a	8.05385e-24	3.51145	0.639	0.106	1.70081e-19
mapkapk2a	8.9428e-24	4.17477	0.574	0.059	1.88854e-19
sec61a1	9.32513e-24	4.89551	0.546	0.048	1.96928e-19
limk2	1.04485e-23	7.60188	0.454	0	2.20651e-19
zgc:113314	1.04485e-23	8.22521	0.454	0	2.20651e-19
zgc:92313	1.04485e-23	8.15128	0.454	0	2.20651e-19
ankrd22	1.04485e-23	8.54495	0.454	0	2.20651e-19
mlana	1.04485e-23	8.81194	0.454	0	2.20651e-19
pax8	1.04485e-23	8.59331	0.454	0	2.20651e-19
cd99	1.12554e-23	4.5202	0.583	0.074	2.37692e-19
vapb	1.1342e-23	4.87156	0.528	0.032	2.39521e-19
srrm2	1.30416e-23	4.61617	0.528	0.032	2.75411e-19
b2ml	1.33598e-23	2.82145	0.833	0.543	2.82132e-19
jdp2b	1.38953e-23	5.95007	0.565	0.059	2.93441e-19
LOC100535315	1.4303e-23	3.14143	0.565	0.048	3.02051e-19
zfand5b	1.45699e-23	3.12981	0.694	0.149	3.07687e-19
rtca	1.48874e-23	7.25052	0.463	0.005	3.14391e-19
prdx5	1.62449e-23	3.81243	0.583	0.069	3.43059e-19
dynlrb1	1.82137e-23	4.57247	0.574	0.064	3.84638e-19
ola1	2.37804e-23	3.09392	0.685	0.165	5.02195e-19
litaf	2.44677e-23	6.08108	0.463	0.005	5.16708e-19
arhgdig	2.73607e-23	6.74443	0.472	0.011	5.77803e-19
wbp2nl	2.94137e-23	3.03164	0.657	0.112	6.21159e-19
hopx	3.31039e-23	6.47286	0.472	0.011	6.99088e-19
hmgb2b	3.32277e-23	4.81309	0.528	0.037	7.01703e-19
si:ch211-15b10.6	3.33478e-23	6.39537	0.491	0.021	7.04239e-19
slc20a2	3.5233e-23	7.72154	0.444	0	7.4405e-19
macc1	3.5233e-23	7.5876	0.444	0	7.4405e-19
cdh2	3.5233e-23	7.47616	0.444	0	7.4405e-19
cst14b.1	3.52719e-23	5.81498	0.472	0.011	7.44871e-19
ezrb	3.5805e-23	6.02516	0.481	0.016	7.5613e-19
arf2b	3.83826e-23	5.6653	0.472	0.011	8.10564e-19
ndfip1	4.18504e-23	3.10011	0.611	0.09	8.83797e-19
f11r.1	4.4147e-23	5.15539	0.509	0.032	9.32296e-19
dio1	4.78431e-23	7.9932	0.454	0.005	1.01035e-18
ywhaz	5.19011e-23	3.98553	0.583	0.069	1.09605e-18
zfand5a	5.4078e-23	4.70407	0.565	0.069	1.14202e-18
gsna	5.44528e-23	6.8445	0.454	0.005	1.14993e-18
shfm1	5.95155e-23	4.56933	0.556	0.059	1.25685e-18
chd4b	6.17499e-23	4.04869	0.519	0.032	1.30403e-18
bhlhe40	6.29617e-23	4.78457	0.556	0.059	1.32963e-18
ube2v1	7.03163e-23	3.8696	0.602	0.09	1.48494e-18
tubb2b	8.55785e-23	6.31089	0.463	0.011	1.80725e-18
tuba8l4	8.91572e-23	2.64026	0.806	0.495	1.88282e-18
txn	9.01852e-23	7.53867	0.491	0.027	1.90453e-18
ktn1	9.48205e-23	4.78123	0.481	0.016	2.00242e-18
arpc3	1.02114e-22	4.39635	0.546	0.053	2.15645e-18
mat2aa	1.02562e-22	4.70699	0.491	0.021	2.1659e-18
eif4ebp3l	1.10116e-22	4.8886	0.546	0.053	2.32542e-18
cldni	1.17874e-22	11.6759	0.435	0	2.48926e-18
snx18a	1.17874e-22	7.90688	0.435	0	2.48926e-18
crygs2	1.17874e-22	9.88094	0.435	0	2.48926e-18
sars	1.17874e-22	7.51232	0.435	0	2.48926e-18
pnp5b	1.27717e-22	5.61681	0.463	0.011	2.69713e-18
si:ch73-281n10.2	1.33202e-22	6.19774	0.463	0.011	2.81296e-18
rps6	1.35423e-22	1.85237	0.907	0.883	2.85987e-18
prdx6	1.36721e-22	4.4889	0.509	0.032	2.88728e-18
tob1b	1.59885e-22	3.20677	0.713	0.223	3.37645e-18
id3	1.71366e-22	5.45916	0.463	0.011	3.6189e-18
anxa4	1.71765e-22	5.21344	0.491	0.027	3.62734e-18
ywhabb	1.75234e-22	4.35023	0.556	0.064	3.7006e-18
rab10	1.9218e-22	4.04976	0.556	0.064	4.05845e-18
rps20	1.95469e-22	1.41292	0.981	1	4.12791e-18
otud1	1.9879e-22	6.3973	0.472	0.016	4.19805e-18
prr13	2.24567e-22	6.22024	0.444	0.005	4.7424e-18
id2a	2.54741e-22	7.73602	0.454	0.011	5.37963e-18
csde1	2.82836e-22	4.12527	0.509	0.032	5.97294e-18
jmjd1cb	3.162e-22	6.13239	0.444	0.005	6.67752e-18
rhoca	3.51801e-22	5.61343	0.444	0.005	7.42934e-18
pgam1a	3.5654e-22	6.14429	0.454	0.011	7.52941e-18
ptprfb	3.91279e-22	8.02689	0.426	0	8.26304e-18
hsp70l	4.39649e-22	6.97322	0.454	0.011	9.28452e-18
rap1b	5.58647e-22	4.68814	0.5	0.032	1.17975e-17
rasgef1ba	5.61164e-22	7.5466	0.435	0.005	1.18507e-17
im:7152348	5.61164e-22	8.19464	0.435	0.005	1.18507e-17
hsp90b1	6.11305e-22	7.19609	0.435	0.005	1.29095e-17
mif	6.30234e-22	2.63636	0.509	0.037	1.33093e-17
dynll1	6.37821e-22	4.48452	0.583	0.085	1.34695e-17
gnai2a	6.38236e-22	4.96727	0.463	0.016	1.34783e-17
si:dkeyp-80c12.10	6.51723e-22	3.63182	0.639	0.117	1.37631e-17
psap	6.58422e-22	2.94189	0.722	0.223	1.39046e-17
si:ch211-195b13.1	6.9494e-22	8.02832	0.435	0.005	1.46757e-17
rtn4a	7.69008e-22	3.41842	0.602	0.101	1.62399e-17
cox4i2	7.94764e-22	4.30514	0.546	0.069	1.67838e-17
lamp2	8.25476e-22	4.3583	0.5	0.032	1.74324e-17
sptbn1	8.3311e-22	5.14759	0.463	0.016	1.75936e-17
ddx61	9.18782e-22	3.03406	0.639	0.117	1.94028e-17
capza1a	9.295e-22	4.95177	0.472	0.021	1.96292e-17
si:ch211-105c13.3	9.682e-22	6.19184	0.444	0.011	2.04465e-17
gadd45bb	9.71628e-22	7.66204	0.454	0.016	2.05188e-17
pfn1	9.86573e-22	3.75821	0.657	0.154	2.08345e-17
acadm	1.17953e-21	3.72513	0.583	0.085	2.49092e-17
klf3	1.1933e-21	5.90774	0.444	0.011	2.52002e-17
nop56	1.28223e-21	4.12611	0.472	0.021	2.70782e-17
selm	1.28879e-21	7.53336	0.417	0	2.72167e-17
timp4.3	1.28879e-21	7.8743	0.417	0	2.72167e-17
snrpd1	1.28879e-21	7.33215	0.417	0	2.72167e-17
cyba	1.30823e-21	4.95602	0.472	0.021	2.76272e-17
mllt4a	1.34427e-21	5.12729	0.435	0.005	2.83882e-17
prmt1	1.35247e-21	5.53255	0.444	0.011	2.85614e-17
degs1	1.52971e-21	4.52912	0.491	0.032	3.23044e-17
zgc:109934	1.56894e-21	5.25094	0.481	0.032	3.31329e-17
klf11b	1.63137e-21	5.83632	0.444	0.011	3.44513e-17
eif3k	1.64368e-21	2.78953	0.694	0.213	3.47112e-17
cyp3c1	1.76226e-21	6.8755	0.426	0.005	3.72154e-17
arl5c	1.77862e-21	5.51457	0.463	0.021	3.75608e-17
arf5	1.88475e-21	4.25367	0.519	0.053	3.98021e-17
tax1bp3	1.91917e-21	6.5861	0.426	0.005	4.0529e-17
snrpe	1.95191e-21	5.57951	0.454	0.016	4.12205e-17
atp6v1g1	1.96363e-21	4.1491	0.574	0.08	4.1468e-17
rbm4.2	2.04688e-21	3.95135	0.556	0.069	4.3226e-17
ptp4a2b	2.1759e-21	3.89173	0.556	0.074	4.59507e-17
cbx3a	2.35732e-21	5.37479	0.463	0.021	4.97819e-17
psmb2	2.65813e-21	4.08233	0.509	0.043	5.61345e-17
si:dkey-79d12.5	2.66034e-21	5.10033	0.472	0.027	5.6181e-17
aldocb	2.72335e-21	7.22688	0.435	0.011	5.75118e-17
rab11fip1b	2.89217e-21	4.18577	0.528	0.059	6.10768e-17
LOC100001114	3.28546e-21	5.96806	0.435	0.011	6.93824e-17
capns1b	3.73554e-21	3.37307	0.63	0.122	7.88871e-17
rab7	3.85747e-21	3.05382	0.602	0.096	8.14621e-17
anxa5b	4.10489e-21	6.18052	0.444	0.016	8.6687e-17
il4r.1	4.21244e-21	7.66957	0.407	0	8.89583e-17
rassf7b	4.21244e-21	8.00644	0.407	0	8.89583e-17
pcdh19	4.21244e-21	7.67913	0.407	0	8.89583e-17
cadm4	4.21244e-21	7.29317	0.407	0	8.89583e-17
si:ch211-264f5.6	4.21244e-21	7.72662	0.407	0	8.89583e-17
rerea	4.21244e-21	7.24205	0.407	0	8.89583e-17
higd1a	4.32103e-21	2.4317	0.833	0.585	9.12515e-17
hmgb3b	4.39052e-21	4.60398	0.426	0.005	9.27191e-17
hexim1	4.58596e-21	4.13869	0.519	0.053	9.68464e-17
atp5o	4.85066e-21	3.33564	0.778	0.282	1.02436e-16
hif1ab	5.0019e-21	4.46727	0.5	0.037	1.0563e-16
aif1l	5.1863e-21	4.73766	0.5	0.043	1.09524e-16
zgc:193541	5.24617e-21	3.51682	0.685	0.176	1.10789e-16
ssr4	5.5275e-21	3.66864	0.602	0.122	1.1673e-16
caprin1b	5.87588e-21	4.4406	0.435	0.011	1.24087e-16
ppp1r15a	5.94982e-21	3.47397	0.713	0.234	1.25648e-16
pno1	6.02671e-21	3.3095	0.63	0.144	1.27272e-16
dynlt3	6.03138e-21	4.68447	0.463	0.021	1.27371e-16
psma2	6.92724e-21	3.8231	0.509	0.043	1.4629e-16
calr	7.39443e-21	6.36511	0.417	0.005	1.56156e-16
cnn3a	7.39443e-21	6.15564	0.417	0.005	1.56156e-16
serinc2	7.4342e-21	4.37089	0.481	0.032	1.56995e-16
rpl5b	7.64698e-21	2.77017	0.796	0.559	1.61489e-16
rnf19a	7.71452e-21	6.16575	0.417	0.005	1.62915e-16
dnajc1	7.84293e-21	4.10343	0.472	0.027	1.65627e-16
add3a	7.87666e-21	5.91586	0.444	0.016	1.66339e-16
nrp2a	8.22051e-21	6.32476	0.417	0.005	1.73601e-16
atp6v0ca	8.346e-21	2.89066	0.685	0.191	1.76251e-16
tspan3a	9.20317e-21	3.77624	0.491	0.032	1.94353e-16
mtpn	9.66501e-21	4.16462	0.519	0.059	2.04106e-16
rnf185	1.03783e-20	3.82597	0.519	0.053	2.19168e-16
cox7a3	1.03965e-20	4.93775	0.454	0.021	2.19553e-16
LOC103910438	1.046e-20	3.36515	0.63	0.138	2.20895e-16
grinab	1.11492e-20	3.25942	0.463	0.021	2.35448e-16
pim1	1.12573e-20	3.18061	0.648	0.149	2.37733e-16
nfkbiaa	1.1586e-20	5.71437	0.537	0.074	2.44673e-16
snrpf	1.19506e-20	4.87974	0.454	0.021	2.52373e-16
ywhah	1.36636e-20	8.56927	0.398	0	2.88549e-16
tpo	1.36636e-20	8.02073	0.398	0	2.88549e-16
cmbl	1.36636e-20	7.5153	0.398	0	2.88549e-16
tma7	1.45135e-20	3.14422	0.63	0.122	3.06497e-16
eif3m	1.46235e-20	2.17794	0.796	0.505	3.08819e-16
wu:fj58g06	1.48236e-20	-2.62098	0.046	0.633	3.13044e-16
cdv3	1.60454e-20	3.62991	0.509	0.048	3.38848e-16
mgst3b	1.61628e-20	3.34248	0.611	0.144	3.41325e-16
gspt1l	1.7861e-20	5.28523	0.435	0.016	3.77189e-16
btf3l4	1.97144e-20	6.30504	0.407	0.005	4.16328e-16
lmna	2.10058e-20	7.23152	0.407	0.005	4.436e-16
tktb	2.16045e-20	3.86269	0.444	0.016	4.56244e-16
ostc	2.28586e-20	6.27955	0.407	0.005	4.82727e-16
atp5c1	2.30833e-20	4.68965	0.602	0.112	4.87474e-16
gpia	2.32508e-20	5.0974	0.426	0.011	4.91011e-16
eif2s2	2.36816e-20	2.88647	0.648	0.149	5.00108e-16
sf3b6	2.52803e-20	2.60312	0.602	0.106	5.3387e-16
fam162a	2.83214e-20	3.40561	0.537	0.064	5.98092e-16
ptges3b	2.85503e-20	4.49838	0.426	0.011	6.02925e-16
si:ch211-165e15.1	3.36356e-20	4.41774	0.426	0.011	7.10316e-16
ubl3a	3.63352e-20	5.93822	0.407	0.005	7.67326e-16
fxyd6l	3.95193e-20	5.31986	0.407	0.005	8.34569e-16
bmf2	4.27907e-20	5.67296	0.426	0.016	9.03653e-16
cybrd1	4.39855e-20	7.34835	0.389	0	9.28886e-16
ddx21	5.1311e-20	3.06018	0.602	0.122	1.08358e-15
lrrfip1a	5.13311e-20	5.63177	0.426	0.016	1.08401e-15
mhc1zba	5.17645e-20	2.25923	0.843	0.644	1.09316e-15
slc25a33	5.57256e-20	5.4468	0.417	0.011	1.17681e-15
gatad2b	5.73763e-20	5.03918	0.444	0.021	1.21167e-15
pfdn4	5.80609e-20	5.12301	0.417	0.011	1.22613e-15
tmem189	6.31385e-20	6.80794	0.398	0.005	1.33336e-15
spcs1	6.3308e-20	4.43082	0.444	0.021	1.33694e-15
LOC101883994	7.31666e-20	8.75518	0.398	0.005	1.54513e-15
spcs2	7.56542e-20	4.48941	0.454	0.027	1.59767e-15
skilb	8.05769e-20	5.40164	0.417	0.011	1.70162e-15
csnk1da	8.09404e-20	4.47492	0.472	0.037	1.7093e-15
si:dkey-93m18.3	8.30041e-20	6.06028	0.398	0.005	1.75288e-15
ndufa8	8.57031e-20	4.19234	0.546	0.08	1.80988e-15
top1l	8.9752e-20	4.06553	0.5	0.053	1.89538e-15
slc3a2a	8.98369e-20	6.94711	0.407	0.011	1.89718e-15
snx12	9.02774e-20	5.86604	0.398	0.005	1.90648e-15
rpl5a	9.59382e-20	1.91224	0.852	0.83	2.02602e-15
jak1	1.05742e-19	5.1447	0.444	0.027	2.23306e-15
acadsb	1.06766e-19	5.90265	0.398	0.005	2.25468e-15
ppp1r10	1.12477e-19	5.09741	0.435	0.021	2.37529e-15
edf1	1.16823e-19	2.24774	0.741	0.346	2.46706e-15
fkbp5	1.17166e-19	3.4453	0.602	0.128	2.47431e-15
st13	1.25194e-19	4.31158	0.463	0.032	2.64385e-15
emc10	1.26224e-19	5.34964	0.398	0.005	2.66559e-15
gtpbp4	1.29665e-19	3.1492	0.583	0.117	2.73827e-15
etfb	1.31646e-19	4.87762	0.435	0.021	2.7801e-15
ppp2cb	1.401e-19	4.26999	0.426	0.016	2.95863e-15
badb	1.40537e-19	7.3344	0.38	0	2.96786e-15
hmgb3a	1.40537e-19	8.63403	0.38	0	2.96786e-15
slc38a8b	1.40537e-19	7.46374	0.38	0	2.96786e-15
kdelr2b	1.40537e-19	6.82708	0.38	0	2.96786e-15
aldoab	1.40537e-19	8.38373	0.38	0	2.96786e-15
g3bp1	1.40537e-19	7.05046	0.38	0	2.96786e-15
stard14	1.40537e-19	8.13174	0.38	0	2.96786e-15
lsr	1.40537e-19	7.34539	0.38	0	2.96786e-15
zgc:91890	1.40537e-19	7.36847	0.38	0	2.96786e-15
tjp3	1.40537e-19	7.32508	0.38	0	2.96786e-15
hmgn3	1.40537e-19	7.69102	0.38	0	2.96786e-15
sdc3	1.44103e-19	5.51536	0.407	0.011	3.04317e-15
anxa3b	1.65709e-19	3.1342	0.537	0.064	3.49943e-15
dnaja2	1.7663e-19	2.81152	0.657	0.191	3.73007e-15
rpl6	1.8287e-19	2.69932	0.815	0.676	3.86184e-15
timp2a	1.84201e-19	6.04927	0.407	0.011	3.88996e-15
rsl1d1	1.91493e-19	3.7871	0.463	0.032	4.04394e-15
sec11a	1.95839e-19	5.11132	0.407	0.011	4.13573e-15
krtcap2	2.04954e-19	6.71406	0.389	0.005	4.32822e-15
hipk2	2.08912e-19	4.40533	0.454	0.032	4.41181e-15
etnk1	2.09301e-19	6.62637	0.389	0.005	4.42002e-15
si:ch73-22o12.1	2.42389e-19	6.40067	0.389	0.005	5.11876e-15
cicb	2.69137e-19	6.39693	0.389	0.005	5.68363e-15
flna	2.70597e-19	5.06979	0.435	0.027	5.71447e-15
cast	3.01423e-19	5.13578	0.417	0.016	6.36544e-15
abcf2a	3.11144e-19	4.12413	0.472	0.043	6.57075e-15
si:dkey-112a7.4	3.22578e-19	4.59652	0.509	0.074	6.8122e-15
eif4e1c	3.34319e-19	5.79234	0.398	0.011	7.06014e-15
eif3ba	3.36027e-19	3.04507	0.63	0.17	7.09622e-15
psma8	3.49699e-19	4.05374	0.435	0.021	7.38495e-15
fkbp3	3.51456e-19	3.28975	0.537	0.074	7.42206e-15
srgn	3.64551e-19	4.62479	0.481	0.053	7.6986e-15
serinc1	3.69035e-19	3.27113	0.481	0.043	7.79328e-15
stau2	3.9578e-19	4.17455	0.481	0.048	8.35809e-15
si:dkey-23i12.5	4.45057e-19	5.81186	0.398	0.011	9.39871e-15
baiap2b	4.45696e-19	8.19005	0.37	0	9.4122e-15
arhgef5	4.45696e-19	7.2274	0.37	0	9.4122e-15
sox11a	4.45696e-19	9.65655	0.37	0	9.4122e-15
cd151l	4.45696e-19	6.65042	0.37	0	9.4122e-15
ube2ql1	4.45696e-19	8.10847	0.37	0	9.4122e-15
irf6	4.45696e-19	7.76902	0.37	0	9.4122e-15
ppp2r5eb	4.46635e-19	4.56551	0.435	0.027	9.43204e-15
pdlim1	4.6413e-19	4.87364	0.435	0.027	9.80149e-15
ndufa3	4.82301e-19	5.2993	0.435	0.027	1.01852e-14
pafah1b1a	4.82627e-19	4.06304	0.481	0.048	1.01921e-14
si:dkey-16l2.16	4.82879e-19	5.49179	0.398	0.011	1.01974e-14
ssr1	5.02963e-19	5.49255	0.398	0.011	1.06216e-14
emc7	5.05555e-19	4.68495	0.417	0.016	1.06763e-14
gadd45ga	5.13313e-19	6.68328	0.398	0.011	1.08401e-14
ahnak	5.40697e-19	4.8659	0.481	0.053	1.14184e-14
ef1	5.4564e-19	5.40218	0.398	0.011	1.15228e-14
sdc4	5.56857e-19	5.75097	0.398	0.011	1.17597e-14
irf2bp2b	6.65246e-19	3.44798	0.63	0.154	1.40487e-14
pttg1ipa	6.74196e-19	6.48197	0.38	0.005	1.42377e-14
tmed10	6.75878e-19	3.27676	0.463	0.037	1.42732e-14
btg2	7.07715e-19	3.45752	0.769	0.447	1.49455e-14
srpr	7.17802e-19	6.15668	0.38	0.005	1.51585e-14
ca5a	7.32948e-19	6.56425	0.38	0.005	1.54784e-14
btg3	7.61984e-19	3.66197	0.509	0.069	1.60916e-14
npm1a	7.86391e-19	4.1968	0.398	0.011	1.6607e-14
eif3s6ip	8.50106e-19	2.7725	0.62	0.154	1.79525e-14
cndp2	9.07129e-19	5.06726	0.454	0.043	1.91568e-14
slc25a25a	1.03936e-18	5.04617	0.407	0.016	2.19491e-14
si:dkey-67c22.2	1.04443e-18	5.72072	0.38	0.005	2.20563e-14
msi2b	1.07591e-18	3.96555	0.435	0.027	2.2721e-14
hnrnpa1a	1.10803e-18	3.94488	0.509	0.074	2.33994e-14
hsp90aa1.2	1.11953e-18	5.46072	0.519	0.08	2.36422e-14
tln1	1.18523e-18	3.20217	0.519	0.074	2.50297e-14
sys1	1.27264e-18	4.86778	0.417	0.021	2.68757e-14
hsp70.3	1.29661e-18	6.33419	0.426	0.027	2.73818e-14
slit2	1.40307e-18	7.42031	0.361	0	2.96301e-14
prkcsh	1.40307e-18	6.79383	0.361	0	2.96301e-14
pik3r3b	1.40307e-18	7.88384	0.361	0	2.96301e-14
appb	1.40307e-18	7.26668	0.361	0	2.96301e-14
chd5	1.40307e-18	7.04493	0.361	0	2.96301e-14
rac1a	1.40307e-18	7.14704	0.361	0	2.96301e-14
fam213ab	1.40307e-18	7.60836	0.361	0	2.96301e-14
cdc42se1	1.40307e-18	6.96068	0.361	0	2.96301e-14
creb5a	1.40307e-18	6.52494	0.361	0	2.96301e-14
zgc:136929	1.42572e-18	4.73661	0.38	0.005	3.01083e-14
ube2al	1.46788e-18	2.90865	0.611	0.154	3.09986e-14
rpz2	1.51027e-18	5.61168	0.389	0.011	3.18939e-14
hint1	1.61459e-18	3.59259	0.546	0.101	3.40969e-14
hk1	1.63787e-18	5.39353	0.389	0.011	3.45886e-14
serbp1b	1.72584e-18	3.32073	0.565	0.117	3.64462e-14
hmgb1a	1.74598e-18	3.95309	0.593	0.133	3.68717e-14
slc20a1b	1.77919e-18	4.07842	0.444	0.032	3.75729e-14
rca2.1	1.95323e-18	4.37089	0.435	0.032	4.12483e-14
zgc:77849	1.96538e-18	2.80972	0.676	0.218	4.1505e-14
prdx4	1.97057e-18	3.91065	0.454	0.037	4.16145e-14
eif4ebp1	1.97486e-18	3.6756	0.463	0.043	4.17052e-14
rpl4	2.12386e-18	1.99285	0.815	0.713	4.48516e-14
bambia	2.15535e-18	7.2294	0.37	0.005	4.55166e-14
eno1a	2.22846e-18	6.56406	0.407	0.021	4.70607e-14
zbtb4	2.3012e-18	4.09631	0.454	0.043	4.85968e-14
tjp1a	2.34236e-18	6.6818	0.37	0.005	4.9466e-14
si:dkey-177p2.6	2.35505e-18	3.11754	0.546	0.096	4.97339e-14
plac8l1	2.52817e-18	-6.75697	0	0.505	5.33899e-14
eif4a1b	2.56226e-18	2.70173	0.62	0.176	5.41097e-14
mapk9	2.60698e-18	5.05546	0.389	0.011	5.50542e-14
smdt1b	2.6572e-18	3.55555	0.519	0.074	5.61148e-14
paip2b	2.66691e-18	3.18403	0.63	0.176	5.63197e-14
ginm1	2.78553e-18	4.33993	0.435	0.032	5.88248e-14
psmb1	2.8168e-18	3.28881	0.556	0.096	5.94851e-14
LOC101885164	2.84016e-18	2.40707	0.704	0.229	5.99784e-14
vamp3	2.85812e-18	3.12268	0.602	0.128	6.03579e-14
si:ch211-74m13.3	2.91751e-18	5.84138	0.417	0.027	6.1612e-14
mycbp	3.15069e-18	3.15451	0.537	0.085	6.65363e-14
rpl7l1	3.1563e-18	5.02879	0.398	0.016	6.66547e-14
rbx1	3.48442e-18	2.79546	0.639	0.181	7.3584e-14
baz2ba	3.532e-18	6.49914	0.38	0.011	7.45888e-14
tmem258	3.64052e-18	2.42578	0.63	0.186	7.68806e-14
ccdc28a	3.75134e-18	4.08443	0.435	0.032	7.92209e-14
si:ch211-198m17.1	4.06988e-18	6.12412	0.38	0.011	8.59477e-14
cox7a2a	4.14794e-18	3.15409	0.62	0.149	8.75962e-14
ube2v2	4.3344e-18	2.404	0.713	0.266	9.15339e-14
lrtm2a	4.38476e-18	7.10889	0.352	0	9.25974e-14
rab6ba	4.38476e-18	6.85457	0.352	0	9.25974e-14
dnmbp	4.38476e-18	7.39341	0.352	0	9.25974e-14
nuak2	4.38476e-18	7.2447	0.352	0	9.25974e-14
met	4.38476e-18	7.39153	0.352	0	9.25974e-14
tegt	4.58303e-18	2.09357	0.741	0.33	9.67844e-14
fam120c	5.12437e-18	4.45459	0.407	0.021	1.08216e-13
rplp0	5.37023e-18	0.88676	0.972	1	1.13409e-13
eif3c	5.48687e-18	2.7889	0.583	0.133	1.15872e-13
LOC110438439	5.73412e-18	3.0602	0.843	0.596	1.21093e-13
tiparp	6.00347e-18	4.03015	0.417	0.027	1.26781e-13
epdl1	6.21719e-18	5.29418	0.38	0.011	1.31295e-13
suclg1	6.36394e-18	4.83755	0.444	0.043	1.34394e-13
got2b	6.6987e-18	6.70262	0.361	0.005	1.41463e-13
nucks1a	6.6987e-18	6.77717	0.361	0.005	1.41463e-13
sumo3a	6.9825e-18	4.65212	0.417	0.027	1.47456e-13
zgc:175088	7.4499e-18	4.90903	0.38	0.011	1.57327e-13
nupr1	7.58526e-18	7.90276	0.361	0.005	1.60185e-13
vegfaa	7.90577e-18	6.89454	0.361	0.005	1.66954e-13
klf7b	8.23964e-18	6.78138	0.361	0.005	1.74005e-13
osbpl3a	8.58742e-18	6.31739	0.361	0.005	1.81349e-13
glo1	9.18362e-18	2.74467	0.565	0.101	1.9394e-13
fbxw11b	9.78352e-18	3.62064	0.463	0.048	2.06608e-13
zhx2a	1.05558e-17	5.5738	0.361	0.005	2.22917e-13
nfixb	1.09148e-17	4.58956	0.389	0.016	2.30498e-13
ap3d1	1.11201e-17	5.80702	0.37	0.011	2.34835e-13
peli1a	1.36039e-17	7.78805	0.343	0	2.87288e-13
slc7a10a	1.36039e-17	7.00237	0.343	0	2.87288e-13
dcst2	1.36039e-17	7.16037	0.343	0	2.87288e-13
sema4ba	1.36039e-17	7.10917	0.343	0	2.87288e-13
crhbp	1.36039e-17	8.81918	0.343	0	2.87288e-13
mid1ip1b	1.36039e-17	6.93627	0.343	0	2.87288e-13
tpm4a	1.39184e-17	7.53761	0.454	0.048	2.93928e-13
hhex	1.40787e-17	4.60811	0.361	0.005	2.97314e-13
erp44	1.40787e-17	4.68048	0.361	0.005	2.97314e-13
tnk1	1.59061e-17	4.20007	0.398	0.021	3.35906e-13
slc5a5	1.66281e-17	6.21549	0.37	0.011	3.51153e-13
tmod4	1.746e-17	-5.66554	0.009	0.5	3.6872e-13
clk4a	1.76359e-17	3.51393	0.528	0.096	3.72434e-13
cd164	1.80169e-17	5.30225	0.37	0.011	3.8048e-13
vps4b	1.90327e-17	3.08255	0.491	0.064	4.01932e-13
eif3g	1.91099e-17	2.16861	0.769	0.489	4.03564e-13
c1qbp	2.00163e-17	5.44088	0.38	0.016	4.22705e-13
mafk	2.00169e-17	3.55536	0.444	0.043	4.22718e-13
eif4a3	2.05309e-17	2.24016	0.444	0.037	4.33572e-13
chmp4ba	2.06761e-17	3.31967	0.546	0.112	4.36638e-13
twf1a	2.10997e-17	6.04821	0.352	0.005	4.45584e-13
cyth1a	2.11465e-17	5.03984	0.37	0.011	4.46572e-13
ubtf	2.23015e-17	3.39408	0.454	0.043	4.70963e-13
si:dkey-33i11.3	2.29151e-17	6.58653	0.352	0.005	4.83922e-13
si:ch73-269m14.2	2.3138e-17	4.58833	0.407	0.027	4.88628e-13
ilf2	2.53114e-17	4.92094	0.37	0.011	5.34526e-13
zgc:92027	2.60269e-17	2.72879	0.565	0.112	5.49637e-13
osbpl9	2.75822e-17	5.7227	0.352	0.005	5.82482e-13
dusp8a	2.81555e-17	6.11758	0.352	0.005	5.94587e-13
baxa	2.84725e-17	4.76947	0.38	0.016	6.01283e-13
bcap31	2.85275e-17	4.33843	0.37	0.011	6.02444e-13
bcl2l10	3.05555e-17	3.58955	0.556	0.122	6.4527e-13
atrx	3.07482e-17	2.9323	0.463	0.053	6.4934e-13
ier5	3.22489e-17	3.26898	0.63	0.186	6.81032e-13
prelid1a	3.27917e-17	4.547	0.37	0.011	6.92495e-13
gstr	3.28128e-17	4.73037	0.389	0.021	6.9294e-13
jpt2	3.30826e-17	4.23303	0.417	0.032	6.98639e-13
tcf3b	3.41215e-17	4.30532	0.37	0.011	7.20579e-13
ak2	3.71874e-17	2.65055	0.546	0.117	7.85323e-13
psmb3	4.13224e-17	3.01955	0.481	0.059	8.72647e-13
prrg2	4.19049e-17	6.66495	0.333	0	8.84948e-13
cald1a	4.19049e-17	6.9665	0.333	0	8.84948e-13
penkb	4.19049e-17	7.83365	0.333	0	8.84948e-13
ncam1b	4.19049e-17	7.34377	0.333	0	8.84948e-13
ddost	4.19049e-17	6.70394	0.333	0	8.84948e-13
tsc22d3	4.24241e-17	4.62863	0.491	0.08	8.95912e-13
rpn1	4.4204e-17	4.49009	0.352	0.005	9.335e-13
sub1a	4.6576e-17	3.258	0.537	0.101	9.83592e-13
hp1bp3	4.71557e-17	4.88455	0.389	0.021	9.95834e-13
ist1	5.30293e-17	3.15754	0.481	0.064	1.11987e-12
cdkn1bb	5.63303e-17	2.49042	0.704	0.287	1.18958e-12
atox1	5.75914e-17	4.03809	0.407	0.027	1.21621e-12
kdelr2a	6.32963e-17	5.09301	0.361	0.011	1.33669e-12
si:dkey-156n14.5	6.47843e-17	2.73545	0.62	0.165	1.36812e-12
gskip	7.0259e-17	4.44203	0.389	0.021	1.48373e-12
dnajb1b	7.31789e-17	4.72129	0.481	0.074	1.54539e-12
hif1al	7.46501e-17	3.24012	0.565	0.122	1.57646e-12
hsbp1b	7.46671e-17	3.48185	0.463	0.059	1.57682e-12
elmo1	7.52717e-17	4.98044	0.37	0.016	1.58959e-12
grb10b	7.57004e-17	4.56614	0.361	0.011	1.59864e-12
LOC101885512	7.61732e-17	6.52037	0.343	0.005	1.60863e-12
bzw1a	7.79118e-17	3.56084	0.417	0.032	1.64534e-12
agrn	8.10072e-17	6.21987	0.343	0.005	1.71071e-12
cyc1	8.2097e-17	4.13254	0.481	0.069	1.73372e-12
chmp1b	8.31392e-17	2.79834	0.602	0.176	1.75573e-12
rap2b	8.498e-17	3.08313	0.454	0.048	1.79461e-12
bccip	8.6852e-17	3.5562	0.417	0.032	1.83414e-12
zgc:153952	8.79259e-17	6.34234	0.343	0.005	1.85682e-12
zgc:85975	8.97446e-17	6.02002	0.343	0.005	1.89523e-12
rassf1	9.0634e-17	4.22128	0.417	0.037	1.91401e-12
ubald1a	9.2042e-17	3.68686	0.426	0.037	1.94374e-12
ost4	9.31853e-17	3.76072	0.398	0.027	1.96789e-12
ewsr1b	9.45308e-17	3.63791	0.463	0.059	1.9963e-12
polr2eb	9.54265e-17	5.80114	0.343	0.005	2.01522e-12
si:ch1073-325m22.2	9.87028e-17	3.41849	0.509	0.085	2.08441e-12
ccnl1a	1.01336e-16	3.21915	0.537	0.117	2.14001e-12
si:ch1073-291c23.2	1.02702e-16	4.80929	0.37	0.016	2.16887e-12
eif5a	1.0432e-16	1.89313	0.796	0.505	2.20304e-12
cbr1l	1.07453e-16	3.75551	0.481	0.08	2.2692e-12
si:dkey-11f4.14	1.13144e-16	4.72123	0.37	0.016	2.38938e-12
atp5h	1.16562e-16	3.12726	0.648	0.229	2.46156e-12
cry1aa	1.20014e-16	4.60993	0.389	0.027	2.53445e-12
gipc2	1.28167e-16	6.87233	0.324	0	2.70664e-12
ftr82	1.28167e-16	7.12124	0.324	0	2.70664e-12
sb:cb1058	1.28167e-16	7.81836	0.324	0	2.70664e-12
uqcc3	1.28167e-16	7.10544	0.324	0	2.70664e-12
rasd1	1.28167e-16	9.49891	0.324	0	2.70664e-12
si:dkey-26c10.5	1.28167e-16	6.66999	0.324	0	2.70664e-12
LOC101883232	1.28167e-16	7.17322	0.324	0	2.70664e-12
lim2.5	1.28167e-16	6.9771	0.324	0	2.70664e-12
serpinb1l1	1.28167e-16	6.8591	0.324	0	2.70664e-12
bhlhe41	1.28167e-16	7.61255	0.324	0	2.70664e-12
LOC100002134	1.28167e-16	7.17529	0.324	0	2.70664e-12
col4a3bpb	1.28167e-16	6.54731	0.324	0	2.70664e-12
lman1	1.28167e-16	6.61945	0.324	0	2.70664e-12
rrs1	1.28167e-16	6.67504	0.324	0	2.70664e-12
atp6v0cb	1.28167e-16	8.79837	0.324	0	2.70664e-12
zgc:92481	1.28167e-16	6.63473	0.324	0	2.70664e-12
mpzl3	1.28167e-16	6.91396	0.324	0	2.70664e-12
osbpl7	1.28167e-16	6.88068	0.324	0	2.70664e-12
chd2	1.35883e-16	2.23875	0.796	0.431	2.86958e-12
kdm5c	1.36758e-16	3.18518	0.417	0.037	2.88806e-12
srsf5a	1.55452e-16	2.66548	0.685	0.261	3.28283e-12
tbca	1.55721e-16	3.78316	0.426	0.043	3.28852e-12
arhgdia	1.56989e-16	2.6029	0.63	0.207	3.31529e-12
srrm1	1.61406e-16	3.40334	0.444	0.053	3.40857e-12
selk	1.62278e-16	3.27508	0.491	0.08	3.42699e-12
akap8l	1.64609e-16	4.63553	0.389	0.027	3.4762e-12
si:dkey-33c12.4	1.82118e-16	2.85754	0.528	0.096	3.84598e-12
adgrg1	1.84426e-16	5.16154	0.352	0.011	3.8947e-12
cpeb4b	1.88798e-16	2.9827	0.602	0.191	3.98703e-12
yipf4	1.95512e-16	3.70343	0.426	0.043	4.12882e-12
hnrnph1l	2.03627e-16	5.10776	0.352	0.011	4.3002e-12
kif5bb	2.11848e-16	5.12191	0.352	0.011	4.4738e-12
pomp	2.12735e-16	3.09444	0.546	0.128	4.49253e-12
glod5	2.38524e-16	3.93413	0.352	0.011	5.03715e-12
ptbp1a	2.56531e-16	4.29044	0.389	0.027	5.41743e-12
psma5	2.56531e-16	4.42606	0.389	0.027	5.41743e-12
clstn1	2.61688e-16	6.20835	0.333	0.005	5.52633e-12
fkbp2	2.63263e-16	4.49567	0.352	0.011	5.55959e-12
pitpnaa	2.6708e-16	5.84476	0.333	0.005	5.64021e-12
eif6	2.68506e-16	4.0967	0.352	0.011	5.67031e-12
slc31a1	2.72582e-16	5.71591	0.333	0.005	5.7564e-12
ndufb11	2.77113e-16	3.43347	0.472	0.069	5.85208e-12
rin2	2.78196e-16	5.69026	0.333	0.005	5.87495e-12
atl3	2.79303e-16	4.47925	0.352	0.011	5.89831e-12
sesn1	2.87441e-16	2.90322	0.463	0.069	6.07018e-12
atp6v1e1b	2.8972e-16	3.89988	0.454	0.059	6.11831e-12
naa10	2.90013e-16	3.17114	0.519	0.112	6.1245e-12
myl6	3.33208e-16	4.66726	0.361	0.016	7.03669e-12
etfa	3.33208e-16	4.76313	0.361	0.016	7.03669e-12
lgals3b	3.38786e-16	3.76639	0.398	0.032	7.15448e-12
h3f3b.1	3.40467e-16	2.94614	0.685	0.255	7.18999e-12
rnf24	3.45233e-16	5.80774	0.343	0.011	7.29062e-12
sep15	3.67811e-16	2.58633	0.593	0.165	7.76744e-12
ppdpfb	3.74597e-16	3.00705	0.667	0.25	7.91074e-12
dctn3	3.77069e-16	4.2102	0.407	0.037	7.96295e-12
dspa	3.89254e-16	6.59694	0.315	0	8.22027e-12
zgc:153115	3.89254e-16	7.01825	0.315	0	8.22027e-12
raraa	3.89254e-16	7.16174	0.315	0	8.22027e-12
tmem54a	3.89254e-16	6.87297	0.315	0	8.22027e-12
epb41a	3.89254e-16	7.70736	0.315	0	8.22027e-12
sdc2	3.89254e-16	6.41372	0.315	0	8.22027e-12
calm1b	3.89254e-16	8.18183	0.315	0	8.22027e-12
hivep2a	3.89254e-16	7.30518	0.315	0	8.22027e-12
csrp1a	3.89254e-16	6.59954	0.315	0	8.22027e-12
si:dkey-105h11.2	3.89254e-16	6.85495	0.315	0	8.22027e-12
f2rl1.2	3.89254e-16	6.77346	0.315	0	8.22027e-12
slc38a2	3.89681e-16	3.403	0.435	0.048	8.22929e-12
aimp2	3.93062e-16	4.93753	0.333	0.005	8.30068e-12
tax1bp1b	4.04406e-16	2.78068	0.537	0.117	8.54024e-12
eif3ha	4.16381e-16	2.78784	0.602	0.181	8.79313e-12
fam168a	4.37967e-16	5.50342	0.343	0.011	9.24899e-12
sptlc2b	4.405e-16	4.04303	0.426	0.048	9.30248e-12
u2af1	4.76895e-16	3.84018	0.398	0.032	1.00711e-11
si:dkey-276j7.1	4.83494e-16	6.02874	0.343	0.011	1.02104e-11
pabpc1a	5.27311e-16	1.00631	0.898	0.851	1.11358e-11
pfkfb4b	5.37301e-16	4.81697	0.37	0.021	1.13467e-11
nop10	6.12657e-16	4.89166	0.343	0.011	1.29381e-11
tfe3a	6.1556e-16	2.7952	0.593	0.16	1.29994e-11
usp10	6.17842e-16	3.37539	0.389	0.027	1.30476e-11
ndufc2	6.26482e-16	3.33424	0.5	0.09	1.323e-11
jupa	6.76491e-16	5.18427	0.352	0.016	1.42861e-11
ehd4	7.11335e-16	3.71461	0.37	0.021	1.5022e-11
hspb1	7.26123e-16	6.13632	0.435	0.053	1.53343e-11
nrp1a	7.27714e-16	6.10087	0.324	0.005	1.53679e-11
calr3a	7.42666e-16	5.96647	0.324	0.005	1.56836e-11
hdac1	7.48005e-16	4.167	0.426	0.048	1.57964e-11
ndufv1	7.60612e-16	4.73082	0.343	0.011	1.60626e-11
dldh	7.60839e-16	3.47938	0.426	0.048	1.60674e-11
csnk2a1	7.62996e-16	2.82797	0.463	0.059	1.61129e-11
polr2d	7.66452e-16	3.98406	0.37	0.021	1.61859e-11
mid1ip1l	7.73484e-16	7.01696	0.324	0.005	1.63344e-11
ppp1caa	7.95835e-16	4.15797	0.407	0.043	1.68064e-11
csrp2	7.97291e-16	4.03001	0.38	0.027	1.68372e-11
arf2a	8.14462e-16	2.88882	0.463	0.059	1.71998e-11
tfg	8.2699e-16	3.88419	0.38	0.027	1.74644e-11
rer1	8.35318e-16	4.2032	0.398	0.037	1.76402e-11
immt	8.38948e-16	5.65242	0.324	0.005	1.77169e-11
il6st	8.72251e-16	3.49975	0.389	0.027	1.84202e-11
cct8	8.87382e-16	4.77252	0.361	0.021	1.87397e-11
zfand3	9.5579e-16	4.77218	0.352	0.016	2.01844e-11
scaf1	1.00686e-15	5.21696	0.324	0.005	2.12629e-11
snd1	1.05177e-15	4.61779	0.352	0.016	2.22113e-11
nck1b	1.09733e-15	5.60597	0.333	0.011	2.31735e-11
zgc:113208	1.15997e-15	5.26162	0.324	0.005	2.44963e-11
emd	1.15997e-15	4.63408	0.324	0.005	2.44963e-11
abce1	1.15997e-15	4.69194	0.324	0.005	2.44963e-11
gdpd3a	1.17399e-15	7.05298	0.306	0	2.47923e-11
adamts17	1.17399e-15	7.14605	0.306	0	2.47923e-11
mpc2	1.17399e-15	6.97644	0.306	0	2.47923e-11
vps26a	1.17399e-15	6.31088	0.306	0	2.47923e-11
spint2	1.17399e-15	7.4653	0.306	0	2.47923e-11
strn3	1.17399e-15	6.5177	0.306	0	2.47923e-11
kifc3	1.17399e-15	6.86978	0.306	0	2.47923e-11
LOC100535067	1.17399e-15	8.03678	0.306	0	2.47923e-11
banf1	1.17399e-15	6.2713	0.306	0	2.47923e-11
tp53bp2b	1.17399e-15	6.44324	0.306	0	2.47923e-11
bc2	1.22118e-15	2.52821	0.556	0.138	2.57888e-11
ptena	1.26498e-15	3.01924	0.426	0.048	2.67139e-11
gpatch8	1.3433e-15	4.46449	0.398	0.037	2.83678e-11
sdha	1.58698e-15	4.47259	0.37	0.027	3.35139e-11
rbm4.3	1.69198e-15	3.52277	0.463	0.08	3.57313e-11
pdk2a	1.69205e-15	5.13274	0.333	0.011	3.57327e-11
nr1d2a	1.87066e-15	3.73621	0.435	0.064	3.95047e-11
tp53	1.87363e-15	4.23805	0.361	0.021	3.95673e-11
mink1	1.93072e-15	6.08323	0.315	0.005	4.0773e-11
dcaf7	1.94088e-15	5.01452	0.333	0.011	4.09875e-11
cfap20	2.00584e-15	5.45463	0.343	0.016	4.23594e-11
psma1	2.01545e-15	2.82526	0.528	0.112	4.25622e-11
pafah1b1b	2.01837e-15	4.84279	0.333	0.011	4.26239e-11
mphosph8	2.04823e-15	3.31014	0.426	0.053	4.32546e-11
pttg1ipb	2.41277e-15	5.87309	0.315	0.005	5.09528e-11
zgc:162944	2.43221e-15	2.30275	0.63	0.223	5.13635e-11
uqcrc1	2.43421e-15	3.43919	0.435	0.059	5.14056e-11
irak3	2.46206e-15	5.87284	0.315	0.005	5.19937e-11
herpud1	2.47238e-15	3.85923	0.38	0.032	5.22118e-11
LOC110438942	2.56364e-15	5.86406	0.315	0.005	5.41389e-11
si:ch211-286b5.5	2.58842e-15	3.31163	0.472	0.085	5.46622e-11
si:ch211-232b12.5	2.62768e-15	2.5885	0.426	0.053	5.54914e-11
rbbp6	2.65209e-15	2.18497	0.519	0.096	5.60069e-11
creb3l3l	2.66679e-15	3.15154	0.472	0.074	5.63173e-11
ctgfa	2.67131e-15	5.57639	0.343	0.016	5.64126e-11
nfia	2.67131e-15	5.18249	0.343	0.016	5.64126e-11
rasgef1bb	2.77934e-15	5.30806	0.315	0.005	5.8694e-11
glud1b	2.89379e-15	5.41627	0.315	0.005	6.11111e-11
phf20b	2.89379e-15	5.82744	0.315	0.005	6.11111e-11
tspan4a	2.92425e-15	4.25573	0.333	0.011	6.17543e-11
hnrnpl2	2.97645e-15	4.35355	0.361	0.021	6.28567e-11
zgc:77486	3.04682e-15	2.89371	0.398	0.037	6.43428e-11
psma4	3.18969e-15	3.35801	0.444	0.064	6.73599e-11
qkia	3.23116e-15	2.71444	0.537	0.133	6.82357e-11
tcea1	3.48631e-15	4.59023	0.343	0.016	7.36239e-11
si:dkey-204f11.64	3.51641e-15	6.33947	0.296	0	7.42596e-11
tmbim1a	3.51641e-15	6.41653	0.296	0	7.42596e-11
pcbd1	3.51641e-15	7.14618	0.296	0	7.42596e-11
mbpb	3.51641e-15	6.55224	0.296	0	7.42596e-11
efna1b	3.51641e-15	8.05724	0.296	0	7.42596e-11
laptm4b	3.51641e-15	6.84057	0.296	0	7.42596e-11
serpinb1	3.51641e-15	6.37761	0.296	0	7.42596e-11
rap1gap	3.51641e-15	6.55407	0.296	0	7.42596e-11
chst2b	3.51641e-15	7.23288	0.296	0	7.42596e-11
si:ch211-95j8.2	3.51641e-15	7.64114	0.296	0	7.42596e-11
yy1a	3.57853e-15	2.49666	0.481	0.08	7.55714e-11
cebpd	3.71397e-15	5.82322	0.352	0.021	7.84315e-11
mbd2	3.75817e-15	3.50224	0.463	0.08	7.9365e-11
arpc1a	3.94801e-15	3.91667	0.417	0.053	8.33741e-11
pde4ba	3.97035e-15	5.47994	0.324	0.011	8.38458e-11
baz1b	4.20779e-15	4.64059	0.361	0.027	8.88602e-11
psmd11a	4.29381e-15	5.34047	0.324	0.011	9.06766e-11
atp5f1	4.63371e-15	2.58287	0.722	0.324	9.78547e-11
ndufa12	4.9611e-15	3.76435	0.481	0.09	1.04769e-10
zgc:92818	5.0205e-15	5.33393	0.324	0.011	1.06023e-10
atp6v0d1	5.18367e-15	4.57366	0.352	0.021	1.09469e-10
calm3a	5.22032e-15	5.21734	0.324	0.011	1.10243e-10
asah1b	5.70003e-15	4.07059	0.343	0.016	1.20373e-10
cavin2b	5.79079e-15	3.92163	0.352	0.021	1.2229e-10
trim8b	5.90433e-15	5.02132	0.333	0.016	1.24688e-10
pdap1a	5.98332e-15	4.81039	0.324	0.011	1.26356e-10
abca2	5.98515e-15	6.07611	0.306	0.005	1.26394e-10
zgc:158463	6.0054e-15	2.55443	0.954	0.984	1.26822e-10
cox6b1	6.14773e-15	4.08132	0.454	0.08	1.29828e-10
rnf128a	6.70669e-15	3.33708	0.435	0.064	1.41632e-10
per2	6.85584e-15	4.23321	0.324	0.011	1.44782e-10
dnaja	6.89318e-15	7.16407	0.306	0.005	1.4557e-10
gng13b	7.17665e-15	6.35565	0.306	0.005	1.51556e-10
ube2l3a	7.45344e-15	3.02344	0.417	0.048	1.57402e-10
pfkfb3	7.62349e-15	6.02609	0.306	0.005	1.60993e-10
lysmd2	7.62349e-15	6.29001	0.306	0.005	1.60993e-10
ecm1b	7.77315e-15	2.41211	0.352	0.021	1.64153e-10
vamp8	7.77844e-15	5.32195	0.306	0.005	1.64265e-10
LOC100535890	7.8943e-15	2.21183	0.472	0.074	1.66712e-10
pik3ca	7.92373e-15	3.99935	0.361	0.027	1.67333e-10
tcf12	8.26212e-15	5.8928	0.306	0.005	1.74479e-10
nuak1b	8.60089e-15	5.65176	0.306	0.005	1.81634e-10
foxo1a	8.96228e-15	4.86829	0.333	0.016	1.89265e-10
gsto2	9.3931e-15	4.17016	0.407	0.053	1.98363e-10
smad7	9.89779e-15	4.804	0.306	0.005	2.09021e-10
emc2	1.02058e-14	2.66545	0.509	0.106	2.15525e-10
ildr1a	1.04611e-14	7.25764	0.287	0	2.20916e-10
LOC101882918	1.04611e-14	6.99597	0.287	0	2.20916e-10
eif4a2	1.04611e-14	6.87703	0.287	0	2.20916e-10
zgc:153615	1.04611e-14	6.78816	0.287	0	2.20916e-10
s1pr5a	1.04611e-14	6.98499	0.287	0	2.20916e-10
rab11fip1a	1.04611e-14	7.68215	0.287	0	2.20916e-10
epb41l5	1.04611e-14	6.12723	0.287	0	2.20916e-10
sept10	1.04611e-14	6.95586	0.287	0	2.20916e-10
tspan7	1.04611e-14	6.45651	0.287	0	2.20916e-10
igfbp7	1.04611e-14	8.6667	0.287	0	2.20916e-10
tnfrsf1a	1.04611e-14	6.49889	0.287	0	2.20916e-10
pon3.1	1.04611e-14	6.0704	0.287	0	2.20916e-10
si:ch211-202f5.3	1.04611e-14	7.31527	0.287	0	2.20916e-10
si:ch73-97h19.2	1.04611e-14	7.04849	0.287	0	2.20916e-10
bgna	1.04611e-14	6.98653	0.287	0	2.20916e-10
si:ch211-95j8.5	1.04611e-14	6.63823	0.287	0	2.20916e-10
dio3b	1.04611e-14	6.57962	0.287	0	2.20916e-10
lygl1	1.05304e-14	3.22115	0.444	0.069	2.2238e-10
srprb	1.07234e-14	4.76388	0.306	0.005	2.26456e-10
trappc5	1.10068e-14	3.63345	0.352	0.021	2.32442e-10
cry1ba	1.16623e-14	3.96211	0.38	0.037	2.46285e-10
fbxl3a	1.22223e-14	3.48259	0.407	0.053	2.58111e-10
blcap	1.22787e-14	3.48052	0.407	0.048	2.59302e-10
canx	1.24164e-14	5.27219	0.315	0.011	2.6221e-10
sarnp	1.25506e-14	3.42786	0.426	0.064	2.65043e-10
sap30l	1.26835e-14	2.75126	0.509	0.106	2.6785e-10
tmem30aa	1.29094e-14	5.25015	0.315	0.011	2.72621e-10
ndufa6	1.35101e-14	2.57495	0.611	0.207	2.85305e-10
ddt	1.35667e-14	4.77077	0.333	0.016	2.86502e-10
ndufb2	1.44685e-14	3.38152	0.5	0.101	3.05546e-10
h1fx	1.45871e-14	4.17945	0.38	0.037	3.08051e-10
cyr61	1.49573e-14	5.43323	0.38	0.043	3.15868e-10
csnk2b	1.5084e-14	2.62705	0.509	0.106	3.18544e-10
psmb7	1.58489e-14	4.21645	0.389	0.048	3.34696e-10
tomm5	1.59359e-14	2.35344	0.528	0.133	3.36535e-10
pla2g15	1.61961e-14	3.56062	0.343	0.021	3.42029e-10
ppp1cb	1.63671e-14	3.04072	0.472	0.085	3.4564e-10
tmem106ba	1.64562e-14	2.82167	0.481	0.085	3.47523e-10
zbtb16a	1.64957e-14	4.01869	0.343	0.021	3.48355e-10
pdha1a	1.73177e-14	3.35498	0.38	0.037	3.65715e-10
lsm14ab	1.75069e-14	3.64604	0.398	0.048	3.69711e-10
sowahd	1.76941e-14	6.05422	0.296	0.005	3.73664e-10
rhoac	1.88504e-14	2.95493	0.509	0.122	3.98083e-10
egr3	1.90294e-14	4.64265	0.315	0.011	4.01864e-10
gemin7	2.16301e-14	5.85918	0.296	0.005	4.56785e-10
zgc:174906	2.18625e-14	4.15609	0.361	0.032	4.61691e-10
chmp1a	2.22095e-14	4.39169	0.315	0.011	4.6902e-10
selt1b	2.34354e-14	5.56929	0.296	0.005	4.94908e-10
sdhc	2.41914e-14	3.04542	0.5	0.106	5.10873e-10
ndufab1b	2.49174e-14	4.55934	0.37	0.037	5.26206e-10
smndc1	2.54774e-14	3.11076	0.37	0.032	5.38031e-10
crebzf	2.63514e-14	3.24439	0.435	0.069	5.5649e-10
dido1	2.70298e-14	2.1956	0.407	0.048	5.70815e-10
ier3ip1	2.75017e-14	5.28057	0.296	0.005	5.80781e-10
psmc4	2.85446e-14	3.54655	0.389	0.043	6.02805e-10
nmt1b	2.88963e-14	-6.21697	0	0.41	6.10231e-10
sumo1	2.99257e-14	3.14699	0.444	0.074	6.31971e-10
gnas	3.02154e-14	4.02117	0.361	0.032	6.38088e-10
dnajc7	3.03593e-14	4.72573	0.324	0.016	6.41127e-10
LOC103909972	3.05332e-14	5.52785	0.306	0.011	6.44801e-10
nudt9	3.09117e-14	7.12334	0.278	0	6.52794e-10
nop58	3.09117e-14	6.70317	0.278	0	6.52794e-10
pgm1	3.09117e-14	7.09218	0.278	0	6.52794e-10
inhbb	3.09117e-14	7.75439	0.278	0	6.52794e-10
swap70b	3.09117e-14	6.31712	0.278	0	6.52794e-10
cadm1a	3.09117e-14	6.63732	0.278	0	6.52794e-10
si:dkey-286j15.1	3.09117e-14	6.14326	0.278	0	6.52794e-10
tuba1c	3.09117e-14	9.90908	0.278	0	6.52794e-10
tomm20b	3.10383e-14	2.55685	0.583	0.181	6.55468e-10
nedd8	3.2365e-14	5.87093	0.306	0.011	6.83483e-10
atp6ap2	3.26364e-14	2.64111	0.426	0.059	6.89216e-10
si:ch211-262e15.1	3.29091e-14	3.15499	0.296	0.005	6.94975e-10
csrnp1b	3.29544e-14	4.29716	0.389	0.048	6.9593e-10
si:zfos-1192g2.3	3.31714e-14	3.13029	0.389	0.043	7.00513e-10
nfe2l2a	3.31879e-14	2.59685	0.583	0.191	7.00863e-10
gng5	3.34393e-14	2.83302	0.463	0.08	7.0617e-10
hmox1a	3.3635e-14	5.28038	0.574	0.234	7.10303e-10
socs3a	3.5271e-14	5.16661	0.444	0.08	7.44852e-10
mcts1	3.54902e-14	3.67547	0.352	0.027	7.49483e-10
si:dkey-25e12.3	3.77946e-14	5.29784	0.306	0.011	7.98145e-10
coa6	3.79713e-14	3.11595	0.398	0.048	8.01877e-10
sept7a	3.81704e-14	4.22985	0.333	0.021	8.06083e-10
si:dkeyp-75h12.5	4.00537e-14	5.92042	0.306	0.011	8.45853e-10
zfp36l1a	4.10622e-14	4.6703	0.333	0.021	8.67152e-10
npc2	4.20311e-14	2.37993	0.546	0.144	8.87612e-10
rrad	4.41174e-14	5.57932	0.306	0.011	9.31672e-10
ndufb8	4.60887e-14	2.69883	0.676	0.261	9.73301e-10
vcp	4.66499e-14	4.21199	0.333	0.021	9.85153e-10
macrod2	4.7658e-14	5.17977	0.306	0.011	1.00644e-09
psmg3	4.78832e-14	3.96329	0.343	0.027	1.0112e-09
ndufb6	5.17685e-14	3.63452	0.398	0.053	1.09325e-09
naa20	5.19342e-14	3.66451	0.37	0.037	1.09675e-09
sar1b	5.20296e-14	4.15431	0.333	0.021	1.09876e-09
gmppb	5.30072e-14	5.8869	0.287	0.005	1.11941e-09
tomm70a	5.34987e-14	4.4023	0.306	0.011	1.12978e-09
zgc:92242	5.45383e-14	5.04365	0.306	0.011	1.15174e-09
pgd	5.45383e-14	4.27127	0.306	0.011	1.15174e-09
abcc1	5.55977e-14	5.0111	0.306	0.011	1.17411e-09
mgat1a	5.66774e-14	4.69605	0.306	0.011	1.19691e-09
tram1	5.8899e-14	4.65357	0.306	0.011	1.24383e-09
ndufa5	6.24869e-14	3.84321	0.426	0.069	1.3196e-09
nedd4l	6.47398e-14	5.82705	0.287	0.005	1.36718e-09
eif4g2a	6.51053e-14	4.50761	0.315	0.016	1.37489e-09
rbm25b	6.51615e-14	2.50752	0.324	0.016	1.37608e-09
chchd6b	6.51868e-14	2.75816	0.426	0.059	1.37661e-09
pgrmc1	6.60449e-14	5.53686	0.287	0.005	1.39474e-09
ankrd11	6.70042e-14	3.60932	0.398	0.053	1.41499e-09
phlda2	6.88655e-14	6.64725	0.315	0.016	1.4543e-09
zgc:110339	7.01172e-14	5.65201	0.287	0.005	1.48073e-09
prpf38b	7.41426e-14	4.12929	0.306	0.011	1.56574e-09
si:ch211-213a13.1	7.766e-14	3.04904	0.463	0.09	1.64002e-09
prnprs3	7.84894e-14	5.23012	0.315	0.016	1.65754e-09
phactr4a	8.06036e-14	5.28826	0.287	0.005	1.70219e-09
morf4l1	8.22589e-14	2.82292	0.463	0.085	1.73714e-09
gabarapb	8.48492e-14	1.59917	0.787	0.585	1.79185e-09
nufip2	8.91848e-14	3.21104	0.37	0.037	1.8834e-09
xpr1b	9.0736e-14	6.68831	0.269	0	1.91616e-09
sgsm3	9.0736e-14	6.28882	0.269	0	1.91616e-09
zgc:112148	9.0736e-14	6.30305	0.269	0	1.91616e-09
syt1a	9.0736e-14	9.55533	0.269	0	1.91616e-09
zgc:110796	9.0736e-14	6.5136	0.269	0	1.91616e-09
fam102ab	9.0736e-14	6.81429	0.269	0	1.91616e-09
mpzl2b	9.0736e-14	6.30976	0.269	0	1.91616e-09
LOC101883319	9.0736e-14	6.87356	0.269	0	1.91616e-09
znfx1	9.0736e-14	7.41006	0.269	0	1.91616e-09
camk2d1	9.0736e-14	6.49575	0.269	0	1.91616e-09
il17rc	9.0736e-14	6.47156	0.269	0	1.91616e-09
baiap2l1a	9.0736e-14	6.8328	0.269	0	1.91616e-09
serpinb14	9.0736e-14	6.36515	0.269	0	1.91616e-09
LOC101883877	9.0736e-14	5.96615	0.269	0	1.91616e-09
ptp4a3	9.0736e-14	6.9424	0.269	0	1.91616e-09
psmg4	9.0736e-14	6.00398	0.269	0	1.91616e-09
myca	9.0736e-14	7.34948	0.269	0	1.91616e-09
nktr	9.0736e-14	6.50685	0.269	0	1.91616e-09
mrps36	9.11131e-14	4.41036	0.315	0.016	1.92413e-09
kctd5a	9.62333e-14	3.50308	0.417	0.064	2.03225e-09
rpp14	1.0038e-13	-3.14005	0.093	0.511	2.11982e-09
LOC553316	1.01203e-13	3.47788	0.426	0.074	2.13719e-09
dap1b	1.01382e-13	2.43802	0.593	0.191	2.14099e-09
b4galt6	1.01731e-13	5.28081	0.296	0.011	2.14836e-09
emc6	1.01871e-13	4.254	0.315	0.016	2.15131e-09
zgc:66388	1.09276e-13	4.65493	0.324	0.021	2.30769e-09
si:dkey-206d17.5	1.18677e-13	5.24317	0.296	0.011	2.50621e-09
ndufs6	1.27111e-13	4.33896	0.38	0.048	2.68432e-09
ipo7	1.28833e-13	2.45354	0.343	0.027	2.7207e-09
vdac2	1.32186e-13	2.09016	0.87	0.638	2.79151e-09
senp2	1.35785e-13	3.26201	0.343	0.027	2.8675e-09
grb2b	1.38388e-13	5.47235	0.296	0.011	2.92248e-09
relb	1.4053e-13	4.43911	0.333	0.027	2.96772e-09
lysmd3	1.47666e-13	3.47881	0.352	0.032	3.11841e-09
si:dkey-180p18.9	1.57998e-13	2.3801	0.444	0.08	3.33661e-09
zgc:174863	1.62656e-13	4.2803	0.324	0.021	3.43496e-09
zgc:158343	1.6628e-13	3.35001	0.435	0.074	3.5115e-09
znf593	1.71685e-13	4.02758	0.324	0.021	3.62565e-09
xiap	1.73289e-13	2.93091	0.407	0.059	3.65952e-09
timm23a	1.74127e-13	4.7182	0.296	0.011	3.67722e-09
serpine2	1.76706e-13	3.84188	0.38	0.053	3.73168e-09
smad1	1.77726e-13	6.08763	0.278	0.005	3.75321e-09
sorl1	1.77726e-13	5.91832	0.278	0.005	3.75321e-09
copb2	1.80405e-13	4.84799	0.306	0.016	3.80978e-09
slc9a3r1a	1.88651e-13	5.48533	0.278	0.005	3.98394e-09
ndel1b	1.92438e-13	5.51609	0.278	0.005	4.0639e-09
atf5b	1.92438e-13	5.37192	0.278	0.005	4.0639e-09
yap1	1.92438e-13	5.61163	0.278	0.005	4.0639e-09
si:ch73-138n13.1	1.94713e-13	3.66983	0.324	0.021	4.11196e-09
itga5	2.04251e-13	5.7395	0.278	0.005	4.31336e-09
magoh	2.10718e-13	3.87672	0.296	0.011	4.44994e-09
chmp4bb	2.14034e-13	2.51582	0.5	0.112	4.51996e-09
slc5a3b	2.18267e-13	4.08689	0.333	0.027	4.60937e-09
mknk1	2.21115e-13	5.19785	0.278	0.005	4.66951e-09
si:ch211-217k17.7	2.21983e-13	4.04667	0.343	0.032	4.68784e-09
ndfip1l	2.24213e-13	3.38605	0.38	0.048	4.73493e-09
fam107b	2.24319e-13	5.49783	0.315	0.021	4.73717e-09
vps29	2.2471e-13	2.55553	0.398	0.053	4.74542e-09
cltca	2.32538e-13	3.01583	0.417	0.069	4.91074e-09
zgc:66160	2.3638e-13	3.73466	0.352	0.037	4.99187e-09
aff4	2.38372e-13	4.2986	0.306	0.016	5.03393e-09
ube2d1b	2.44493e-13	2.97828	0.444	0.085	5.16321e-09
aldh9a1a.1	2.51907e-13	2.59351	0.537	0.165	5.31978e-09
golga7	2.5466e-13	3.65654	0.343	0.032	5.37791e-09
smim15	2.59051e-13	4.75039	0.278	0.005	5.47064e-09
aimp1	2.5927e-13	2.71907	0.352	0.032	5.47527e-09
tmem59	2.62711e-13	2.4289	0.519	0.138	5.54793e-09
ezh1	2.64221e-13	4.5467	0.278	0.005	5.57982e-09
si:ch73-248e21.1	2.64594e-13	6.72707	0.259	0	5.58769e-09
prkacaa	2.64594e-13	6.34343	0.259	0	5.58769e-09
crb3a	2.64594e-13	6.28582	0.259	0	5.58769e-09
mtbl	2.64594e-13	6.25599	0.259	0	5.58769e-09
zfp36l2	2.64594e-13	7.4264	0.259	0	5.58769e-09
sncga	2.64594e-13	7.09842	0.259	0	5.58769e-09
khdrbs2	2.64594e-13	6.61401	0.259	0	5.58769e-09
trak1	2.64594e-13	6.48608	0.259	0	5.58769e-09
tmod2	2.64594e-13	6.2402	0.259	0	5.58769e-09
ctnna1	2.64594e-13	5.98813	0.259	0	5.58769e-09
si:ch211-286c4.6	2.64594e-13	7.04804	0.259	0	5.58769e-09
zgc:56676	2.66374e-13	4.46081	0.306	0.016	5.62528e-09
eif4g2b	2.6847e-13	3.04003	0.389	0.053	5.66955e-09
hspa9	2.69493e-13	4.32561	0.278	0.005	5.69115e-09
eif3s10	2.83801e-13	2.44944	0.491	0.122	5.99332e-09
u2surp	2.86575e-13	2.88947	0.426	0.069	6.0519e-09
mycbp2	2.96347e-13	3.33448	0.417	0.069	6.25825e-09
pa2g4b	2.99551e-13	3.20299	0.38	0.048	6.32591e-09
psma6b	3.12716e-13	3.5957	0.343	0.032	6.60393e-09
mrpl32	3.20659e-13	3.38473	0.333	0.027	6.77168e-09
fkbp4	3.58595e-13	4.2731	0.315	0.021	7.57281e-09
snx17	3.90305e-13	2.87318	0.343	0.032	8.24247e-09
rasa2	3.91537e-13	5.2964	0.287	0.011	8.26848e-09
zgc:100918	3.95109e-13	3.37576	0.389	0.059	8.34392e-09
LOC795545	4.02687e-13	2.75285	0.787	0.67	8.50394e-09
si:ch211-239e6.4	4.14593e-13	5.17349	0.287	0.011	8.75538e-09
fn1b	4.22571e-13	4.57515	0.287	0.011	8.92385e-09
mbnl2	4.38981e-13	5.22742	0.287	0.011	9.27041e-09
ndufb3	4.48593e-13	3.47235	0.491	0.117	9.47339e-09
tmem147	4.56017e-13	4.44914	0.287	0.011	9.63017e-09
irf1b	4.64252e-13	5.14047	0.343	0.037	9.80408e-09
eif4h	4.64777e-13	4.66296	0.287	0.011	9.81515e-09
ccser2a	4.75364e-13	5.46899	0.269	0.005	1.00387e-08
aip	4.77403e-13	3.77829	0.352	0.037	1.00818e-08
ivns1abpa	4.82794e-13	4.92396	0.287	0.011	1.01957e-08
zgc:63831	4.85408e-13	2.91102	0.352	0.037	1.02509e-08
copz1	5.12091e-13	3.65331	0.343	0.032	1.08143e-08
nfil3-5	5.30893e-13	4.24759	0.287	0.011	1.12114e-08
ube2na	5.34705e-13	4.82746	0.296	0.016	1.12919e-08
pfdn5	5.41063e-13	4.51368	0.287	0.011	1.14262e-08
tacc1	5.46089e-13	5.39621	0.269	0.005	1.15323e-08
id4	5.46089e-13	6.46168	0.269	0.005	1.15323e-08
pin1	5.50686e-13	2.35796	0.481	0.106	1.16294e-08
ube2e1	5.57002e-13	6.07022	0.269	0.005	1.17628e-08
txndc9	5.62836e-13	2.38069	0.546	0.16	1.1886e-08
hrsp12	5.68128e-13	5.42488	0.269	0.005	1.19977e-08
tmem50a	5.74882e-13	2.76357	0.426	0.074	1.21403e-08
stat3	5.75116e-13	4.47486	0.333	0.032	1.21453e-08
alg5	5.79473e-13	5.32638	0.269	0.005	1.22373e-08
si:ch211-197g15.10	5.845e-13	-5.5422	0.009	0.388	1.23435e-08
zgc:173593	5.8645e-13	4.52676	0.296	0.016	1.23846e-08
aldh6a1	5.9485e-13	4.27298	0.287	0.011	1.2562e-08
ubap2a	6.02834e-13	5.53723	0.269	0.005	1.27306e-08
tmed9	6.19824e-13	4.57079	0.296	0.016	1.30894e-08
baz1a	6.26303e-13	3.72487	0.333	0.032	1.32263e-08
nucb1	6.41629e-13	3.78743	0.287	0.011	1.35499e-08
mapk6	6.52363e-13	5.19878	0.269	0.005	1.37766e-08
spag1a	6.52363e-13	5.01287	0.269	0.005	1.37766e-08
vma21	6.53437e-13	2.05817	0.37	0.043	1.37993e-08
csnk1db	6.58602e-13	1.77699	0.519	0.122	1.39084e-08
si:dkey-110g7.8	6.65356e-13	5.13949	0.269	0.005	1.4051e-08
phb	6.79065e-13	3.77852	0.287	0.011	1.43405e-08
bag3	6.79636e-13	4.98175	0.296	0.016	1.43526e-08
pprc1	7.0588e-13	4.98595	0.269	0.005	1.49068e-08
tmem115	7.18206e-13	4.18842	0.296	0.016	1.51671e-08
hadhb	7.18206e-13	4.97387	0.296	0.016	1.51671e-08
frmd4ba	7.19919e-13	4.64021	0.269	0.005	1.52032e-08
gadd45ab	7.48824e-13	4.97976	0.269	0.005	1.58137e-08
pinx1	7.48824e-13	4.57478	0.269	0.005	1.58137e-08
fgfbp1b	7.66586e-13	7.21675	0.25	0	1.61888e-08
asf1bb	7.66586e-13	6.1624	0.25	0	1.61888e-08
si:ch1073-443f11.2	7.66586e-13	6.24328	0.25	0	1.61888e-08
LOC108183364	7.66586e-13	6.61768	0.25	0	1.61888e-08
slc39a14	7.66586e-13	6.10996	0.25	0	1.61888e-08
dhrs12	7.66586e-13	6.07869	0.25	0	1.61888e-08
nabp1a	7.66586e-13	6.18993	0.25	0	1.61888e-08
dusp7	7.66586e-13	6.95737	0.25	0	1.61888e-08
rtn4b	7.66586e-13	6.9893	0.25	0	1.61888e-08
desi2	7.66586e-13	6.68909	0.25	0	1.61888e-08
tomm20a	7.66586e-13	6.7064	0.25	0	1.61888e-08
ebag9	7.66586e-13	6.10019	0.25	0	1.61888e-08
stmn4l	7.66586e-13	8.93999	0.25	0	1.61888e-08
dnaja2l	7.66586e-13	6.44234	0.25	0	1.61888e-08
crtap	7.66586e-13	6.27448	0.25	0	1.61888e-08
dsg2.1	7.66586e-13	6.70484	0.25	0	1.61888e-08
dag1	7.66586e-13	6.78375	0.25	0	1.61888e-08
snx7	7.66586e-13	6.01581	0.25	0	1.61888e-08
ckmt1	7.66586e-13	6.32092	0.25	0	1.61888e-08
phf11	7.78867e-13	4.29231	0.269	0.005	1.64481e-08
wee1	7.78867e-13	4.23113	0.269	0.005	1.64481e-08
cnpy1	7.9433e-13	4.50173	0.269	0.005	1.67747e-08
rhd	8.23313e-13	-6.22173	0	0.372	1.73867e-08
denr	8.44033e-13	3.22123	0.389	0.059	1.78243e-08
arrdc3a	8.48525e-13	4.02731	0.417	0.08	1.79191e-08
ndufs5	8.79384e-13	4.09435	0.361	0.048	1.85708e-08
srsf2a	9.44105e-13	2.73527	0.472	0.106	1.99376e-08
brd4	1.0007e-12	4.94818	0.278	0.011	2.11327e-08
ik	1.07008e-12	3.24291	0.361	0.043	2.2598e-08
wu:fb55g09	1.0755e-12	2.79631	0.583	0.229	2.27125e-08
ilf3b	1.09454e-12	3.84731	0.296	0.016	2.31145e-08
hnrnpr	1.10042e-12	5.11201	0.278	0.011	2.32386e-08
lims1	1.10459e-12	4.03664	0.306	0.021	2.33266e-08
bud31	1.10946e-12	3.34622	0.426	0.096	2.34296e-08
nsa2	1.20164e-12	1.60627	0.778	0.649	2.53763e-08
sept2	1.20987e-12	4.78807	0.278	0.011	2.555e-08
fubp1	1.23293e-12	3.58951	0.333	0.032	2.6037e-08
taf15	1.26632e-12	3.78717	0.296	0.016	2.67421e-08
lsm4	1.2806e-12	4.55841	0.278	0.011	2.70437e-08
vps35	1.30506e-12	4.60292	0.278	0.011	2.75603e-08
psme1	1.33407e-12	2.17742	0.444	0.085	2.8173e-08
copz2	1.36786e-12	5.64423	0.259	0.005	2.88864e-08
lonrf1l	1.37697e-12	2.98051	0.324	0.027	2.90788e-08
rhocb	1.39257e-12	3.15327	0.398	0.069	2.94083e-08
perp	1.43779e-12	4.24945	0.343	0.037	3.03632e-08
vimp	1.46759e-12	4.09436	0.306	0.021	3.09925e-08
pdhb	1.48964e-12	5.19403	0.278	0.011	3.14582e-08
zgc:56095	1.49658e-12	-2.5062	0.13	0.543	3.16047e-08
ndufb5	1.4971e-12	3.24219	0.398	0.064	3.16157e-08
chd7	1.54764e-12	3.92141	0.306	0.021	3.2683e-08
rab43	1.63352e-12	5.42695	0.259	0.005	3.44967e-08
rab40b	1.63352e-12	5.54959	0.259	0.005	3.44967e-08
drg2	1.66107e-12	3.11925	0.306	0.021	3.50784e-08
fam76b	1.66764e-12	3.14591	0.333	0.032	3.52173e-08
zgc:65873	1.77985e-12	3.18968	0.343	0.037	3.75869e-08
srp14	1.80234e-12	5.3216	0.259	0.005	3.80618e-08
slmapb	1.80234e-12	5.57997	0.259	0.005	3.80618e-08
med19a	1.85503e-12	3.16922	0.37	0.048	3.91745e-08
dpy30	1.85513e-12	3.43338	0.37	0.053	3.91766e-08
chchd3a	1.9028e-12	3.33708	0.278	0.011	4.01833e-08
rwdd1	1.93823e-12	2.58561	0.333	0.032	4.09316e-08
slc3a2b	1.94244e-12	2.3743	0.667	0.351	4.10204e-08
cope	1.95868e-12	2.9947	0.426	0.085	4.13633e-08
ube2g1a	1.95947e-12	4.30215	0.287	0.016	4.138e-08
dpm2	1.99561e-12	4.60607	0.287	0.016	4.21432e-08
mcl1a	2.03504e-12	2.18398	0.833	0.92	4.2976e-08
mapk14a	2.10868e-12	4.79155	0.259	0.005	4.45311e-08
lamp1	2.15039e-12	4.38122	0.259	0.005	4.5412e-08
chaf1a	2.15039e-12	4.45516	0.259	0.005	4.5412e-08
rab6a	2.18635e-12	4.30678	0.287	0.016	4.61713e-08
lrpap1	2.2068e-12	6.49787	0.241	0	4.66033e-08
hadh	2.2068e-12	6.13689	0.241	0	4.66033e-08
calr3b	2.2068e-12	6.48269	0.241	0	4.66033e-08
arrdc1a	2.2068e-12	5.96744	0.241	0	4.66033e-08
rhpn2	2.2068e-12	6.71907	0.241	0	4.66033e-08
pcsk1nl	2.2068e-12	8.6638	0.241	0	4.66033e-08
adipor1b	2.2068e-12	6.0424	0.241	0	4.66033e-08
zgc:162939	2.2068e-12	7.38164	0.241	0	4.66033e-08
dlg2	2.2068e-12	7.89423	0.241	0	4.66033e-08
LOC108191643	2.2068e-12	6.30767	0.241	0	4.66033e-08
disc1	2.2068e-12	6.1139	0.241	0	4.66033e-08
slc7a3b	2.2068e-12	6.04578	0.241	0	4.66033e-08
ywhag2	2.2068e-12	8.81015	0.241	0	4.66033e-08
zgc:153372	2.2068e-12	5.68759	0.241	0	4.66033e-08
galnt1	2.2068e-12	6.61403	0.241	0	4.66033e-08
selenbp1	2.2068e-12	6.04869	0.241	0	4.66033e-08
plekhf2	2.2068e-12	6.03404	0.241	0	4.66033e-08
cx35.4	2.2068e-12	6.18186	0.241	0	4.66033e-08
arhgef1a	2.2068e-12	6.27441	0.241	0	4.66033e-08
grb10a	2.2068e-12	6.7155	0.241	0	4.66033e-08
galnt12	2.2068e-12	6.52723	0.241	0	4.66033e-08
dsc2l	2.2068e-12	5.87224	0.241	0	4.66033e-08
gpd1b	2.2068e-12	6.45746	0.241	0	4.66033e-08
si:dkey-253d23.3	2.2068e-12	6.03794	0.241	0	4.66033e-08
aes	2.2068e-12	5.98165	0.241	0	4.66033e-08
rbbp9	2.2068e-12	6.1054	0.241	0	4.66033e-08
oclnb	2.2068e-12	6.22678	0.241	0	4.66033e-08
zgc:153929	2.2068e-12	6.93441	0.241	0	4.66033e-08
slc6a14	2.2068e-12	6.30593	0.241	0	4.66033e-08
rpsa	2.26166e-12	0.715891	0.972	1	4.77616e-08
supt6h	2.28045e-12	3.81953	0.259	0.005	4.81586e-08
tbc1d17	2.33958e-12	3.41375	0.333	0.037	4.94071e-08
rab5ab	2.39676e-12	2.04273	0.546	0.16	5.06147e-08
agpat3	2.4469e-12	2.96324	0.333	0.032	5.16736e-08
lsm7	2.50797e-12	3.27573	0.343	0.037	5.29632e-08
kmt2cb	2.62441e-12	3.89605	0.324	0.032	5.54222e-08
srsf11	2.7225e-12	3.11276	0.38	0.059	5.74938e-08
pepd	2.85359e-12	3.70381	0.324	0.032	6.02621e-08
papd5	2.92494e-12	3.916	0.287	0.016	6.17689e-08
s100v2	2.98005e-12	4.90985	0.296	0.021	6.29328e-08
si:ch73-63e15.2	3.03296e-12	4.17443	0.287	0.016	6.405e-08
ndufb4	3.08902e-12	3.09432	0.5	0.138	6.52339e-08
smox	3.10213e-12	4.207	0.306	0.027	6.55109e-08
sptb	3.13076e-12	-3.57841	0.083	0.468	6.61155e-08
pcf11	3.20655e-12	3.36872	0.352	0.043	6.77158e-08
zbtb20	3.23627e-12	2.22711	0.574	0.197	6.83435e-08
slc20a1a	3.30575e-12	-6.42979	0	0.356	6.98109e-08
ccdc85b	3.31323e-12	5.20644	0.269	0.011	6.99688e-08
ap3s1	3.31834e-12	2.85602	0.361	0.048	7.00767e-08
taf7	3.33505e-12	2.89436	0.37	0.053	7.04296e-08
zfhx3	3.50589e-12	4.96677	0.269	0.011	7.40375e-08
sod2	3.87768e-12	3.72382	0.352	0.048	8.18889e-08
ssb	3.92476e-12	4.44054	0.269	0.011	8.2883e-08
actn4	3.92476e-12	4.79017	0.269	0.011	8.2883e-08
rtn1a	3.98826e-12	8.79873	0.25	0.005	8.4224e-08
nocta	4.01586e-12	3.29633	0.333	0.037	8.48069e-08
srsf3a	4.09294e-12	4.06596	0.296	0.021	8.64348e-08
cnbpa	4.15644e-12	4.01431	0.306	0.027	8.77758e-08
dazap2	4.26905e-12	2.20473	0.444	0.09	9.01538e-08
pbdc1	4.46025e-12	2.98296	0.361	0.048	9.41915e-08
hnrnpa0a	4.50196e-12	2.99472	0.407	0.074	9.50724e-08
zgc:100829	4.60674e-12	3.87728	0.306	0.027	9.72852e-08
lmo7a	4.66644e-12	5.8142	0.25	0.005	9.85459e-08
aim1a	4.73437e-12	4.14128	0.269	0.011	9.99805e-08
tanc2a	4.75879e-12	5.6121	0.25	0.005	1.00496e-07
nr1d1	4.75879e-12	5.58662	0.25	0.005	1.00496e-07
abhd2a	4.75879e-12	5.26046	0.25	0.005	1.00496e-07
ecm2	4.85293e-12	5.45207	0.25	0.005	1.02484e-07
rcan1a	4.93814e-12	4.78144	0.278	0.016	1.04284e-07
adkb	5.04671e-12	5.16475	0.25	0.005	1.06576e-07
tnfaip3	5.3106e-12	4.66225	0.278	0.016	1.12149e-07
LOC100537681	5.32387e-12	3.45156	0.296	0.021	1.12429e-07
zgc:198419	5.33681e-12	4.06799	0.38	0.064	1.12703e-07
ddx39aa	5.35168e-12	5.17698	0.25	0.005	1.13017e-07
scinlb	5.35168e-12	5.65679	0.25	0.005	1.13017e-07
aamp	5.41775e-12	3.14547	0.296	0.021	1.14412e-07
mrpl54	5.4573e-12	4.8424	0.25	0.005	1.15247e-07
hexb	5.50702e-12	4.01706	0.278	0.016	1.16297e-07
si:dkeyp-69e1.8	5.56496e-12	4.89787	0.25	0.005	1.17521e-07
tefa	5.56496e-12	5.7822	0.25	0.005	1.17521e-07
si:dkey-17o15.2	5.6747e-12	5.07101	0.25	0.005	1.19838e-07
yif1a	5.6747e-12	5.10175	0.25	0.005	1.19838e-07
gmds	5.6747e-12	5.25639	0.25	0.005	1.19838e-07
gp9	5.6835e-12	-5.06975	0.009	0.367	1.20024e-07
fastkd2	5.78656e-12	4.76674	0.25	0.005	1.22201e-07
atp2a2b	5.78656e-12	4.81021	0.25	0.005	1.22201e-07
wu:fi15d04	5.84518e-12	3.58231	0.315	0.032	1.23438e-07
si:ch1073-456m8.1	5.90058e-12	4.77726	0.25	0.005	1.24609e-07
sox4a	5.90058e-12	5.66368	0.25	0.005	1.24609e-07
arrb2b	6.13527e-12	4.44907	0.25	0.005	1.29565e-07
drap1	6.16105e-12	2.71935	0.417	0.08	1.30109e-07
smad2	6.22197e-12	3.49145	0.333	0.037	1.31396e-07
sf3a2	6.26423e-12	3.56465	0.306	0.027	1.32288e-07
dlc1	6.3129e-12	6.82544	0.231	0	1.33316e-07
hhatla	6.3129e-12	6.35093	0.231	0	1.33316e-07
map4l	6.3129e-12	7.30623	0.231	0	1.33316e-07
ldlra	6.3129e-12	5.75702	0.231	0	1.33316e-07
mapk3	6.3129e-12	6.25114	0.231	0	1.33316e-07
arl1	6.3129e-12	6.01907	0.231	0	1.33316e-07
abl1	6.3129e-12	6.03062	0.231	0	1.33316e-07
cacnb4b	6.3129e-12	6.19147	0.231	0	1.33316e-07
dock7	6.3129e-12	6.50796	0.231	0	1.33316e-07
mmp14a	6.3129e-12	6.64456	0.231	0	1.33316e-07
tuba8l3	6.3129e-12	8.09971	0.231	0	1.33316e-07
dnajb11	6.3129e-12	6.54851	0.231	0	1.33316e-07
nab1b	6.3129e-12	6.48689	0.231	0	1.33316e-07
nrg1	6.3129e-12	7.07376	0.231	0	1.33316e-07
kcnip1b	6.3129e-12	6.46678	0.231	0	1.33316e-07
magi1b	6.3129e-12	6.42035	0.231	0	1.33316e-07
olfml3b	6.3129e-12	5.8759	0.231	0	1.33316e-07
srp72	6.3129e-12	6.28217	0.231	0	1.33316e-07
tbx2b	6.3129e-12	8.43373	0.231	0	1.33316e-07
gap43	6.3129e-12	9.67742	0.231	0	1.33316e-07
itsn2b	6.3129e-12	5.6994	0.231	0	1.33316e-07
cyp46a1.4	6.3129e-12	5.72429	0.231	0	1.33316e-07
cdca4	6.3129e-12	6.14145	0.231	0	1.33316e-07
zgc:110222	6.3129e-12	6.39021	0.231	0	1.33316e-07
rrbp1b	6.3129e-12	6.24451	0.231	0	1.33316e-07
znf385a	6.3129e-12	5.95607	0.231	0	1.33316e-07
egr4	6.3129e-12	9.9438	0.231	0	1.33316e-07
immp2l	6.3129e-12	6.01278	0.231	0	1.33316e-07
sost	6.3129e-12	7.2572	0.231	0	1.33316e-07
si:dkey-248g15.3	6.3129e-12	7.54649	0.231	0	1.33316e-07
eif4g1a	6.32361e-12	2.72722	0.398	0.069	1.33542e-07
irs2b	6.3791e-12	4.06528	0.25	0.005	1.34714e-07
aldh7a1	6.3791e-12	4.18329	0.25	0.005	1.34714e-07
si:ch211-51e12.7	6.48269e-12	4.70076	0.278	0.016	1.36901e-07
sh3bgrl3	6.60103e-12	4.26431	0.278	0.016	1.39401e-07
zmiz2	6.63242e-12	4.0176	0.25	0.005	1.40063e-07
endouc	6.76275e-12	2.65373	0.25	0.005	1.42816e-07
ppp2r1ba	7.07869e-12	3.11655	0.333	0.037	1.49488e-07
tpm2	7.13699e-12	3.7598	0.315	0.032	1.50719e-07
zgc:91976	7.44264e-12	4.34285	0.287	0.021	1.57174e-07
tsc22d1	7.61353e-12	6.27606	0.259	0.011	1.60783e-07
gp1bb	7.82738e-12	-5.05049	0.009	0.362	1.65299e-07
ube2l3b	8.07443e-12	2.84641	0.38	0.064	1.70516e-07
rgl1	8.20825e-12	4.86593	0.259	0.011	1.73342e-07
ctnnb2	8.34625e-12	4.10307	0.278	0.016	1.76256e-07
fbp1a	8.3639e-12	4.47715	0.259	0.011	1.76629e-07
LOC794598	8.4473e-12	3.5921	0.333	0.043	1.7839e-07
gnaia	8.52244e-12	4.53097	0.259	0.011	1.79977e-07
alyref	8.60066e-12	2.72444	0.417	0.09	1.81629e-07
si:ch1073-392o20.2	9.1226e-12	4.28692	0.296	0.027	1.92651e-07
eif3d	9.1738e-12	2.07066	0.593	0.255	1.93732e-07
cebpg	9.30764e-12	3.34706	0.324	0.037	1.96559e-07
psmg1	9.34905e-12	4.13001	0.287	0.021	1.97433e-07
foxo4	9.45743e-12	4.04303	0.315	0.032	1.99722e-07
her6	1.00265e-11	4.40868	0.287	0.021	2.1174e-07
zgc:173594	1.00884e-11	6.08296	0.259	0.011	2.13047e-07
ncor1	1.02707e-11	3.8266	0.315	0.032	2.16896e-07
socs3b	1.06705e-11	5.32335	0.259	0.011	2.2534e-07
snap23.1	1.08147e-11	2.71564	0.352	0.048	2.28384e-07
actr2a	1.09412e-11	4.07662	0.287	0.021	2.31057e-07
rbm39a	1.10035e-11	3.55861	0.343	0.048	2.32371e-07
tomm7	1.1071e-11	3.19194	0.37	0.059	2.33796e-07
b3gnt2b	1.15523e-11	5.59634	0.241	0.005	2.43962e-07
cnp	1.17186e-11	5.70668	0.269	0.016	2.47473e-07
fermt2	1.17805e-11	6.44076	0.241	0.005	2.48781e-07
si:rp71-45k5.4	1.17806e-11	3.99808	0.296	0.027	2.48782e-07
sfpq	1.2049e-11	3.3524	0.324	0.037	2.54451e-07
brd3a	1.2609e-11	4.10092	0.296	0.027	2.66277e-07
gmfb	1.27982e-11	4.06833	0.287	0.021	2.70272e-07
fstl1b	1.29895e-11	5.7012	0.241	0.005	2.74312e-07
mrps21	1.32455e-11	5.73212	0.241	0.005	2.79718e-07
pdcl	1.34839e-11	3.38359	0.324	0.037	2.84753e-07
col4a2	1.35064e-11	5.10449	0.241	0.005	2.85228e-07
ppid	1.35064e-11	5.28085	0.241	0.005	2.85228e-07
abracl	1.35064e-11	5.46912	0.241	0.005	2.85228e-07
kmt2e	1.37723e-11	5.09189	0.241	0.005	2.90844e-07
purba	1.38634e-11	1.8989	0.574	0.213	2.92766e-07
rad54l2	1.40434e-11	5.51669	0.241	0.005	2.96568e-07
tmem131	1.42041e-11	3.50887	0.287	0.021	2.99963e-07
brk1	1.43086e-11	2.15254	0.417	0.085	3.02168e-07
errfi1a	1.46013e-11	5.53337	0.241	0.005	3.0835e-07
casz1	1.48884e-11	6.12848	0.241	0.005	3.14412e-07
LOC103909115	1.49379e-11	3.59893	0.296	0.027	3.15458e-07
nars	1.49627e-11	3.33274	0.287	0.021	3.15983e-07
akirin1	1.51809e-11	4.92339	0.241	0.005	3.20591e-07
vapal	1.59318e-11	4.71542	0.269	0.016	3.36449e-07
larp4ab	1.59318e-11	4.50294	0.269	0.016	3.36449e-07
si:ch211-157e21.2	1.62213e-11	4.68874	0.269	0.016	3.42562e-07
hcar1-4	1.64085e-11	4.99349	0.241	0.005	3.46515e-07
klhl35	1.67303e-11	4.7539	0.241	0.005	3.53311e-07
dkc1	1.67303e-11	4.67556	0.241	0.005	3.53311e-07
hsf2	1.70758e-11	2.74298	0.315	0.032	3.60607e-07
nipsnap2	1.74416e-11	4.1977	0.306	0.032	3.68332e-07
amotl2b	1.79473e-11	6.73869	0.222	0	3.79012e-07
camk2n1a	1.79473e-11	9.2009	0.222	0	3.79012e-07
pitpnbl	1.79473e-11	6.39891	0.222	0	3.79012e-07
smarca4a	1.79473e-11	6.34577	0.222	0	3.79012e-07
elavl3	1.79473e-11	10.4871	0.222	0	3.79012e-07
slc38a4	1.79473e-11	6.46799	0.222	0	3.79012e-07
si:dkey-31f5.8	1.79473e-11	7.26064	0.222	0	3.79012e-07
pawr	1.79473e-11	5.99918	0.222	0	3.79012e-07
mfsd10	1.79473e-11	5.8478	0.222	0	3.79012e-07
rgl3a	1.79473e-11	6.41131	0.222	0	3.79012e-07
mettl7a	1.79473e-11	5.73588	0.222	0	3.79012e-07
tmem9b	1.79473e-11	6.22258	0.222	0	3.79012e-07
elavl4	1.79473e-11	9.95933	0.222	0	3.79012e-07
hvcn1	1.79473e-11	5.75441	0.222	0	3.79012e-07
vamp2	1.79473e-11	8.11518	0.222	0	3.79012e-07
cadm2a	1.79473e-11	7.1034	0.222	0	3.79012e-07
lrig1	1.79473e-11	6.44451	0.222	0	3.79012e-07
si:dkey-93h22.4	1.79473e-11	6.29343	0.222	0	3.79012e-07
adprm	1.79473e-11	6.55808	0.222	0	3.79012e-07
arl4d	1.79473e-11	7.66297	0.222	0	3.79012e-07
actn1	1.79473e-11	5.85037	0.222	0	3.79012e-07
LOC101886015	1.79473e-11	6.21312	0.222	0	3.79012e-07
slit3	1.79473e-11	7.74866	0.222	0	3.79012e-07
stmn2a	1.79473e-11	9.14836	0.222	0	3.79012e-07
rab13	1.79473e-11	5.70652	0.222	0	3.79012e-07
tgfbr2b	1.79473e-11	6.06123	0.222	0	3.79012e-07
itpkcb	1.79473e-11	5.82651	0.222	0	3.79012e-07
nucb2b	1.79473e-11	5.56071	0.222	0	3.79012e-07
st14a	1.79473e-11	6.21909	0.222	0	3.79012e-07
s100u	1.79473e-11	6.35627	0.222	0	3.79012e-07
necap1	1.79473e-11	6.41657	0.222	0	3.79012e-07
snx10a	1.79473e-11	5.82401	0.222	0	3.79012e-07
flvcr1	1.79473e-11	5.92502	0.222	0	3.79012e-07
rcan2	1.79473e-11	6.22545	0.222	0	3.79012e-07
kif1b	1.79473e-11	6.94295	0.222	0	3.79012e-07
prkag2a	1.79473e-11	6.47019	0.222	0	3.79012e-07
zgc:162184	1.79473e-11	6.21411	0.222	0	3.79012e-07
cdc37	1.80261e-11	3.91527	0.306	0.032	3.80674e-07
ufm1	1.86035e-11	4.00192	0.296	0.027	3.92869e-07
brd3b	2.01234e-11	4.12032	0.269	0.016	4.24967e-07
eif5b	2.17191e-11	2.85008	0.333	0.043	4.58663e-07
marcksl1b	2.1889e-11	5.1443	0.324	0.048	4.62252e-07
pdcd5	2.32209e-11	3.22943	0.269	0.016	4.90379e-07
tbcb	2.4499e-11	3.26082	0.269	0.016	5.17369e-07
eif3ea	2.50987e-11	1.34564	0.759	0.58	5.30035e-07
aco1	2.57831e-11	5.01167	0.25	0.011	5.44488e-07
tmbim4	2.58645e-11	3.28214	0.306	0.032	5.46206e-07
sf3b1	2.64316e-11	2.98142	0.343	0.048	5.58182e-07
rtf1	2.68404e-11	3.50437	0.315	0.037	5.66816e-07
LOC100535353	2.71641e-11	2.4941	0.435	0.096	5.73652e-07
psmd4b	2.77548e-11	3.471	0.269	0.016	5.86127e-07
pdia6	2.77764e-11	4.9397	0.25	0.011	5.86583e-07
stip1	2.80568e-11	4.02618	0.278	0.021	5.92503e-07
ppp4r2b	2.93696e-11	4.86222	0.25	0.011	6.20228e-07
gnsa	2.99203e-11	4.43219	0.25	0.011	6.31857e-07
si:ch211-191d15.2	3.07716e-11	2.13045	0.574	0.213	6.49834e-07
smarce1	3.07737e-11	3.09202	0.343	0.048	6.49879e-07
u2af2b	3.10042e-11	4.23053	0.296	0.032	6.54747e-07
mrps6	3.11271e-11	3.87873	0.278	0.021	6.57342e-07
sltm	3.18431e-11	3.39622	0.343	0.053	6.72463e-07
chchd2	3.19869e-11	2.34415	0.352	0.053	6.75499e-07
cplx2	3.32458e-11	7.96143	0.231	0.005	7.02084e-07
pcyt2	3.32458e-11	5.03416	0.231	0.005	7.02084e-07
nfe2l1b	3.38992e-11	5.60156	0.231	0.005	7.15884e-07
fbl	3.40683e-11	4.38262	0.25	0.011	7.19455e-07
synm	3.5936e-11	6.13498	0.231	0.005	7.58896e-07
ap2s1	3.71329e-11	3.23455	0.398	0.085	7.84173e-07
psme3	3.73599e-11	6.01609	0.231	0.005	7.88966e-07
rapgef2	3.73599e-11	5.70214	0.231	0.005	7.88966e-07
rab14	3.74655e-11	2.72374	0.361	0.059	7.91196e-07
hnrnpua	3.80677e-11	4.07195	0.25	0.011	8.03913e-07
ndrg3b	3.80923e-11	5.94934	0.231	0.005	8.04434e-07
gpx4a	3.87043e-11	2.47368	0.435	0.101	8.17358e-07
rbm28	3.88389e-11	5.49472	0.231	0.005	8.202e-07
plekhn1	3.88389e-11	5.69585	0.231	0.005	8.202e-07
tmem18	3.91713e-11	3.83722	0.287	0.027	8.27221e-07
hnrpl	3.95002e-11	3.9497	0.25	0.011	8.34165e-07
atp6v1aa	3.95997e-11	5.1023	0.231	0.005	8.36267e-07
abcc5	3.97099e-11	3.53543	0.324	0.043	8.38594e-07
si:ch73-141c7.1	4.10868e-11	4.98809	0.259	0.016	8.6767e-07
si:ch73-234b20.5	4.11654e-11	4.9968	0.231	0.005	8.69332e-07
oxr1b	4.11654e-11	5.16897	0.231	0.005	8.69332e-07
cdkn2aipnl	4.11654e-11	5.27594	0.231	0.005	8.69332e-07
tjp1b	4.11654e-11	5.23188	0.231	0.005	8.69332e-07
caska	4.19708e-11	5.8779	0.231	0.005	8.8634e-07
nutf2l	4.19708e-11	4.98691	0.231	0.005	8.8634e-07
nfkb2	4.2966e-11	4.68259	0.259	0.016	9.07355e-07
ubap2b	4.3947e-11	3.11245	0.315	0.037	9.28073e-07
si:ch73-295i22.2	4.62349e-11	4.55544	0.231	0.005	9.76388e-07
nenf	4.71372e-11	4.65665	0.231	0.005	9.95443e-07
snx1a	4.73659e-11	2.9586	0.333	0.048	1.00027e-06
prkci	4.80567e-11	4.826	0.231	0.005	1.01486e-06
arf6b	4.91524e-11	3.16245	0.343	0.053	1.038e-06
smim14	5.07135e-11	5.92181	0.213	0	1.07097e-06
hand2	5.07135e-11	10.1262	0.213	0	1.07097e-06
ing2	5.07135e-11	6.12903	0.213	0	1.07097e-06
elovl1a	5.07135e-11	6.23609	0.213	0	1.07097e-06
plk3	5.07135e-11	6.88323	0.213	0	1.07097e-06
arhgef18a	5.07135e-11	5.74578	0.213	0	1.07097e-06
socs1a	5.07135e-11	7.20216	0.213	0	1.07097e-06
cacna2d1a	5.07135e-11	6.45783	0.213	0	1.07097e-06
lhfpl2b	5.07135e-11	5.63223	0.213	0	1.07097e-06
dvl2	5.07135e-11	5.59989	0.213	0	1.07097e-06
zgc:158423	5.07135e-11	6.43896	0.213	0	1.07097e-06
zgc:165481	5.07135e-11	6.60142	0.213	0	1.07097e-06
arhgap6	5.07135e-11	6.24205	0.213	0	1.07097e-06
adma	5.07135e-11	7.74927	0.213	0	1.07097e-06
dab2ipa	5.07135e-11	6.60989	0.213	0	1.07097e-06
lrrc58b	5.07135e-11	6.29407	0.213	0	1.07097e-06
zgc:92380	5.07135e-11	6.87451	0.213	0	1.07097e-06
nr2f6b	5.07135e-11	6.55632	0.213	0	1.07097e-06
tfam	5.07135e-11	6.45199	0.213	0	1.07097e-06
sncgb	5.07135e-11	8.74513	0.213	0	1.07097e-06
LOC110437777	5.07135e-11	6.20074	0.213	0	1.07097e-06
zmiz1a	5.07135e-11	6.35777	0.213	0	1.07097e-06
znf185	5.07135e-11	6.26748	0.213	0	1.07097e-06
qdpra	5.07135e-11	6.25984	0.213	0	1.07097e-06
phox2a	5.07135e-11	8.92897	0.213	0	1.07097e-06
usp5	5.07135e-11	6.24479	0.213	0	1.07097e-06
ptprub	5.07135e-11	5.69389	0.213	0	1.07097e-06
si:ch211-39k3.2	5.07135e-11	6.36029	0.213	0	1.07097e-06
st3gal1l	5.07135e-11	6.9835	0.213	0	1.07097e-06
mllt11	5.07135e-11	8.86197	0.213	0	1.07097e-06
cgnb	5.07135e-11	5.93516	0.213	0	1.07097e-06
LOC103909305	5.07135e-11	5.81302	0.213	0	1.07097e-06
LOC100536039	5.07135e-11	6.39116	0.213	0	1.07097e-06
itsn2a	5.07135e-11	6.26044	0.213	0	1.07097e-06
snap25a	5.07135e-11	8.96853	0.213	0	1.07097e-06
lhfpl2a	5.07135e-11	6.45116	0.213	0	1.07097e-06
gng3	5.07135e-11	8.27745	0.213	0	1.07097e-06
atpv0e2	5.07135e-11	7.54743	0.213	0	1.07097e-06
rmdn1	5.07135e-11	6.04296	0.213	0	1.07097e-06
LOC553446	5.07135e-11	5.86934	0.213	0	1.07097e-06
zgc:153284	5.07135e-11	6.12757	0.213	0	1.07097e-06
dnpep	5.19135e-11	4.01142	0.231	0.005	1.09631e-06
ip6k2a	5.37036e-11	4.36596	0.259	0.016	1.13411e-06
LOC101884451	5.39538e-11	3.57163	0.231	0.005	1.1394e-06
wdr43	5.39538e-11	2.97914	0.231	0.005	1.1394e-06
gstt1b	5.39538e-11	2.74453	0.231	0.005	1.1394e-06
coa3a	5.4668e-11	4.95816	0.259	0.016	1.15448e-06
si:ch211-198a12.6	5.4668e-11	4.5033	0.259	0.016	1.15448e-06
csnk1g2b	5.46902e-11	2.56058	0.361	0.059	1.15495e-06
scamp2	5.4724e-11	3.76552	0.287	0.027	1.15566e-06
mt2	5.48694e-11	3.34927	0.361	0.064	1.15873e-06
znfl2a	5.56336e-11	-2.83827	0.019	0.362	1.17487e-06
dhrs13l1	5.68026e-11	3.55266	0.296	0.032	1.19956e-06
ubqln4	5.74649e-11	3.1647	0.315	0.037	1.21354e-06
vaspb	5.86976e-11	4.09147	0.259	0.016	1.23958e-06
uba1	5.91361e-11	4.60218	0.269	0.021	1.24884e-06
pak2a	6.082e-11	3.83149	0.259	0.016	1.2844e-06
flot1b	6.082e-11	3.8697	0.259	0.016	1.2844e-06
sgk1	6.14065e-11	2.13588	0.398	0.085	1.29678e-06
zgc:123258	6.4145e-11	4.00677	0.259	0.016	1.35461e-06
hnrnpul1l	6.50806e-11	2.27986	0.278	0.021	1.37437e-06
usp19	6.64598e-11	3.67988	0.259	0.016	1.4035e-06
psmd3	6.68107e-11	3.10848	0.296	0.032	1.41091e-06
letm2	6.80673e-11	3.02041	0.37	0.069	1.43745e-06
srsf6b	6.8095e-11	3.06452	0.333	0.048	1.43803e-06
echs1	7.04246e-11	3.64614	0.352	0.064	1.48723e-06
kmt2bb	7.14652e-11	3.41727	0.352	0.059	1.5092e-06
atp6v1f	7.26767e-11	3.26122	0.324	0.048	1.53479e-06
si:dkey-93h22.7	7.6527e-11	-6.2322	0	0.319	1.6161e-06
usp9	7.66174e-11	3.81473	0.306	0.037	1.61801e-06
lsm3	7.88305e-11	2.89485	0.287	0.027	1.66474e-06
foxp4	8.03183e-11	4.76296	0.241	0.011	1.69616e-06
htatip2	8.16114e-11	3.13785	0.306	0.037	1.72347e-06
si:ch1073-205c8.3	8.32332e-11	2.9824	0.38	0.074	1.75772e-06
uck2b	8.48912e-11	4.47791	0.241	0.011	1.79273e-06
clptm1	8.48912e-11	4.59833	0.241	0.011	1.79273e-06
clta	9.13992e-11	2.95875	0.37	0.069	1.93017e-06
cox6a2	9.14481e-11	2.83464	0.667	0.489	1.9312e-06
ndufa9a	9.24667e-11	3.91013	0.269	0.021	1.95271e-06
gabarapa	9.43116e-11	1.34521	0.722	0.447	1.99167e-06
cited4b	9.44598e-11	4.07447	0.343	0.059	1.9948e-06
ralbp1	9.48133e-11	4.48177	0.241	0.011	2.00227e-06
slc38a5b	9.50653e-11	5.27537	0.222	0.005	2.00759e-06
stat1a	9.52071e-11	1.84878	0.5	0.144	2.01058e-06
rabac1	9.54664e-11	2.63753	0.352	0.059	2.01606e-06
dap	9.69244e-11	5.0296	0.222	0.005	2.04685e-06
sypl2a	9.83661e-11	4.39025	0.241	0.011	2.0773e-06
pbxip1b	9.96883e-11	2.98504	0.352	0.059	2.10522e-06
ppp1r2	1.02049e-10	4.2328	0.241	0.011	2.15507e-06
rhbdf1a	1.03941e-10	3.73527	0.241	0.011	2.19502e-06
tollip	1.03941e-10	4.44289	0.241	0.011	2.19502e-06
mapk1	1.06766e-10	5.53113	0.222	0.005	2.25468e-06
ndufb10	1.07741e-10	2.39207	0.481	0.144	2.27528e-06
btbd10b	1.07827e-10	4.41184	0.241	0.011	2.27709e-06
ppp1cbl	1.13341e-10	1.84878	0.648	0.34	2.39353e-06
kif5ba	1.14552e-10	3.35315	0.278	0.027	2.4191e-06
LOC110437884	1.15337e-10	4.98713	0.222	0.005	2.43568e-06
ndufs7	1.15417e-10	2.91767	0.454	0.133	2.43738e-06
sik2b	1.16468e-10	3.97536	0.278	0.027	2.45957e-06
uqcrc2b	1.1717e-10	4.81436	0.25	0.016	2.4744e-06
amd1	1.17582e-10	5.27146	0.222	0.005	2.4831e-06
gnao1a	1.19871e-10	5.3217	0.222	0.005	2.53143e-06
mibp2	1.20291e-10	1.03585	0.852	0.761	2.5403e-06
map1lc3b	1.21606e-10	2.55173	0.454	0.128	2.56807e-06
gab2	1.24579e-10	5.32291	0.222	0.005	2.63085e-06
dapk3	1.24845e-10	3.1096	0.241	0.011	2.63647e-06
fth1a	1.25659e-10	-0.766476	0.824	0.989	2.65366e-06
ash1l	1.25679e-10	3.35552	0.269	0.021	2.65409e-06
birc2	1.2666e-10	2.84475	0.306	0.037	2.67481e-06
gnpda1	1.29467e-10	4.50281	0.222	0.005	2.73409e-06
klhl11	1.30324e-10	4.19068	0.25	0.016	2.75219e-06
dynll2b	1.30324e-10	4.54641	0.25	0.016	2.75219e-06
sat2b	1.31981e-10	4.48699	0.222	0.005	2.78718e-06
oaz1b	1.35981e-10	1.35873	0.806	0.665	2.87165e-06
tmco1	1.39813e-10	4.31498	0.222	0.005	2.95258e-06
LOC568486	1.42446e-10	6.21383	0.204	0	3.00817e-06
asap1a	1.42446e-10	5.71669	0.204	0	3.00817e-06
map3k14a	1.42446e-10	5.91593	0.204	0	3.00817e-06
zgc:163083	1.42446e-10	6.34905	0.204	0	3.00817e-06
pbx4	1.42446e-10	5.69528	0.204	0	3.00817e-06
tbx2a	1.42446e-10	7.91807	0.204	0	3.00817e-06
ap2b1	1.42446e-10	5.79383	0.204	0	3.00817e-06
st5	1.42446e-10	5.98853	0.204	0	3.00817e-06
sall1a	1.42446e-10	5.61514	0.204	0	3.00817e-06
tshz3b	1.42446e-10	6.72173	0.204	0	3.00817e-06
si:dkey-11f4.16	1.42446e-10	5.75177	0.204	0	3.00817e-06
prph	1.42446e-10	9.06405	0.204	0	3.00817e-06
snu13b	1.42446e-10	6.01022	0.204	0	3.00817e-06
phox2bb	1.42446e-10	9.67115	0.204	0	3.00817e-06
LOC563082	1.42446e-10	8.07948	0.204	0	3.00817e-06
tubb5	1.42446e-10	9.09128	0.204	0	3.00817e-06
pon1	1.42446e-10	5.65127	0.204	0	3.00817e-06
zgc:110372	1.42446e-10	7.17698	0.204	0	3.00817e-06
ivd	1.42446e-10	5.76844	0.204	0	3.00817e-06
ppp1r37	1.42446e-10	5.59698	0.204	0	3.00817e-06
rit1	1.42446e-10	5.54432	0.204	0	3.00817e-06
ldlrap1a	1.42446e-10	6.39693	0.204	0	3.00817e-06
stmn2b	1.42446e-10	8.02015	0.204	0	3.00817e-06
rtn1b	1.42446e-10	8.78262	0.204	0	3.00817e-06
fntb	1.42446e-10	6.18159	0.204	0	3.00817e-06
sox11b	1.42446e-10	7.82744	0.204	0	3.00817e-06
sec63	1.42446e-10	5.48968	0.204	0	3.00817e-06
arl8a	1.42446e-10	6.29074	0.204	0	3.00817e-06
ptprsa	1.42446e-10	6.14142	0.204	0	3.00817e-06
si:ch73-6k16.1	1.42446e-10	6.34632	0.204	0	3.00817e-06
si:dkey-286j15.3	1.42446e-10	5.71314	0.204	0	3.00817e-06
manf	1.42446e-10	6.16239	0.204	0	3.00817e-06
ggt7	1.42446e-10	6.10481	0.204	0	3.00817e-06
LOC101884357	1.42446e-10	6.64806	0.204	0	3.00817e-06
vwa1	1.42446e-10	5.92516	0.204	0	3.00817e-06
si:ch73-70c5.1	1.42446e-10	6.19987	0.204	0	3.00817e-06
klf5l	1.42446e-10	5.95219	0.204	0	3.00817e-06
tomm40	1.45285e-10	4.12419	0.222	0.005	3.06813e-06
sgk3	1.50966e-10	3.38205	0.222	0.005	3.1881e-06
aldh2.1	1.52802e-10	4.63107	0.25	0.016	3.22687e-06
ndufa10	1.56824e-10	3.6466	0.278	0.027	3.31181e-06
abhd4	1.61105e-10	3.41545	0.25	0.016	3.40221e-06
hipk3b	1.61105e-10	4.46541	0.25	0.016	3.40221e-06
usp36	1.64764e-10	3.03731	0.278	0.027	3.47949e-06
fam3c	1.67607e-10	2.57203	0.269	0.021	3.53952e-06
rsrp1	1.67962e-10	2.22471	0.667	0.34	3.54702e-06
phc2a	1.75009e-10	5.27202	0.231	0.011	3.69584e-06
snrpg	1.75932e-10	3.74283	0.25	0.016	3.71534e-06
rarga	1.78267e-10	5.76802	0.231	0.011	3.76464e-06
slc31a2	1.85565e-10	3.37477	0.287	0.032	3.91876e-06
ythdf2	1.87263e-10	4.04609	0.259	0.021	3.95462e-06
ablim1b	1.88747e-10	3.91319	0.25	0.016	3.98595e-06
pip4k2ca	1.91901e-10	4.86183	0.231	0.011	4.05257e-06
ube2d2l	1.93763e-10	3.98339	0.259	0.021	4.09189e-06
si:ch211-132b12.7	1.95492e-10	3.58271	0.25	0.016	4.12839e-06
si:ch211-235e9.6	1.95967e-10	3.89719	0.324	0.053	4.13843e-06
elavl1	1.98952e-10	3.61887	0.25	0.016	4.20146e-06
tpmt.1	2.02791e-10	5.03852	0.231	0.011	4.28253e-06
[truncated: 11,292 more rows]

## Sheet: NeuCe__vs__immCe
	p_val	avg_log2FC	pct.1	pct.2	p_val_adj
[truncated: 13,898 more rows]

## Sheet: NeuCe__vs__Lymp
	p_val	avg_log2FC	pct.1	pct.2	p_val_adj
[truncated: 13,685 more rows]

[truncated: 3 more sheets: NeuCe__vs__Mes, NeuCe__vs__Sch, NeuCe__vs__SMC]
